# Supplementary material for: Inherited and multiple de novo mutations in autism/developmental delay risk genes suggest a multifactorial model
Source: Mol Autism. 2018 Dec 13;9:64. doi: 10.1186/s13229-018-0247-z (PMC6293633; doi:10.1186/s13229-018-0247-z)
Supplement: Supplementary file 2 — Data 1. QC for samples and genes. (XLSX 141 kb) [file 13229_2018_247_MOESM2_ESM.xlsx]

## Sheet: 1.sample
PID	PHASE	STAGE	MIP_QC	Gender	Disease	parentsDNAavailable?	Diagnosis
MD2071	PhaseI	.	QCpassed	male	ASD	Yes	DSM-IV
M30841	PhaseI	.	QCpassed	male	ASD	Yes	DSM-IV
M28507	PhaseI	.	QCpassed	male	ASD	No	DSM-IV
M28506	PhaseI	.	QCpassed	male	ASD	No	DSM-IV
M28326	PhaseI	.	QCpassed	male	ASD	No	DSM-IV
M28324	PhaseI	.	QCpassed	male	ASD	Yes	DSM-IV
M27909	PhaseI	.	QCpassed	male	ASD	No	DSM-IV
M27906	PhaseI	.	QCpassed	NA	ASD	Yes	DSM-IV
M27904	PhaseI	.	QCpassed	male	ASD	No	DSM-IV
M27901	PhaseI	.	QCpassed	male	ASD	Yes	DSM-IV
M27894	PhaseI	.	QCpassed	NA	ASD	Yes	DSM-IV
M27891	PhaseI	.	QCpassed	male	ASD	Yes	DSM-IV
M27889	PhaseI	.	QCpassed	male	ASD	No	DSM-IV
M27887	PhaseI	.	QCpassed	NA	ASD	No	DSM-IV
M27885	PhaseI	.	QCpassed	male	ASD	No	DSM-IV
M27882	PhaseI	.	QCpassed	male	ASD	Yes	DSM-IV
M27880	PhaseI	.	QCpassed	male	ASD	No	DSM-IV
M27877	PhaseI	.	QCpassed	male	ASD	Yes	DSM-IV
M27874	PhaseI	.	QCpassed	male	ASD	Yes	DSM-IV
M27872	PhaseI	.	QCpassed	male	ASD	No	DSM-IV
M27870	PhaseI	.	QCpassed	male	ASD	No	DSM-IV
M27868	PhaseI	.	QCpassed	male	ASD	No	DSM-IV
M27865	PhaseI	.	QCpassed	male	ASD	Yes	DSM-IV
M27863	PhaseI	.	QCpassed	male	ASD	No	DSM-IV
M27860	PhaseI	.	QCpassed	male	ASD	Yes	DSM-IV
M27857	PhaseI	.	QCpassed	female	ASD	Yes	DSM-IV
M27854	PhaseI	.	QCpassed	NA	ASD	Yes	DSM-IV
M27851	PhaseI	.	QCpassed	male	ASD	Yes	DSM-IV
M27849	PhaseI	.	QCpassed	male	ASD	No	DSM-IV
M27847	PhaseI	.	QCpassed	female	ASD	No	DSM-IV
M27844	PhaseI	.	QCpassed	male	ASD	Yes	DSM-IV
M27841	PhaseI	.	QCpassed	male	ASD	Yes	DSM-IV
M27838	PhaseI	.	QCpassed	male	ASD	Yes	DSM-IV
M27835	PhaseI	.	QCpassed	male	ASD	Yes	DSM-IV
M27833	PhaseI	.	QCpassed	male	ASD	No	DSM-IV
M27828	PhaseI	.	QCpassed	male	ASD	Yes	DSM-IV
M27826	PhaseI	.	QCpassed	female	ASD	No	DSM-IV
M27823	PhaseI	.	QCpassed	male	ASD	Yes	DSM-IV
M27821	PhaseI	.	QCpassed	male	ASD	No	DSM-IV
M27818	PhaseI	.	QCpassed	male	ASD	Yes	DSM-IV
M27815	PhaseI	.	QCpassed	male	ASD	Yes	DSM-IV
M27812	PhaseI	.	QCpassed	male	ASD	Yes	DSM-IV
M27809	PhaseI	.	QCpassed	male	ASD	Yes	DSM-IV
M27806	PhaseI	.	QCpassed	male	ASD	Yes	DSM-IV
M27803	PhaseI	.	QCpassed	male	ASD	Yes	DSM-IV
M27801	PhaseI	.	QCpassed	NA	ASD	No	DSM-IV
M27798	PhaseI	.	QCpassed	male	ASD	Yes	DSM-IV
M27795	PhaseI	.	QCpassed	male	ASD	Yes	DSM-IV
M27792	PhaseI	.	QCpassed	male	ASD	Yes	DSM-IV
M27791	PhaseI	.	QCpassed	male	ASD	Yes	DSM-IV
M27789	PhaseI	.	QCpassed	female	ASD	No	DSM-IV
M27787	PhaseI	.	QCpassed	male	ASD	No	DSM-IV
M27784	PhaseI	.	QCpassed	male	ASD	Yes	DSM-IV
M27541	PhaseI	.	QCpassed	male	ASD	Yes	DSM-IV
M26986	PhaseI	.	QCpassed	male	ASD	No	DSM-IV
M26960	PhaseI	.	QCpassed	male	ASD	No	DSM-IV
M26957	PhaseI	.	QCpassed	male	ASD	Yes	DSM-IV
M26954	PhaseI	.	QCpassed	male	ASD	Yes	DSM-IV
M26951	PhaseI	.	QCpassed	male	ASD	Yes	DSM-IV
M26948	PhaseI	.	QCpassed	male	ASD	Yes	DSM-IV
M26946	PhaseI	.	QCpassed	male	ASD	No	DSM-IV
M26940	PhaseI	.	QCpassed	male	ASD	Yes	DSM-IV
M26932	PhaseI	.	QCpassed	NA	ASD	Yes	DSM-IV
M26929	PhaseI	.	QCpassed	male	ASD	Yes	DSM-IV
M26912	PhaseI	.	QCpassed	male	ASD	Yes	DSM-IV
M26909	PhaseI	.	QCpassed	male	ASD	Yes	DSM-IV
M26905	PhaseI	.	QCpassed	male	ASD	Yes	DSM-IV
M26902	PhaseI	.	QCpassed	male	ASD	Yes	DSM-IV
M26899	PhaseI	.	QCpassed	male	ASD	Yes	DSM-IV
M26896	PhaseI	.	QCpassed	male	ASD	Yes	DSM-IV
M26894	PhaseI	.	QCpassed	male	ASD	No	DSM-IV
M26892	PhaseI	.	QCpassed	male	ASD	No	DSM-IV
M26889	PhaseI	.	QCpassed	male	ASD	Yes	DSM-IV
M26886	PhaseI	.	QCpassed	male	ASD	Yes	DSM-IV
M26884	PhaseI	.	QCpassed	male	ASD	No	DSM-IV
M26881	PhaseI	.	QCpassed	male	ASD	Yes	DSM-IV
M26879	PhaseI	.	QCpassed	female	ASD	No	DSM-IV
M26876	PhaseI	.	QCpassed	male	ASD	Yes	DSM-IV
M26874	PhaseI	.	QCpassed	male	ASD	No	DSM-IV
M26872	PhaseI	.	QCpassed	male	ASD	No	DSM-IV
M26870	PhaseI	.	QCpassed	male	ASD	Yes	DSM-IV
M26868	PhaseI	.	QCpassed	male	ASD	No	DSM-IV
M26866	PhaseI	.	QCpassed	female	ASD	No	DSM-IV
M26863	PhaseI	.	QCpassed	male	ASD	Yes	DSM-IV
M26861	PhaseI	.	QCpassed	male	ASD	Yes	DSM-IV
M26859	PhaseI	.	QCpassed	male	ASD	No	DSM-IV
M26857	PhaseI	.	QCpassed	female	ASD	Yes	DSM-IV
M26855	PhaseI	.	QCpassed	male	ASD	No	DSM-IV
M26853	PhaseI	.	QCpassed	male	ASD	No	DSM-IV
M26851	PhaseI	.	QCpassed	male	ASD	No	DSM-IV
M26848	PhaseI	.	QCpassed	female	ASD	Yes	DSM-IV
M26846	PhaseI	.	QCpassed	male	ASD	No	DSM-IV
M26843	PhaseI	.	QCpassed	male	ASD	Yes	DSM-IV
M26840	PhaseI	.	QCpassed	male	ASD	Yes	DSM-IV
M26838	PhaseI	.	QCpassed	male	ASD	Yes	DSM-IV
M26836	PhaseI	.	QCpassed	male	ASD	Yes	DSM-IV
M26833	PhaseI	.	QCpassed	male	ASD	Yes	DSM-IV
M26830	PhaseI	.	QCpassed	male	ASD	Yes	DSM-IV
M26828	PhaseI	.	QCpassed	male	ASD	No	DSM-IV
M26826	PhaseI	.	QCpassed	male	ASD	Yes	DSM-IV
M26823	PhaseI	.	QCpassed	female	ASD	Yes	DSM-IV
M26820	PhaseI	.	QCpassed	female	ASD	Yes	DSM-IV
M26818	PhaseI	.	QCpassed	female	ASD	No	DSM-IV
M26816	PhaseI	.	QCpassed	male	ASD	No	DSM-IV
M26813	PhaseI	.	QCpassed	male	ASD	Yes	DSM-IV
M26811	PhaseI	.	QCpassed	male	ASD	Yes	DSM-IV
M26809	PhaseI	.	QCpassed	male	ASD	No	DSM-IV
M26806	PhaseI	.	QCpassed	male	ASD	Yes	DSM-IV
M26804	PhaseI	.	QCpassed	male	ASD	No	DSM-IV
M26802	PhaseI	.	QCpassed	male	ASD	No	DSM-IV
M26799	PhaseI	.	QCpassed	male	ASD	Yes	DSM-IV
M26796	PhaseI	.	QCpassed	male	ASD	Yes	DSM-IV
M26794	PhaseI	.	QCpassed	male	ASD	No	DSM-IV
M26792	PhaseI	.	QCpassed	male	ASD	No	DSM-IV
M26789	PhaseI	.	QCpassed	male	ASD	Yes	DSM-IV
M26786	PhaseI	.	QCpassed	male	ASD	Yes	DSM-IV
M26784	PhaseI	.	QCpassed	female	ASD	No	DSM-IV
M26781	PhaseI	.	QCpassed	male	ASD	Yes	DSM-IV
M26778	PhaseI	.	QCpassed	male	ASD	Yes	DSM-IV
M26776	PhaseI	.	QCpassed	male	ASD	No	DSM-IV
M26773	PhaseI	.	QCpassed	male	ASD	Yes	DSM-IV
M26770	PhaseI	.	QCpassed	male	ASD	Yes	DSM-IV
M26767	PhaseI	.	QCpassed	male	ASD	Yes	DSM-IV
M26765	PhaseI	.	QCpassed	male	ASD	Yes	DSM-IV
M26763	PhaseI	.	QCpassed	male	ASD	Yes	DSM-IV
M26760	PhaseI	.	QCpassed	male	ASD	Yes	DSM-IV
M26757	PhaseI	.	QCpassed	male	ASD	Yes	DSM-IV
M26754	PhaseI	.	QCpassed	male	ASD	Yes	DSM-IV
M26752	PhaseI	.	QCpassed	male	ASD	No	DSM-IV
M26749	PhaseI	.	QCpassed	male	ASD	Yes	DSM-IV
M26747	PhaseI	.	QCpassed	male	ASD	No	DSM-IV
M26745	PhaseI	.	QCpassed	male	ASD	No	DSM-IV
M26743	PhaseI	.	QCpassed	male	ASD	No	DSM-IV
M26740	PhaseI	.	QCpassed	NA	ASD	Yes	DSM-IV
M26738	PhaseI	.	QCpassed	NA	ASD	No	DSM-IV
M26445	PhaseI	.	QCpassed	male	ASD	Yes	DSM-IV
M26439	PhaseI	.	QCpassed	female	ASD	Yes	DSM-IV
M26436	PhaseI	.	QCpassed	female	ASD	Yes	DSM-IV
M26199	PhaseI	.	QCpassed	male	ASD	Yes	DSM-IV
M26196	PhaseI	.	QCpassed	male	ASD	Yes	DSM-IV
M25870	PhaseI	.	QCpassed	male	ASD	Yes	DSM-IV
M23974	PhaseI	.	QCpassed	female	ASD	Yes	DSM-IV
M23847	PhaseI	.	QCpassed	male	ASD	No	DSM-IV
M23845	PhaseI	.	QCpassed	male	ASD	No	DSM-IV
M23843	PhaseI	.	QCpassed	male	ASD	Yes	DSM-IV
M23840	PhaseI	.	QCpassed	male	ASD	Yes	DSM-IV
M23837	PhaseI	.	QCpassed	male	ASD	Yes	DSM-IV
M23834	PhaseI	.	QCpassed	male	ASD	Yes	DSM-IV
M23832	PhaseI	.	QCpassed	female	ASD	No	DSM-IV
M23828	PhaseI	.	QCpassed	female	ASD	Yes	DSM-IV
M23823	PhaseI	.	QCpassed	male	ASD	No	DSM-IV
M23822	PhaseI	.	QCpassed	female	ASD	No	DSM-IV
M23819	PhaseI	.	QCpassed	male	ASD	No	DSM-IV
M23817	PhaseI	.	QCpassed	male	ASD	No	DSM-IV
M23815	PhaseI	.	QCpassed	male	ASD	No	DSM-IV
M23812	PhaseI	.	QCpassed	male	ASD	Yes	DSM-IV
M23809	PhaseI	.	QCpassed	male	ASD	Yes	DSM-IV
M23806	PhaseI	.	QCpassed	female	ASD	Yes	DSM-IV
M23803	PhaseI	.	QCpassed	female	ASD	Yes	DSM-IV
M23798	PhaseI	.	QCpassed	male	ASD	No	DSM-IV
M23795	PhaseI	.	QCpassed	female	ASD	Yes	DSM-IV
M23792	PhaseI	.	QCpassed	male	ASD	Yes	DSM-IV
M23789	PhaseI	.	QCpassed	male	ASD	Yes	DSM-IV
M23787	PhaseI	.	QCpassed	male	ASD	No	DSM-IV
M23785	PhaseI	.	QCpassed	male	ASD	Yes	DSM-IV
M23781	PhaseI	.	QCpassed	male	ASD	No	DSM-IV
M23778	PhaseI	.	QCpassed	male	ASD	Yes	DSM-IV
M23769	PhaseI	.	QCpassed	male	ASD	No	DSM-IV
M23767	PhaseI	.	QCpassed	male	ASD	Yes	DSM-IV
M23765	PhaseI	.	QCpassed	male	ASD	Yes	DSM-IV
M23762	PhaseI	.	QCpassed	male	ASD	Yes	DSM-IV
M23760	PhaseI	.	QCpassed	male	ASD	No	DSM-IV
M23757	PhaseI	.	QCpassed	female	ASD	Yes	DSM-IV
M23755	PhaseI	.	QCpassed	male	ASD	No	DSM-IV
M23752	PhaseI	.	QCpassed	male	ASD	Yes	DSM-IV
M23749	PhaseI	.	QCpassed	male	ASD	Yes	DSM-IV
M23747	PhaseI	.	QCpassed	male	ASD	Yes	DSM-IV
M23745	PhaseI	.	QCpassed	male	ASD	No	DSM-IV
M23742	PhaseI	.	QCpassed	female	ASD	Yes	DSM-IV
M23739	PhaseI	.	QCpassed	male	ASD	Yes	DSM-IV
M23736	PhaseI	.	QCpassed	female	ASD	Yes	DSM-IV
M23733	PhaseI	.	QCpassed	male	ASD	Yes	DSM-IV
M23730	PhaseI	.	QCpassed	male	ASD	Yes	DSM-IV
M23727	PhaseI	.	QCpassed	male	ASD	Yes	DSM-IV
M23725	PhaseI	.	QCpassed	male	ASD	No	DSM-IV
M23723	PhaseI	.	QCpassed	male	ASD	No	DSM-IV
M23720	PhaseI	.	QCpassed	male	ASD	Yes	DSM-IV
M23717	PhaseI	.	QCpassed	female	ASD	Yes	DSM-IV
M23715	PhaseI	.	QCpassed	male	ASD	No	DSM-IV
M23713	PhaseI	.	QCpassed	male	ASD	No	DSM-IV
M23710	PhaseI	.	QCpassed	female	ASD	Yes	DSM-IV
M23707	PhaseI	.	QCpassed	male	ASD	Yes	DSM-IV
M23705	PhaseI	.	QCpassed	male	ASD	No	DSM-IV
M23703	PhaseI	.	QCpassed	male	ASD	No	DSM-IV
M23700	PhaseI	.	QCpassed	female	ASD	Yes	DSM-IV
M23697	PhaseI	.	QCpassed	male	ASD	Yes	DSM-IV
M23694	PhaseI	.	QCpassed	male	ASD	Yes	DSM-IV
M23692	PhaseI	.	QCpassed	male	ASD	No	DSM-IV
M23690	PhaseI	.	QCpassed	male	ASD	Yes	DSM-IV
M23688	PhaseI	.	QCpassed	male	ASD	Yes	DSM-IV
M23686	PhaseI	.	QCpassed	male	ASD	No	DSM-IV
M23684	PhaseI	.	QCpassed	male	ASD	No	DSM-IV
M23681	PhaseI	.	QCpassed	female	ASD	Yes	DSM-IV
M23679	PhaseI	.	QCpassed	male	ASD	Yes	DSM-IV
M23676	PhaseI	.	QCpassed	male	ASD	Yes	DSM-IV
M23673	PhaseI	.	QCpassed	male	ASD	Yes	DSM-IV
M23671	PhaseI	.	QCpassed	male	ASD	No	DSM-IV
M23668	PhaseI	.	QCpassed	male	ASD	Yes	DSM-IV
M23665	PhaseI	.	QCpassed	female	ASD	Yes	DSM-IV
M23661	PhaseI	.	QCpassed	male	ASD	No	DSM-IV
M23659	PhaseI	.	QCpassed	male	ASD	Yes	DSM-IV
M23657	PhaseI	.	QCpassed	male	ASD	No	DSM-IV
M23654	PhaseI	.	QCpassed	male	ASD	Yes	DSM-IV
M23651	PhaseI	.	QCpassed	female	ASD	Yes	DSM-IV
M23646	PhaseI	.	QCpassed	NA	ASD	No	DSM-IV
M23644	PhaseI	.	QCpassed	male	ASD	No	DSM-IV
M23642	PhaseI	.	QCpassed	male	ASD	No	DSM-IV
M23639	PhaseI	.	QCpassed	male	ASD	Yes	DSM-IV
M23636	PhaseI	.	QCpassed	male	ASD	Yes	DSM-IV
M23597	PhaseI	.	QCpassed	male	ASD	Yes	DSM-IV
M23280	PhaseI	.	QCpassed	male	ASD	Yes	DSM-IV
M23278	PhaseI	.	QCpassed	male	ASD	Yes	DSM-IV
M23275	PhaseI	.	QCpassed	male	ASD	Yes	DSM-IV
M23272	PhaseI	.	QCpassed	male	ASD	Yes	DSM-IV
M23269	PhaseI	.	QCpassed	male	ASD	Yes	DSM-IV
M23264	PhaseI	.	QCpassed	male	ASD	No	DSM-IV
M23263	PhaseI	.	QCpassed	male	ASD	Yes	DSM-IV
M23261	PhaseI	.	QCpassed	male	ASD	No	DSM-IV
M23256	PhaseI	.	QCpassed	male	ASD	No	DSM-IV
M23253	PhaseI	.	QCpassed	male	ASD	No	DSM-IV
M23249	PhaseI	.	QCpassed	male	ASD	Yes	DSM-IV
M23246	PhaseI	.	QCpassed	female	ASD	Yes	DSM-IV
M23243	PhaseI	.	QCpassed	NA	ASD	No	DSM-IV
M23240	PhaseI	.	QCpassed	NA	ASD	No	DSM-IV
M23233	PhaseI	.	QCpassed	male	ASD	Yes	DSM-IV
M23230	PhaseI	.	QCpassed	male	ASD	Yes	DSM-IV
M23227	PhaseI	.	QCpassed	male	ASD	Yes	DSM-IV
M23220	PhaseI	.	QCpassed	female	ASD	Yes	DSM-IV
M23218	PhaseI	.	QCpassed	male	ASD	No	DSM-IV
M23215	PhaseI	.	QCpassed	male	ASD	Yes	DSM-IV
M23212	PhaseI	.	QCpassed	male	ASD	Yes	DSM-IV
M23209	PhaseI	.	QCpassed	male	ASD	Yes	DSM-IV
M23206	PhaseI	.	QCpassed	male	ASD	Yes	DSM-IV
M23202	PhaseI	.	QCpassed	male	ASD	Yes	DSM-IV
M23199	PhaseI	.	QCpassed	male	ASD	Yes	DSM-IV
M23196	PhaseI	.	QCpassed	female	ASD	Yes	DSM-IV
M23194	PhaseI	.	QCpassed	female	ASD	No	DSM-IV
M23191	PhaseI	.	QCpassed	female	ASD	Yes	DSM-IV
M23188	PhaseI	.	QCpassed	male	ASD	Yes	DSM-IV
M23185	PhaseI	.	QCpassed	male	ASD	Yes	DSM-IV
M23182	PhaseI	.	QCpassed	male	ASD	Yes	DSM-IV
M23177	PhaseI	.	QCpassed	male	ASD	No	DSM-IV
M23172	PhaseI	.	QCpassed	female	ASD	No	DSM-IV
M23169	PhaseI	.	QCpassed	male	ASD	Yes	DSM-IV
M23167	PhaseI	.	QCpassed	male	ASD	No	DSM-IV
M23162	PhaseI	.	QCpassed	male	ASD	Yes	DSM-IV
M23160	PhaseI	.	QCpassed	male	ASD	No	DSM-IV
M23157	PhaseI	.	QCpassed	male	ASD	Yes	DSM-IV
M23154	PhaseI	.	QCpassed	male	ASD	Yes	DSM-IV
M23152	PhaseI	.	QCpassed	male	ASD	No	DSM-IV
M23149	PhaseI	.	QCpassed	male	ASD	Yes	DSM-IV
M23145	PhaseI	.	QCpassed	male	ASD	Yes	DSM-IV
M23142	PhaseI	.	QCpassed	male	ASD	Yes	DSM-IV
M23139	PhaseI	.	QCpassed	female	ASD	Yes	DSM-IV
M23136	PhaseI	.	QCpassed	male	ASD	Yes	DSM-IV
M23133	PhaseI	.	QCpassed	male	ASD	Yes	DSM-IV
M23130	PhaseI	.	QCpassed	male	ASD	Yes	DSM-IV
M23127	PhaseI	.	QCpassed	female	ASD	Yes	DSM-IV
M23125	PhaseI	.	QCpassed	male	ASD	No	DSM-IV
M23124	PhaseI	.	QCpassed	female	ASD	Yes	DSM-IV
M23123	PhaseI	.	QCpassed	female	ASD	No	DSM-IV
M23121	PhaseI	.	QCpassed	male	ASD	Yes	DSM-IV
M23119	PhaseI	.	QCpassed	female	ASD	No	DSM-IV
M23117	PhaseI	.	QCpassed	male	ASD	No	DSM-IV
M23115	PhaseI	.	QCpassed	male	ASD	No	DSM-IV
M23113	PhaseI	.	QCpassed	male	ASD	No	DSM-IV
M23110	PhaseI	.	QCpassed	male	ASD	Yes	DSM-IV
M23107	PhaseI	.	QCpassed	male	ASD	Yes	DSM-IV
M23104	PhaseI	.	QCpassed	male	ASD	Yes	DSM-IV
M23102	PhaseI	.	QCpassed	male	ASD	No	DSM-IV
M23099	PhaseI	.	QCpassed	male	ASD	No	DSM-IV
M23096	PhaseI	.	QCpassed	male	ASD	Yes	DSM-IV
M23094	PhaseI	.	QCpassed	male	ASD	No	DSM-IV
M23092	PhaseI	.	QCpassed	female	ASD	Yes	DSM-IV
M23090	PhaseI	.	QCpassed	male	ASD	No	DSM-IV
M23088	PhaseI	.	QCpassed	female	ASD	No	DSM-IV
M23085	PhaseI	.	QCpassed	male	ASD	Yes	DSM-IV
M23079	PhaseI	.	QCpassed	female	ASD	Yes	DSM-IV
M23076	PhaseI	.	QCpassed	male	ASD	Yes	DSM-IV
M23073	PhaseI	.	QCpassed	male	ASD	Yes	DSM-IV
M23067	PhaseI	.	QCpassed	male	ASD	Yes	DSM-IV
M23065	PhaseI	.	QCpassed	male	ASD	Yes	DSM-IV
M23062	PhaseI	.	QCpassed	male	ASD	Yes	DSM-IV
M23056	PhaseI	.	QCpassed	male	ASD	Yes	DSM-IV
M23051	PhaseI	.	QCpassed	male	ASD	No	DSM-IV
M23049	PhaseI	.	QCpassed	male	ASD	No	DSM-IV
M23046	PhaseI	.	QCpassed	male	ASD	Yes	DSM-IV
M23044	PhaseI	.	QCpassed	NA	ASD	No	DSM-IV
M22936	PhaseI	.	QCpassed	male	ASD	Yes	DSM-IV
M22703	PhaseI	.	QCpassed	male	ASD	Yes	DSM-IV
M21987	PhaseI	.	QCpassed	male	ASD	Yes	DSM-IV
M21923	PhaseI	.	QCpassed	male	ASD	Yes	DSM-IV
M21823	PhaseI	.	QCpassed	NA	ASD	No	DSM-IV
M21820	PhaseI	.	QCpassed	NA	ASD	No	DSM-IV
M21769	PhaseI	.	QCpassed	male	ASD	Yes	DSM-IV
M21764	PhaseI	.	QCpassed	NA	ASD	No	DSM-IV
M21761	PhaseI	.	QCpassed	male	ASD	Yes	DSM-IV
M21758	PhaseI	.	QCpassed	NA	ASD	Yes	DSM-IV
M21743	PhaseI	.	QCpassed	NA	ASD	Yes	DSM-IV
M21741	PhaseI	.	QCpassed	NA	ASD	No	DSM-IV
M21738	PhaseI	.	QCpassed	NA	ASD	Yes	DSM-IV
M21732	PhaseI	.	QCpassed	NA	ASD	Yes	DSM-IV
M21730	PhaseI	.	QCpassed	NA	ASD	No	DSM-IV
M21723	PhaseI	.	QCpassed	NA	ASD	No	DSM-IV
M21717	PhaseI	.	QCpassed	male	ASD	Yes	DSM-IV
M21714	PhaseI	.	QCpassed	NA	ASD	Yes	DSM-IV
M21706	PhaseI	.	QCpassed	NA	ASD	Yes	DSM-IV
M21701	PhaseI	.	QCpassed	female	ASD	Yes	DSM-IV
M21695	PhaseI	.	QCpassed	male	ASD	Yes	DSM-IV
M21693	PhaseI	.	QCpassed	male	ASD	No	DSM-IV
M21691	PhaseI	.	QCpassed	male	ASD	No	DSM-IV
M21687	PhaseI	.	QCpassed	male	ASD	No	DSM-IV
M21684	PhaseI	.	QCpassed	male	ASD	Yes	DSM-IV
M21681	PhaseI	.	QCpassed	male	ASD	Yes	DSM-IV
M21678	PhaseI	.	QCpassed	male	ASD	Yes	DSM-IV
M21675	PhaseI	.	QCpassed	NA	ASD	Yes	DSM-IV
M21673	PhaseI	.	QCpassed	NA	ASD	No	DSM-IV
M21670	PhaseI	.	QCpassed	male	ASD	Yes	DSM-IV
M21665	PhaseI	.	QCpassed	male	ASD	No	DSM-IV
M21662	PhaseI	.	QCpassed	NA	ASD	Yes	DSM-IV
M21656	PhaseI	.	QCpassed	male	ASD	Yes	DSM-IV
M21653	PhaseI	.	QCpassed	male	ASD	Yes	DSM-IV
M21650	PhaseI	.	QCpassed	male	ASD	Yes	DSM-IV
M21642	PhaseI	.	QCpassed	male	ASD	Yes	DSM-IV
M21639	PhaseI	.	QCpassed	male	ASD	Yes	DSM-IV
M21636	PhaseI	.	QCpassed	NA	ASD	Yes	DSM-IV
M21633	PhaseI	.	QCpassed	NA	ASD	Yes	DSM-IV
M21624	PhaseI	.	QCpassed	male	ASD	Yes	DSM-IV
M21621	PhaseI	.	QCpassed	female	ASD	Yes	DSM-IV
M21618	PhaseI	.	QCpassed	female	ASD	Yes	DSM-IV
M21615	PhaseI	.	QCpassed	NA	ASD	Yes	DSM-IV
M21612	PhaseI	.	QCpassed	male	ASD	Yes	DSM-IV
M21606	PhaseI	.	QCpassed	male	ASD	Yes	DSM-IV
M21600	PhaseI	.	QCpassed	male	ASD	Yes	DSM-IV
M21598	PhaseI	.	QCpassed	male	ASD	No	DSM-IV
M21595	PhaseI	.	QCpassed	male	ASD	Yes	DSM-IV
M21592	PhaseI	.	QCpassed	male	ASD	Yes	DSM-IV
M21589	PhaseI	.	QCpassed	male	ASD	Yes	DSM-IV
M21586	PhaseI	.	QCpassed	male	ASD	Yes	DSM-IV
M21577b	PhaseI	.	QCpassed	NA	ASD	No	DSM-IV
M21577a	PhaseI	.	QCpassed	NA	ASD	No	DSM-IV
M21572	PhaseI	.	QCpassed	NA	ASD	Yes	DSM-IV
M21569	PhaseI	.	QCpassed	male	ASD	Yes	DSM-IV
M21566	PhaseI	.	QCpassed	male	ASD	Yes	DSM-IV
M21558	PhaseI	.	QCpassed	male	ASD	No	DSM-IV
M21555	PhaseI	.	QCpassed	male	ASD	Yes	DSM-IV
M21552	PhaseI	.	QCpassed	male	ASD	Yes	DSM-IV
M21549	PhaseI	.	QCpassed	male	ASD	Yes	DSM-IV
M21544	PhaseI	.	QCpassed	male	ASD	Yes	DSM-IV
M21539	PhaseI	.	QCpassed	male	ASD	No	DSM-IV
M21536	PhaseI	.	QCpassed	male	ASD	Yes	DSM-IV
M21534	PhaseI	.	QCpassed	male	ASD	No	DSM-IV
M21522	PhaseI	.	QCpassed	male	ASD	Yes	DSM-IV
M21516	PhaseI	.	QCpassed	female	ASD	Yes	DSM-IV
M21510	PhaseI	.	QCpassed	NA	ASD	Yes	DSM-IV
M21507	PhaseI	.	QCpassed	female	ASD	Yes	DSM-IV
M21501	PhaseI	.	QCpassed	NA	ASD	Yes	DSM-IV
M21498	PhaseI	.	QCpassed	NA	ASD	Yes	DSM-IV
M21489	PhaseI	.	QCpassed	male	ASD	Yes	DSM-IV
M21486	PhaseI	.	QCpassed	male	ASD	Yes	DSM-IV
M21477	PhaseI	.	QCpassed	male	ASD	Yes	DSM-IV
M21468	PhaseI	.	QCpassed	NA	ASD	Yes	DSM-IV
M21465	PhaseI	.	QCpassed	male	ASD	Yes	DSM-IV
M21462	PhaseI	.	QCpassed	male	ASD	Yes	DSM-IV
M21404	PhaseI	.	QCpassed	male	ASD	Yes	DSM-IV
M21301	PhaseI	.	QCpassed	male	ASD	Yes	DSM-IV
M21013	PhaseI	.	QCpassed	male	ASD	Yes	DSM-IV
M20997	PhaseI	.	QCpassed	male	ASD	Yes	DSM-IV
M20967	PhaseI	.	QCpassed	male	ASD	Yes	DSM-IV
M20882	PhaseI	.	QCpassed	male	ASD	Yes	DSM-IV
M20866	PhaseI	.	QCpassed	male	ASD	Yes	DSM-IV
M20837	PhaseI	.	QCpassed	male	ASD	Yes	DSM-IV
M20834	PhaseI	.	QCpassed	male	ASD	Yes	DSM-IV
M20831	PhaseI	.	QCpassed	male	ASD	Yes	DSM-IV
M20828	PhaseI	.	QCpassed	male	ASD	Yes	DSM-IV
M20771	PhaseI	.	QCpassed	male	ASD	Yes	DSM-IV
M20769	PhaseI	.	QCpassed	male	ASD	Yes	DSM-IV
M20766	PhaseI	.	QCpassed	male	ASD	Yes	DSM-IV
M20761	PhaseI	.	QCpassed	male	ASD	Yes	DSM-IV
M20758	PhaseI	.	QCpassed	male	ASD	Yes	DSM-IV
M20756	PhaseI	.	QCpassed	male	ASD	No	DSM-IV
M20748	PhaseI	.	QCpassed	male	ASD	Yes	DSM-IV
M20743	PhaseI	.	QCpassed	male	ASD	No	DSM-IV
M20740	PhaseI	.	QCpassed	male	ASD	Yes	DSM-IV
M20738	PhaseI	.	QCpassed	male	ASD	Yes	DSM-IV
M20736	PhaseI	.	QCpassed	male	ASD	Yes	DSM-IV
M20734	PhaseI	.	QCpassed	male	ASD	Yes	DSM-IV
M20732	PhaseI	.	QCpassed	male	ASD	Yes	DSM-IV
M20730	PhaseI	.	QCpassed	male	ASD	Yes	DSM-IV
M20727	PhaseI	.	QCpassed	male	ASD	Yes	DSM-IV
M20725	PhaseI	.	QCpassed	male	ASD	No	DSM-IV
M20722	PhaseI	.	QCpassed	male	ASD	Yes	DSM-IV
M20719	PhaseI	.	QCpassed	female	ASD	Yes	DSM-IV
M20716	PhaseI	.	QCpassed	male	ASD	Yes	DSM-IV
M20711	PhaseI	.	QCpassed	male	ASD	Yes	DSM-IV
M20709	PhaseI	.	QCpassed	male	ASD	Yes	DSM-IV
M20707	PhaseI	.	QCpassed	female	ASD	No	DSM-IV
M20705	PhaseI	.	QCpassed	male	ASD	No	DSM-IV
M20702	PhaseI	.	QCpassed	male	ASD	Yes	DSM-IV
M20699	PhaseI	.	QCpassed	male	ASD	Yes	DSM-IV
M20696	PhaseI	.	QCpassed	male	ASD	Yes	DSM-IV
M20694	PhaseI	.	QCpassed	male	ASD	No	DSM-IV
M20692	PhaseI	.	QCpassed	male	ASD	Yes	DSM-IV
M20690	PhaseI	.	QCpassed	male	ASD	No	DSM-IV
M20687	PhaseI	.	QCpassed	male	ASD	Yes	DSM-IV
M20684	PhaseI	.	QCpassed	male	ASD	Yes	DSM-IV
M20681	PhaseI	.	QCpassed	male	ASD	Yes	DSM-IV
M20676	PhaseI	.	QCpassed	male	ASD	Yes	DSM-IV
M20673	PhaseI	.	QCpassed	male	ASD	Yes	DSM-IV
M20671	PhaseI	.	QCpassed	male	ASD	No	DSM-IV
M20668	PhaseI	.	QCpassed	male	ASD	Yes	DSM-IV
M20665	PhaseI	.	QCpassed	male	ASD	Yes	DSM-IV
M20663	PhaseI	.	QCpassed	male	ASD	No	DSM-IV
M20660	PhaseI	.	QCpassed	male	ASD	Yes	DSM-IV
M20658	PhaseI	.	QCpassed	male	ASD	No	DSM-IV
M20655	PhaseI	.	QCpassed	female	ASD	Yes	DSM-IV
M20652	PhaseI	.	QCpassed	male	ASD	Yes	DSM-IV
M20650	PhaseI	.	QCpassed	male	ASD	No	DSM-IV
M20647	PhaseI	.	QCpassed	male	ASD	Yes	DSM-IV
M20644	PhaseI	.	QCpassed	male	ASD	Yes	DSM-IV
M20641	PhaseI	.	QCpassed	male	ASD	Yes	DSM-IV
M20638	PhaseI	.	QCpassed	female	ASD	Yes	DSM-IV
M20635	PhaseI	.	QCpassed	female	ASD	Yes	DSM-IV
M20632	PhaseI	.	QCpassed	male	ASD	Yes	DSM-IV
M20630	PhaseI	.	QCpassed	male	ASD	No	DSM-IV
M20627	PhaseI	.	QCpassed	male	ASD	Yes	DSM-IV
M20625	PhaseI	.	QCpassed	male	ASD	No	DSM-IV
M20622	PhaseI	.	QCpassed	male	ASD	Yes	DSM-IV
M20619	PhaseI	.	QCpassed	male	ASD	Yes	DSM-IV
M20617	PhaseI	.	QCpassed	male	ASD	Yes	DSM-IV
M20615	PhaseI	.	QCpassed	male	ASD	Yes	DSM-IV
M20612	PhaseI	.	QCpassed	male	ASD	Yes	DSM-IV
M20609	PhaseI	.	QCpassed	male	ASD	Yes	DSM-IV
M20606	PhaseI	.	QCpassed	male	ASD	Yes	DSM-IV
M20603	PhaseI	.	QCpassed	male	ASD	Yes	DSM-IV
M20600	PhaseI	.	QCpassed	female	ASD	Yes	DSM-IV
M20598	PhaseI	.	QCpassed	male	ASD	No	DSM-IV
M20595	PhaseI	.	QCpassed	male	ASD	Yes	DSM-IV
M20592	PhaseI	.	QCpassed	male	ASD	Yes	DSM-IV
M20589	PhaseI	.	QCpassed	male	ASD	Yes	DSM-IV
M20587	PhaseI	.	QCpassed	male	ASD	No	DSM-IV
M20585	PhaseI	.	QCpassed	female	ASD	No	DSM-IV
M20582	PhaseI	.	QCpassed	male	ASD	Yes	DSM-IV
M20579	PhaseI	.	QCpassed	male	ASD	Yes	DSM-IV
M20576	PhaseI	.	QCpassed	female	ASD	Yes	DSM-IV
M20573	PhaseI	.	QCpassed	male	ASD	Yes	DSM-IV
M20570	PhaseI	.	QCpassed	male	ASD	Yes	DSM-IV
M20567	PhaseI	.	QCpassed	male	ASD	Yes	DSM-IV
M20562	PhaseI	.	QCpassed	male	ASD	Yes	DSM-IV
M20559	PhaseI	.	QCpassed	male	ASD	Yes	DSM-IV
M20553	PhaseI	.	QCpassed	male	ASD	Yes	DSM-IV
M20411	PhaseI	.	QCpassed	male	ASD	No	DSM-IV
M20409	PhaseI	.	QCpassed	male	ASD	Yes	DSM-IV
M20406	PhaseI	.	QCpassed	male	ASD	Yes	DSM-IV
M20402	PhaseI	.	QCpassed	male	ASD	Yes	DSM-IV
M20401	PhaseI	.	QCpassed	male	ASD	Yes	DSM-IV
M20398	PhaseI	.	QCpassed	male	ASD	Yes	DSM-IV
M20397	PhaseI	.	QCpassed	male	ASD	Yes	DSM-IV
M20319	PhaseI	.	QCpassed	male	ASD	No	DSM-IV
M20316	PhaseI	.	QCpassed	male	ASD	Yes	DSM-IV
M20313	PhaseI	.	QCpassed	male	ASD	Yes	DSM-IV
M20310	PhaseI	.	QCpassed	female	ASD	Yes	DSM-IV
M20308	PhaseI	.	QCpassed	male	ASD	Yes	DSM-IV
M20306	PhaseI	.	QCpassed	male	ASD	Yes	DSM-IV
M20303	PhaseI	.	QCpassed	male	ASD	Yes	DSM-IV
M20301	PhaseI	.	QCpassed	male	ASD	No	DSM-IV
M20298	PhaseI	.	QCpassed	male	ASD	Yes	DSM-IV
M20296	PhaseI	.	QCpassed	female	ASD	Yes	DSM-IV
M20294	PhaseI	.	QCpassed	male	ASD	Yes	DSM-IV
M20291	PhaseI	.	QCpassed	male	ASD	Yes	DSM-IV
M20288	PhaseI	.	QCpassed	male	ASD	Yes	DSM-IV
M20285	PhaseI	.	QCpassed	male	ASD	Yes	DSM-IV
M20283	PhaseI	.	QCpassed	male	ASD	Yes	DSM-IV
M20280	PhaseI	.	QCpassed	male	ASD	Yes	DSM-IV
M20277	PhaseI	.	QCpassed	male	ASD	Yes	DSM-IV
M20274	PhaseI	.	QCpassed	male	ASD	Yes	DSM-IV
M20272	PhaseI	.	QCpassed	male	ASD	Yes	DSM-IV
M20270	PhaseI	.	QCpassed	male	ASD	Yes	DSM-IV
M20268	PhaseI	.	QCpassed	male	ASD	No	DSM-IV
M20264	PhaseI	.	QCpassed	male	ASD	Yes	DSM-IV
M20261	PhaseI	.	QCpassed	NA	ASD	Yes	DSM-IV
M20258	PhaseI	.	QCpassed	male	ASD	Yes	DSM-IV
M20250	PhaseI	.	QCpassed	male	ASD	Yes	DSM-IV
M20247	PhaseI	.	QCpassed	female	ASD	Yes	DSM-IV
M20244	PhaseI	.	QCpassed	male	ASD	Yes	DSM-IV
M20241	PhaseI	.	QCpassed	male	ASD	Yes	DSM-IV
M19816	PhaseI	.	QCpassed	male	ASD	Yes	DSM-IV
M19813	PhaseI	.	QCpassed	female	ASD	Yes	DSM-IV
M19810	PhaseI	.	QCpassed	male	ASD	Yes	DSM-IV
M19808	PhaseI	.	QCpassed	male	ASD	No	DSM-IV
M19805	PhaseI	.	QCpassed	male	ASD	Yes	DSM-IV
M19802	PhaseI	.	QCpassed	male	ASD	Yes	DSM-IV
M19799	PhaseI	.	QCpassed	male	ASD	Yes	DSM-IV
M19797	PhaseI	.	QCpassed	male	ASD	No	DSM-IV
M19795	PhaseI	.	QCpassed	male	ASD	No	DSM-IV
M19792	PhaseI	.	QCpassed	male	ASD	Yes	DSM-IV
M19789	PhaseI	.	QCpassed	male	ASD	Yes	DSM-IV
M19786	PhaseI	.	QCpassed	male	ASD	Yes	DSM-IV
M19783	PhaseI	.	QCpassed	male	ASD	Yes	DSM-IV
M19780	PhaseI	.	QCpassed	male	ASD	Yes	DSM-IV
M19778	PhaseI	.	QCpassed	male	ASD	No	DSM-IV
M19776	PhaseI	.	QCpassed	male	ASD	No	DSM-IV
M19773	PhaseI	.	QCpassed	male	ASD	Yes	DSM-IV
M19770	PhaseI	.	QCpassed	male	ASD	Yes	DSM-IV
M19767	PhaseI	.	QCpassed	female	ASD	Yes	DSM-IV
M19764	PhaseI	.	QCpassed	male	ASD	Yes	DSM-IV
M19761	PhaseI	.	QCpassed	male	ASD	Yes	DSM-IV
M19759	PhaseI	.	QCpassed	male	ASD	No	DSM-IV
M19757	PhaseI	.	QCpassed	male	ASD	Yes	DSM-IV
M19755	PhaseI	.	QCpassed	male	ASD	No	DSM-IV
M19752	PhaseI	.	QCpassed	male	ASD	Yes	DSM-IV
M19749	PhaseI	.	QCpassed	male	ASD	Yes	DSM-IV
M19747	PhaseI	.	QCpassed	male	ASD	Yes	DSM-IV
M19744	PhaseI	.	QCpassed	male	ASD	Yes	DSM-IV
M19741	PhaseI	.	QCpassed	male	ASD	Yes	DSM-IV
M19738	PhaseI	.	QCpassed	male	ASD	Yes	DSM-IV
M19735	PhaseI	.	QCpassed	male	ASD	Yes	DSM-IV
M19732	PhaseI	.	QCpassed	male	ASD	Yes	DSM-IV
M19729	PhaseI	.	QCpassed	male	ASD	Yes	DSM-IV
M19726	PhaseI	.	QCpassed	male	ASD	Yes	DSM-IV
M19723	PhaseI	.	QCpassed	male	ASD	Yes	DSM-IV
M19720	PhaseI	.	QCpassed	male	ASD	Yes	DSM-IV
M19717	PhaseI	.	QCpassed	female	ASD	Yes	DSM-IV
M19714	PhaseI	.	QCpassed	male	ASD	Yes	DSM-IV
M19711	PhaseI	.	QCpassed	male	ASD	Yes	DSM-IV
M19708	PhaseI	.	QCpassed	male	ASD	Yes	DSM-IV
M19705	PhaseI	.	QCpassed	male	ASD	Yes	DSM-IV
M19702	PhaseI	.	QCpassed	male	ASD	Yes	DSM-IV
M19700	PhaseI	.	QCpassed	female	ASD	No	DSM-IV
M19698	PhaseI	.	QCpassed	male	ASD	No	DSM-IV
M19695	PhaseI	.	QCpassed	male	ASD	Yes	DSM-IV
M19693	PhaseI	.	QCpassed	male	ASD	Yes	DSM-IV
M19687	PhaseI	.	QCpassed	male	ASD	Yes	DSM-IV
M19684	PhaseI	.	QCpassed	male	ASD	Yes	DSM-IV
M19682	PhaseI	.	QCpassed	male	ASD	No	DSM-IV
M19678	PhaseI	.	QCpassed	male	ASD	Yes	DSM-IV
M19675	PhaseI	.	QCpassed	male	ASD	Yes	DSM-IV
M19672	PhaseI	.	QCpassed	male	ASD	Yes	DSM-IV
M19670	PhaseI	.	QCpassed	male	ASD	No	DSM-IV
M19667	PhaseI	.	QCpassed	male	ASD	Yes	DSM-IV
M19664	PhaseI	.	QCpassed	male	ASD	Yes	DSM-IV
M19661	PhaseI	.	QCpassed	male	ASD	Yes	DSM-IV
M19658	PhaseI	.	QCpassed	male	ASD	Yes	DSM-IV
M19655	PhaseI	.	QCpassed	male	ASD	Yes	DSM-IV
M19652	PhaseI	.	QCpassed	male	ASD	Yes	DSM-IV
M19649	PhaseI	.	QCpassed	male	ASD	Yes	DSM-IV
M19646	PhaseI	.	QCpassed	male	ASD	Yes	DSM-IV
M19643	PhaseI	.	QCpassed	male	ASD	Yes	DSM-IV
M19642	PhaseI	.	QCpassed	male	ASD	Yes	DSM-IV
M19639	PhaseI	.	QCpassed	male	ASD	Yes	DSM-IV
M19636	PhaseI	.	QCpassed	male	ASD	Yes	DSM-IV
M19634	PhaseI	.	QCpassed	male	ASD	No	DSM-IV
M19631	PhaseI	.	QCpassed	male	ASD	Yes	DSM-IV
M19628	PhaseI	.	QCpassed	male	ASD	Yes	DSM-IV
M19625	PhaseI	.	QCpassed	female	ASD	Yes	DSM-IV
M19623	PhaseI	.	QCpassed	male	ASD	No	DSM-IV
M19620	PhaseI	.	QCpassed	male	ASD	Yes	DSM-IV
M19617	PhaseI	.	QCpassed	male	ASD	Yes	DSM-IV
M19615	PhaseI	.	QCpassed	male	ASD	Yes	DSM-IV
M19612	PhaseI	.	QCpassed	male	ASD	Yes	DSM-IV
M19610	PhaseI	.	QCpassed	male	ASD	No	DSM-IV
M19608	PhaseI	.	QCpassed	male	ASD	No	DSM-IV
M19606	PhaseI	.	QCpassed	male	ASD	No	DSM-IV
M19604	PhaseI	.	QCpassed	male	ASD	No	DSM-IV
M19602	PhaseI	.	QCpassed	NA	ASD	No	DSM-IV
M19599	PhaseI	.	QCpassed	female	ASD	Yes	DSM-IV
M19596	PhaseI	.	QCpassed	male	ASD	Yes	DSM-IV
M19592	PhaseI	.	QCpassed	male	ASD	Yes	DSM-IV
M19589	PhaseI	.	QCpassed	male	ASD	Yes	DSM-IV
M19587	PhaseI	.	QCpassed	male	ASD	No	DSM-IV
M19584	PhaseI	.	QCpassed	male	ASD	Yes	DSM-IV
M19582	PhaseI	.	QCpassed	male	ASD	No	DSM-IV
M19580	PhaseI	.	QCpassed	male	ASD	No	DSM-IV
M19577	PhaseI	.	QCpassed	female	ASD	Yes	DSM-IV
M19574	PhaseI	.	QCpassed	male	ASD	Yes	DSM-IV
M19571	PhaseI	.	QCpassed	male	ASD	Yes	DSM-IV
M19568	PhaseI	.	QCpassed	male	ASD	Yes	DSM-IV
M19566	PhaseI	.	QCpassed	female	ASD	No	DSM-IV
M19563	PhaseI	.	QCpassed	male	ASD	Yes	DSM-IV
M19560	PhaseI	.	QCpassed	male	ASD	Yes	DSM-IV
M19558	PhaseI	.	QCpassed	female	ASD	No	DSM-IV
M19556	PhaseI	.	QCpassed	male	ASD	No	DSM-IV
M19553	PhaseI	.	QCpassed	male	ASD	Yes	DSM-IV
M19550	PhaseI	.	QCpassed	male	ASD	Yes	DSM-IV
M19547	PhaseI	.	QCpassed	male	ASD	Yes	DSM-IV
M19544	PhaseI	.	QCpassed	male	ASD	Yes	DSM-IV
M19541	PhaseI	.	QCpassed	male	ASD	Yes	DSM-IV
M18930	PhaseI	.	QCpassed	female	ASD	Yes	DSM-IV
M18927	PhaseI	.	QCpassed	male	ASD	Yes	DSM-IV
M18924	PhaseI	.	QCpassed	male	ASD	Yes	DSM-IV
M18921	PhaseI	.	QCpassed	male	ASD	Yes	DSM-IV
M18917	PhaseI	.	QCpassed	male	ASD	Yes	DSM-IV
M18914	PhaseI	.	QCpassed	male	ASD	Yes	DSM-IV
M18911	PhaseI	.	QCpassed	female	ASD	Yes	DSM-IV
M18907	PhaseI	.	QCpassed	male	ASD	Yes	DSM-IV
M18494	PhaseI	.	QCpassed	female	ASD	Yes	DSM-IV
M18491	PhaseI	.	QCpassed	male	ASD	Yes	DSM-IV
M18488	PhaseI	.	QCpassed	male	ASD	Yes	DSM-IV
M18485	PhaseI	.	QCpassed	male	ASD	Yes	DSM-IV
M18482	PhaseI	.	QCpassed	male	ASD	Yes	DSM-IV
M18479	PhaseI	.	QCpassed	male	ASD	Yes	DSM-IV
M18477	PhaseI	.	QCpassed	male	ASD	No	DSM-IV
M18475	PhaseI	.	QCpassed	male	ASD	No	DSM-IV
M18472	PhaseI	.	QCpassed	male	ASD	Yes	DSM-IV
M18470	PhaseI	.	QCpassed	female	ASD	Yes	DSM-IV
M18467	PhaseI	.	QCpassed	male	ASD	Yes	DSM-IV
M18464	PhaseI	.	QCpassed	male	ASD	Yes	DSM-IV
M18461	PhaseI	.	QCpassed	male	ASD	Yes	DSM-IV
M18457	PhaseI	.	QCpassed	male	ASD	Yes	DSM-IV
M18455	PhaseI	.	QCpassed	male	ASD	No	DSM-IV
M18452	PhaseI	.	QCpassed	female	ASD	Yes	DSM-IV
M18449	PhaseI	.	QCpassed	male	ASD	Yes	DSM-IV
M18447	PhaseI	.	QCpassed	male	ASD	No	DSM-IV
M18444	PhaseI	.	QCpassed	male	ASD	Yes	DSM-IV
M18442	PhaseI	.	QCpassed	male	ASD	No	DSM-IV
M18439	PhaseI	.	QCpassed	male	ASD	Yes	DSM-IV
M18437	PhaseI	.	QCpassed	male	ASD	No	DSM-IV
M18434	PhaseI	.	QCpassed	female	ASD	Yes	DSM-IV
M18431	PhaseI	.	QCpassed	male	ASD	Yes	DSM-IV
M18428	PhaseI	.	QCpassed	male	ASD	Yes	DSM-IV
M18426	PhaseI	.	QCpassed	male	ASD	No	DSM-IV
M18424	PhaseI	.	QCpassed	male	ASD	No	DSM-IV
M18421	PhaseI	.	QCpassed	male	ASD	Yes	DSM-IV
M18418	PhaseI	.	QCpassed	male	ASD	Yes	DSM-IV
M18415	PhaseI	.	QCpassed	female	ASD	Yes	DSM-IV
M18412	PhaseI	.	QCpassed	male	ASD	Yes	DSM-IV
M18409	PhaseI	.	QCpassed	female	ASD	Yes	DSM-IV
M18405	PhaseI	.	QCpassed	male	ASD	Yes	DSM-IV
M18402	PhaseI	.	QCpassed	male	ASD	Yes	DSM-IV
M18399	PhaseI	.	QCpassed	male	ASD	Yes	DSM-IV
M18396	PhaseI	.	QCpassed	male	ASD	Yes	DSM-IV
M18393	PhaseI	.	QCpassed	male	ASD	Yes	DSM-IV
M18390	PhaseI	.	QCpassed	male	ASD	Yes	DSM-IV
M18388	PhaseI	.	QCpassed	male	ASD	Yes	DSM-IV
M18386	PhaseI	.	QCpassed	male	ASD	No	DSM-IV
M18384	PhaseI	.	QCpassed	male	ASD	No	DSM-IV
M18382	PhaseI	.	QCpassed	male	ASD	Yes	DSM-IV
M18380	PhaseI	.	QCpassed	male	ASD	Yes	DSM-IV
M18377	PhaseI	.	QCpassed	male	ASD	Yes	DSM-IV
M18374	PhaseI	.	QCpassed	male	ASD	Yes	DSM-IV
M18372	PhaseI	.	QCpassed	female	ASD	No	DSM-IV
M18369	PhaseI	.	QCpassed	male	ASD	Yes	DSM-IV
M18367	PhaseI	.	QCpassed	male	ASD	No	DSM-IV
M18364	PhaseI	.	QCpassed	female	ASD	Yes	DSM-IV
M18362	PhaseI	.	QCpassed	male	ASD	No	DSM-IV
M18360	PhaseI	.	QCpassed	male	ASD	No	DSM-IV
M18357	PhaseI	.	QCpassed	male	ASD	Yes	DSM-IV
M18354	PhaseI	.	QCpassed	female	ASD	Yes	DSM-IV
M18352	PhaseI	.	QCpassed	male	ASD	Yes	DSM-IV
M18350	PhaseI	.	QCpassed	female	ASD	No	DSM-IV
M18347	PhaseI	.	QCpassed	male	ASD	Yes	DSM-IV
M18345	PhaseI	.	QCpassed	male	ASD	No	DSM-IV
M18342	PhaseI	.	QCpassed	male	ASD	Yes	DSM-IV
M18340	PhaseI	.	QCpassed	male	ASD	No	DSM-IV
M18337	PhaseI	.	QCpassed	male	ASD	Yes	DSM-IV
M18334	PhaseI	.	QCpassed	male	ASD	Yes	DSM-IV
M18332	PhaseI	.	QCpassed	female	ASD	No	DSM-IV
M17708	PhaseI	.	QCpassed	male	ASD	Yes	DSM-IV
M17705	PhaseI	.	QCpassed	male	ASD	Yes	DSM-IV
M17702	PhaseI	.	QCpassed	female	ASD	Yes	DSM-IV
M17700	PhaseI	.	QCpassed	male	ASD	No	DSM-IV
M17697	PhaseI	.	QCpassed	male	ASD	Yes	DSM-IV
M17694	PhaseI	.	QCpassed	male	ASD	Yes	DSM-IV
M17691	PhaseI	.	QCpassed	male	ASD	Yes	DSM-IV
M17688	PhaseI	.	QCpassed	male	ASD	Yes	DSM-IV
M17685	PhaseI	.	QCpassed	male	ASD	Yes	DSM-IV
M17682	PhaseI	.	QCpassed	male	ASD	Yes	DSM-IV
M17680	PhaseI	.	QCpassed	male	ASD	No	DSM-IV
M17677	PhaseI	.	QCpassed	male	ASD	Yes	DSM-IV
M17674	PhaseI	.	QCpassed	female	ASD	Yes	DSM-IV
M17671	PhaseI	.	QCpassed	male	ASD	Yes	DSM-IV
M17668	PhaseI	.	QCpassed	male	ASD	Yes	DSM-IV
M17665	PhaseI	.	QCpassed	male	ASD	Yes	DSM-IV
M17663	PhaseI	.	QCpassed	male	ASD	No	DSM-IV
M17661	PhaseI	.	QCpassed	male	ASD	No	DSM-IV
M17659	PhaseI	.	QCpassed	male	ASD	No	DSM-IV
M17657	PhaseI	.	QCpassed	female	ASD	No	DSM-IV
M17654	PhaseI	.	QCpassed	male	ASD	Yes	DSM-IV
M17652	PhaseI	.	QCpassed	male	ASD	No	DSM-IV
M17649	PhaseI	.	QCpassed	male	ASD	Yes	DSM-IV
M17646	PhaseI	.	QCpassed	male	ASD	Yes	DSM-IV
M17643	PhaseI	.	QCpassed	male	ASD	Yes	DSM-IV
M17640	PhaseI	.	QCpassed	female	ASD	Yes	DSM-IV
M17637	PhaseI	.	QCpassed	male	ASD	Yes	DSM-IV
M17634	PhaseI	.	QCpassed	male	ASD	Yes	DSM-IV
M17632	PhaseI	.	QCpassed	male	ASD	No	DSM-IV
M17629	PhaseI	.	QCpassed	female	ASD	Yes	DSM-IV
M17626	PhaseI	.	QCpassed	male	ASD	Yes	DSM-IV
M17623	PhaseI	.	QCpassed	male	ASD	Yes	DSM-IV
M17621	PhaseI	.	QCpassed	male	ASD	No	DSM-IV
M17618	PhaseI	.	QCpassed	male	ASD	Yes	DSM-IV
M17615	PhaseI	.	QCpassed	male	ASD	Yes	DSM-IV
M17613	PhaseI	.	QCpassed	male	ASD	Yes	DSM-IV
M17611	PhaseI	.	QCpassed	male	ASD	No	DSM-IV
M17608	PhaseI	.	QCpassed	female	ASD	Yes	DSM-IV
M17606	PhaseI	.	QCpassed	male	ASD	No	DSM-IV
M17604	PhaseI	.	QCpassed	male	ASD	No	DSM-IV
M17602	PhaseI	.	QCpassed	male	ASD	Yes	DSM-IV
M17599	PhaseI	.	QCpassed	male	ASD	Yes	DSM-IV
M17596	PhaseI	.	QCpassed	male	ASD	Yes	DSM-IV
M17593	PhaseI	.	QCpassed	male	ASD	Yes	DSM-IV
M17590	PhaseI	.	QCpassed	female	ASD	Yes	DSM-IV
M17588	PhaseI	.	QCpassed	male	ASD	No	DSM-IV
M17585	PhaseI	.	QCpassed	male	ASD	Yes	DSM-IV
M17583	PhaseI	.	QCpassed	male	ASD	No	DSM-IV
M17580	PhaseI	.	QCpassed	male	ASD	Yes	DSM-IV
M17577	PhaseI	.	QCpassed	male	ASD	Yes	DSM-IV
M17574	PhaseI	.	QCpassed	male	ASD	Yes	DSM-IV
M17571	PhaseI	.	QCpassed	male	ASD	No	DSM-IV
M17568	PhaseI	.	QCpassed	male	ASD	Yes	DSM-IV
M17566	PhaseI	.	QCpassed	male	ASD	No	DSM-IV
M17563	PhaseI	.	QCpassed	male	ASD	Yes	DSM-IV
M17560	PhaseI	.	QCpassed	male	ASD	Yes	DSM-IV
M17558	PhaseI	.	QCpassed	male	ASD	Yes	DSM-IV
M17556	PhaseI	.	QCpassed	male	ASD	No	DSM-IV
M17554	PhaseI	.	QCpassed	male	ASD	No	DSM-IV
M17551	PhaseI	.	QCpassed	male	ASD	Yes	DSM-IV
M17548	PhaseI	.	QCpassed	male	ASD	Yes	DSM-IV
M17545	PhaseI	.	QCpassed	male	ASD	Yes	DSM-IV
M17542	PhaseI	.	QCpassed	male	ASD	Yes	DSM-IV
M17539	PhaseI	.	QCpassed	male	ASD	Yes	DSM-IV
M17537	PhaseI	.	QCpassed	male	ASD	No	DSM-IV
M17534	PhaseI	.	QCpassed	male	ASD	Yes	DSM-IV
M17529	PhaseI	.	QCpassed	male	ASD	Yes	DSM-IV
M17526	PhaseI	.	QCpassed	male	ASD	Yes	DSM-IV
M17520	PhaseI	.	QCpassed	female	ASD	Yes	DSM-IV
M17517	PhaseI	.	QCpassed	male	ASD	Yes	DSM-IV
M17514	PhaseI	.	QCpassed	female	ASD	Yes	DSM-IV
M17511	PhaseI	.	QCpassed	male	ASD	Yes	DSM-IV
M17508	PhaseI	.	QCpassed	male	ASD	Yes	DSM-IV
M17505	PhaseI	.	QCpassed	male	ASD	Yes	DSM-IV
M17501	PhaseI	.	QCpassed	male	ASD	No	DSM-IV
M17499	PhaseI	.	QCpassed	male	ASD	No	DSM-IV
M17496	PhaseI	.	QCpassed	male	ASD	Yes	DSM-IV
M17493	PhaseI	.	QCpassed	male	ASD	Yes	DSM-IV
M17490	PhaseI	.	QCpassed	male	ASD	Yes	DSM-IV
M17488	PhaseI	.	QCpassed	male	ASD	No	DSM-IV
M17485	PhaseI	.	QCpassed	male	ASD	Yes	DSM-IV
M17483	PhaseI	.	QCpassed	male	ASD	No	DSM-IV
M17478	PhaseI	.	QCpassed	male	ASD	Yes	DSM-IV
M17475	PhaseI	.	QCpassed	male	ASD	Yes	DSM-IV
M17469	PhaseI	.	QCpassed	male	ASD	Yes	DSM-IV
M17463	PhaseI	.	QCpassed	female	ASD	Yes	DSM-IV
M17460	PhaseI	.	QCpassed	male	ASD	Yes	DSM-IV
M17455	PhaseI	.	QCpassed	male	ASD	Yes	DSM-IV
M17452	PhaseI	.	QCpassed	male	ASD	Yes	DSM-IV
M17447	PhaseI	.	QCpassed	male	ASD	Yes	DSM-IV
M17444	PhaseI	.	QCpassed	male	ASD	Yes	DSM-IV
M17441	PhaseI	.	QCpassed	female	ASD	Yes	DSM-IV
M17436	PhaseI	.	QCpassed	male	ASD	Yes	DSM-IV
M17431	PhaseI	.	QCpassed	female	ASD	Yes	DSM-IV
M17428	PhaseI	.	QCpassed	male	ASD	Yes	DSM-IV
M17425	PhaseI	.	QCpassed	male	ASD	Yes	DSM-IV
M17423	PhaseI	.	QCpassed	male	ASD	Yes	DSM-IV
M17418	PhaseI	.	QCpassed	male	ASD	Yes	DSM-IV
M17412	PhaseI	.	QCpassed	male	ASD	Yes	DSM-IV
M17409	PhaseI	.	QCpassed	male	ASD	Yes	DSM-IV
M16286	PhaseI	.	QCpassed	male	ASD	Yes	DSM-IV
M16283	PhaseI	.	QCpassed	male	ASD	Yes	DSM-IV
M16280	PhaseI	.	QCpassed	male	ASD	Yes	DSM-IV
M16274	PhaseI	.	QCpassed	male	ASD	Yes	DSM-IV
M16272	PhaseI	.	QCpassed	male	ASD	No	DSM-IV
M16269	PhaseI	.	QCpassed	male	ASD	Yes	DSM-IV
M16266	PhaseI	.	QCpassed	male	ASD	Yes	DSM-IV
M16263	PhaseI	.	QCpassed	male	ASD	Yes	DSM-IV
M16260	PhaseI	.	QCpassed	female	ASD	Yes	DSM-IV
M16257	PhaseI	.	QCpassed	male	ASD	Yes	DSM-IV
M16254	PhaseI	.	QCpassed	male	ASD	Yes	DSM-IV
M16251	PhaseI	.	QCpassed	male	ASD	Yes	DSM-IV
M16248	PhaseI	.	QCpassed	male	ASD	Yes	DSM-IV
M16245	PhaseI	.	QCpassed	male	ASD	Yes	DSM-IV
M16243	PhaseI	.	QCpassed	male	ASD	No	DSM-IV
M16241	PhaseI	.	QCpassed	male	ASD	No	DSM-IV
M16238	PhaseI	.	QCpassed	male	ASD	Yes	DSM-IV
M16235	PhaseI	.	QCpassed	male	ASD	Yes	DSM-IV
M16232	PhaseI	.	QCpassed	male	ASD	Yes	DSM-IV
M16229	PhaseI	.	QCpassed	male	ASD	Yes	DSM-IV
M16226	PhaseI	.	QCpassed	male	ASD	Yes	DSM-IV
M16223	PhaseI	.	QCpassed	male	ASD	Yes	DSM-IV
M16220	PhaseI	.	QCpassed	male	ASD	Yes	DSM-IV
M16217	PhaseI	.	QCpassed	male	ASD	Yes	DSM-IV
M16214	PhaseI	.	QCpassed	male	ASD	Yes	DSM-IV
M16212	PhaseI	.	QCpassed	male	ASD	No	DSM-IV
M16209	PhaseI	.	QCpassed	female	ASD	Yes	DSM-IV
M16206	PhaseI	.	QCpassed	male	ASD	Yes	DSM-IV
M16203	PhaseI	.	QCpassed	male	ASD	Yes	DSM-IV
M16198	PhaseI	.	QCpassed	male	ASD	Yes	DSM-IV
M16190	PhaseI	.	QCpassed	male	ASD	No	DSM-IV
M16188	PhaseI	.	QCpassed	male	ASD	No	DSM-IV
M16185	PhaseI	.	QCpassed	male	ASD	Yes	DSM-IV
M16183	PhaseI	.	QCpassed	male	ASD	No	DSM-IV
M16180	PhaseI	.	QCpassed	male	ASD	Yes	DSM-IV
M16174	PhaseI	.	QCpassed	male	ASD	Yes	DSM-IV
M16171	PhaseI	.	QCpassed	male	ASD	Yes	DSM-IV
M16168	PhaseI	.	QCpassed	male	ASD	Yes	DSM-IV
M16165	PhaseI	.	QCpassed	male	ASD	Yes	DSM-IV
M16163	PhaseI	.	QCpassed	male	ASD	Yes	DSM-IV
M16161	PhaseI	.	QCpassed	male	ASD	No	DSM-IV
M16158	PhaseI	.	QCpassed	male	ASD	Yes	DSM-IV
M16156	PhaseI	.	QCpassed	male	ASD	No	DSM-IV
M16154	PhaseI	.	QCpassed	male	ASD	No	DSM-IV
M16152	PhaseI	.	QCpassed	male	ASD	No	DSM-IV
M16149	PhaseI	.	QCpassed	male	ASD	Yes	DSM-IV
M16147	PhaseI	.	QCpassed	male	ASD	Yes	DSM-IV
M16145	PhaseI	.	QCpassed	male	ASD	No	DSM-IV
M16142	PhaseI	.	QCpassed	male	ASD	Yes	DSM-IV
M16139	PhaseI	.	QCpassed	male	ASD	Yes	DSM-IV
M16136	PhaseI	.	QCpassed	male	ASD	Yes	DSM-IV
M16134	PhaseI	.	QCpassed	male	ASD	No	DSM-IV
M16132	PhaseI	.	QCpassed	male	ASD	No	DSM-IV
M16130	PhaseI	.	QCpassed	male	ASD	No	DSM-IV
M16127	PhaseI	.	QCpassed	male	ASD	Yes	DSM-IV
M16125	PhaseI	.	QCpassed	male	ASD	No	DSM-IV
M16122	PhaseI	.	QCpassed	male	ASD	No	DSM-IV
M16119	PhaseI	.	QCpassed	male	ASD	Yes	DSM-IV
M16114	PhaseI	.	QCpassed	female	ASD	Yes	DSM-IV
M16111	PhaseI	.	QCpassed	male	ASD	Yes	DSM-IV
M16109	PhaseI	.	QCpassed	male	ASD	No	DSM-IV
M16106	PhaseI	.	QCpassed	male	ASD	Yes	DSM-IV
M16103	PhaseI	.	QCpassed	male	ASD	Yes	DSM-IV
M16100	PhaseI	.	QCpassed	female	ASD	Yes	DSM-IV
M16097	PhaseI	.	QCpassed	male	ASD	Yes	DSM-IV
M16095	PhaseI	.	QCpassed	male	ASD	Yes	DSM-IV
M16092	PhaseI	.	QCpassed	male	ASD	Yes	DSM-IV
M16089	PhaseI	.	QCpassed	female	ASD	Yes	DSM-IV
M16087	PhaseI	.	QCpassed	female	ASD	No	DSM-IV
M16084	PhaseI	.	QCpassed	female	ASD	Yes	DSM-IV
M16082	PhaseI	.	QCpassed	male	ASD	Yes	DSM-IV
M16079	PhaseI	.	QCpassed	male	ASD	Yes	DSM-IV
M16076	PhaseI	.	QCpassed	male	ASD	Yes	DSM-IV
M16073	PhaseI	.	QCpassed	male	ASD	Yes	DSM-IV
M16070	PhaseI	.	QCpassed	male	ASD	Yes	DSM-IV
M16067	PhaseI	.	QCpassed	male	ASD	Yes	DSM-IV
M16064	PhaseI	.	QCpassed	male	ASD	Yes	DSM-IV
M16059	PhaseI	.	QCpassed	male	ASD	No	DSM-IV
M16056	PhaseI	.	QCpassed	male	ASD	Yes	DSM-IV
M16053	PhaseI	.	QCpassed	female	ASD	Yes	DSM-IV
M15264	PhaseI	.	QCpassed	male	ASD	No	DSM-IV
M15261	PhaseI	.	QCpassed	male	ASD	Yes	DSM-IV
M15259	PhaseI	.	QCpassed	male	ASD	No	DSM-IV
M15258	PhaseI	.	QCpassed	male	ASD	Yes	DSM-IV
M15255	PhaseI	.	QCpassed	male	ASD	Yes	DSM-IV
M15253	PhaseI	.	QCpassed	male	ASD	Yes	DSM-IV
M15251	PhaseI	.	QCpassed	male	ASD	Yes	DSM-IV
M15248	PhaseI	.	QCpassed	male	ASD	Yes	DSM-IV
M15245	PhaseI	.	QCpassed	male	ASD	Yes	DSM-IV
M15242	PhaseI	.	QCpassed	male	ASD	Yes	DSM-IV
M15240	PhaseI	.	QCpassed	male	ASD	No	DSM-IV
M15237	PhaseI	.	QCpassed	male	ASD	Yes	DSM-IV
M15234	PhaseI	.	QCpassed	female	ASD	Yes	DSM-IV
M15231	PhaseI	.	QCpassed	female	ASD	Yes	DSM-IV
M15228	PhaseI	.	QCpassed	male	ASD	Yes	DSM-IV
M15225	PhaseI	.	QCpassed	male	ASD	Yes	DSM-IV
M15222	PhaseI	.	QCpassed	male	ASD	Yes	DSM-IV
M15220	PhaseI	.	QCpassed	male	ASD	No	DSM-IV
M15217	PhaseI	.	QCpassed	female	ASD	Yes	DSM-IV
M15215	PhaseI	.	QCpassed	female	ASD	No	DSM-IV
M15212	PhaseI	.	QCpassed	male	ASD	Yes	DSM-IV
M15210	PhaseI	.	QCpassed	male	ASD	Yes	DSM-IV
M15207	PhaseI	.	QCpassed	male	ASD	Yes	DSM-IV
M15202	PhaseI	.	QCpassed	male	ASD	No	DSM-IV
M15199	PhaseI	.	QCpassed	male	ASD	Yes	DSM-IV
M15196	PhaseI	.	QCpassed	male	ASD	Yes	DSM-IV
M15194	PhaseI	.	QCpassed	male	ASD	No	DSM-IV
M15191	PhaseI	.	QCpassed	female	ASD	Yes	DSM-IV
M15185	PhaseI	.	QCpassed	male	ASD	Yes	DSM-IV
M15182	PhaseI	.	QCpassed	female	ASD	Yes	DSM-IV
M15179	PhaseI	.	QCpassed	male	ASD	Yes	DSM-IV
M15177	PhaseI	.	QCpassed	male	ASD	No	DSM-IV
M15174	PhaseI	.	QCpassed	male	ASD	Yes	DSM-IV
M15172	PhaseI	.	QCpassed	male	ASD	No	DSM-IV
M15169	PhaseI	.	QCpassed	male	ASD	Yes	DSM-IV
M15166	PhaseI	.	QCpassed	male	ASD	Yes	DSM-IV
M15163	PhaseI	.	QCpassed	male	ASD	Yes	DSM-IV
M15160	PhaseI	.	QCpassed	male	ASD	Yes	DSM-IV
M15157	PhaseI	.	QCpassed	male	ASD	Yes	DSM-IV
M15154	PhaseI	.	QCpassed	male	ASD	Yes	DSM-IV
M15152	PhaseI	.	QCpassed	male	ASD	Yes	DSM-IV
M15149	PhaseI	.	QCpassed	male	ASD	Yes	DSM-IV
M15147	PhaseI	.	QCpassed	male	ASD	Yes	DSM-IV
M15142	PhaseI	.	QCpassed	male	ASD	Yes	DSM-IV
M15139	PhaseI	.	QCpassed	male	ASD	Yes	DSM-IV
M15134	PhaseI	.	QCpassed	male	ASD	Yes	DSM-IV
M15131	PhaseI	.	QCpassed	male	ASD	Yes	DSM-IV
M15128	PhaseI	.	QCpassed	male	ASD	Yes	DSM-IV
M15126	PhaseI	.	QCpassed	male	ASD	No	DSM-IV
M15123	PhaseI	.	QCpassed	male	ASD	Yes	DSM-IV
M15121	PhaseI	.	QCpassed	male	ASD	No	DSM-IV
M15119	PhaseI	.	QCpassed	male	ASD	No	DSM-IV
M15116	PhaseI	.	QCpassed	male	ASD	Yes	DSM-IV
M15113	PhaseI	.	QCpassed	male	ASD	Yes	DSM-IV
M15110	PhaseI	.	QCpassed	male	ASD	Yes	DSM-IV
M15107	PhaseI	.	QCpassed	male	ASD	No	DSM-IV
M15105	PhaseI	.	QCpassed	male	ASD	Yes	DSM-IV
M15102	PhaseI	.	QCpassed	male	ASD	Yes	DSM-IV
M15099	PhaseI	.	QCpassed	male	ASD	Yes	DSM-IV
M15096	PhaseI	.	QCpassed	male	ASD	Yes	DSM-IV
M15093	PhaseI	.	QCpassed	male	ASD	Yes	DSM-IV
M15090	PhaseI	.	QCpassed	male	ASD	Yes	DSM-IV
M15087	PhaseI	.	QCpassed	male	ASD	Yes	DSM-IV
M15084	PhaseI	.	QCpassed	male	ASD	Yes	DSM-IV
M15081	PhaseI	.	QCpassed	male	ASD	Yes	DSM-IV
M15079	PhaseI	.	QCpassed	female	ASD	No	DSM-IV
M15076	PhaseI	.	QCpassed	male	ASD	Yes	DSM-IV
M15074	PhaseI	.	QCpassed	male	ASD	No	DSM-IV
M15071	PhaseI	.	QCpassed	male	ASD	Yes	DSM-IV
M15069	PhaseI	.	QCpassed	male	ASD	No	DSM-IV
M15067	PhaseI	.	QCpassed	male	ASD	No	DSM-IV
M15064	PhaseI	.	QCpassed	male	ASD	Yes	DSM-IV
M15061	PhaseI	.	QCpassed	male	ASD	Yes	DSM-IV
M15059	PhaseI	.	QCpassed	male	ASD	No	DSM-IV
M15056	PhaseI	.	QCpassed	female	ASD	Yes	DSM-IV
M15054	PhaseI	.	QCpassed	male	ASD	No	DSM-IV
M15051	PhaseI	.	QCpassed	male	ASD	Yes	DSM-IV
M15049	PhaseI	.	QCpassed	male	ASD	No	DSM-IV
M15047	PhaseI	.	QCpassed	male	ASD	No	DSM-IV
M15045	PhaseI	.	QCpassed	male	ASD	No	DSM-IV
M15042	PhaseI	.	QCpassed	male	ASD	Yes	DSM-IV
M15039	PhaseI	.	QCpassed	male	ASD	Yes	DSM-IV
M15036	PhaseI	.	QCpassed	male	ASD	Yes	DSM-IV
M15033	PhaseI	.	QCpassed	male	ASD	Yes	DSM-IV
M15030	PhaseI	.	QCpassed	male	ASD	Yes	DSM-IV
M15027	PhaseI	.	QCpassed	male	ASD	Yes	DSM-IV
M15024	PhaseI	.	QCpassed	male	ASD	Yes	DSM-IV
M15021	PhaseI	.	QCpassed	male	ASD	Yes	DSM-IV
M15019	PhaseI	.	QCpassed	female	ASD	No	DSM-IV
M15016	PhaseI	.	QCpassed	male	ASD	Yes	DSM-IV
M15013	PhaseI	.	QCpassed	male	ASD	Yes	DSM-IV
M15010	PhaseI	.	QCpassed	male	ASD	Yes	DSM-IV
M15008	PhaseI	.	QCpassed	male	ASD	No	DSM-IV
M15005	PhaseI	.	QCpassed	male	ASD	Yes	DSM-IV
M15002	PhaseI	.	QCpassed	male	ASD	Yes	DSM-IV
M14999	PhaseI	.	QCpassed	male	ASD	Yes	DSM-IV
M14996	PhaseI	.	QCpassed	male	ASD	Yes	DSM-IV
M14989	PhaseI	.	QCpassed	male	ASD	Yes	DSM-IV
M14983	PhaseI	.	QCpassed	male	ASD	Yes	DSM-IV
M13867	PhaseI	.	QCpassed	male	ASD	Yes	DSM-IV
M13465	PhaseI	.	QCpassed	male	ASD	Yes	DSM-IV
M13462	PhaseI	.	QCpassed	male	ASD	Yes	DSM-IV
M13459	PhaseI	.	QCpassed	male	ASD	Yes	DSM-IV
M13457	PhaseI	.	QCpassed	male	ASD	No	DSM-IV
M13455	PhaseI	.	QCpassed	male	ASD	Yes	DSM-IV
M13453	PhaseI	.	QCpassed	male	ASD	No	DSM-IV
M13451	PhaseI	.	QCpassed	male	ASD	Yes	DSM-IV
M13442	PhaseI	.	QCpassed	male	ASD	Yes	DSM-IV
M13431	PhaseI	.	QCpassed	male	ASD	Yes	DSM-IV
M13428	PhaseI	.	QCpassed	male	ASD	Yes	DSM-IV
M13413	PhaseI	.	QCpassed	male	ASD	Yes	DSM-IV
M13401	PhaseI	.	QCpassed	male	ASD	Yes	DSM-IV
M13398	PhaseI	.	QCpassed	male	ASD	Yes	DSM-IV
M13392	PhaseI	.	QCpassed	male	ASD	Yes	DSM-IV
M13389	PhaseI	.	QCpassed	male	ASD	Yes	DSM-IV
M13385	PhaseI	.	QCpassed	male	ASD	No	DSM-IV
M13383	PhaseI	.	QCpassed	male	ASD	No	DSM-IV
M13380	PhaseI	.	QCpassed	male	ASD	Yes	DSM-IV
M13378	PhaseI	.	QCpassed	male	ASD	Yes	DSM-IV
M13376	PhaseI	.	QCpassed	male	ASD	No	DSM-IV
M13373	PhaseI	.	QCpassed	male	ASD	Yes	DSM-IV
M13371	PhaseI	.	QCpassed	female	ASD	No	DSM-IV
M13368	PhaseI	.	QCpassed	male	ASD	Yes	DSM-IV
M13365	PhaseI	.	QCpassed	male	ASD	Yes	DSM-IV
M13363	PhaseI	.	QCpassed	male	ASD	No	DSM-IV
M13360	PhaseI	.	QCpassed	male	ASD	Yes	DSM-IV
M13357	PhaseI	.	QCpassed	male	ASD	Yes	DSM-IV
M13354	PhaseI	.	QCpassed	male	ASD	Yes	DSM-IV
M13352	PhaseI	.	QCpassed	male	ASD	No	DSM-IV
M13349	PhaseI	.	QCpassed	male	ASD	Yes	DSM-IV
M13346	PhaseI	.	QCpassed	male	ASD	Yes	DSM-IV
M13344	PhaseI	.	QCpassed	male	ASD	No	DSM-IV
M13341	PhaseI	.	QCpassed	male	ASD	Yes	DSM-IV
M13338	PhaseI	.	QCpassed	male	ASD	Yes	DSM-IV
M13336	PhaseI	.	QCpassed	male	ASD	No	DSM-IV
M13334	PhaseI	.	QCpassed	male	ASD	No	DSM-IV
M13331	PhaseI	.	QCpassed	male	ASD	Yes	DSM-IV
M13329	PhaseI	.	QCpassed	male	ASD	No	DSM-IV
M13326	PhaseI	.	QCpassed	male	ASD	Yes	DSM-IV
M13323	PhaseI	.	QCpassed	male	ASD	Yes	DSM-IV
M13320	PhaseI	.	QCpassed	male	ASD	Yes	DSM-IV
M13317	PhaseI	.	QCpassed	female	ASD	Yes	DSM-IV
M13315	PhaseI	.	QCpassed	male	ASD	No	DSM-IV
M13313	PhaseI	.	QCpassed	male	ASD	Yes	DSM-IV
M13311	PhaseI	.	QCpassed	male	ASD	No	DSM-IV
M13309	PhaseI	.	QCpassed	male	ASD	Yes	DSM-IV
M13307	PhaseI	.	QCpassed	male	ASD	No	DSM-IV
M13304	PhaseI	.	QCpassed	male	ASD	Yes	DSM-IV
M13302	PhaseI	.	QCpassed	male	ASD	Yes	DSM-IV
M13300	PhaseI	.	QCpassed	female	ASD	No	DSM-IV
M13297	PhaseI	.	QCpassed	male	ASD	Yes	DSM-IV
M13295	PhaseI	.	QCpassed	male	ASD	Yes	DSM-IV
M13293	PhaseI	.	QCpassed	male	ASD	No	DSM-IV
M13290	PhaseI	.	QCpassed	male	ASD	Yes	DSM-IV
M13288	PhaseI	.	QCpassed	male	ASD	No	DSM-IV
M13286	PhaseI	.	QCpassed	male	ASD	No	DSM-IV
M13284	PhaseI	.	QCpassed	male	ASD	No	DSM-IV
M13281	PhaseI	.	QCpassed	male	ASD	Yes	DSM-IV
M13279	PhaseI	.	QCpassed	male	ASD	No	DSM-IV
M12526	PhaseI	.	QCpassed	male	ASD	No	DSM-IV
M12524	PhaseI	.	QCpassed	male	ASD	No	DSM-IV
M12521	PhaseI	.	QCpassed	male	ASD	Yes	DSM-IV
M12519	PhaseI	.	QCpassed	male	ASD	No	DSM-IV
M12516	PhaseI	.	QCpassed	male	ASD	Yes	DSM-IV
M12513	PhaseI	.	QCpassed	male	ASD	Yes	DSM-IV
M12510	PhaseI	.	QCpassed	male	ASD	Yes	DSM-IV
M12507	PhaseI	.	QCpassed	male	ASD	Yes	DSM-IV
M12504	PhaseI	.	QCpassed	male	ASD	Yes	DSM-IV
M12501	PhaseI	.	QCpassed	male	ASD	Yes	DSM-IV
M12498	PhaseI	.	QCpassed	male	ASD	Yes	DSM-IV
M12496	PhaseI	.	QCpassed	male	ASD	No	DSM-IV
M12493	PhaseI	.	QCpassed	male	ASD	Yes	DSM-IV
M12492	PhaseI	.	QCpassed	male	ASD	No	DSM-IV
M12490	PhaseI	.	QCpassed	male	ASD	No	DSM-IV
M12487	PhaseI	.	QCpassed	male	ASD	Yes	DSM-IV
M12482	PhaseI	.	QCpassed	male	ASD	Yes	DSM-IV
M12479	PhaseI	.	QCpassed	male	ASD	Yes	DSM-IV
M12476	PhaseI	.	QCpassed	male	ASD	Yes	DSM-IV
M12474	PhaseI	.	QCpassed	female	ASD	No	DSM-IV
M12471	PhaseI	.	QCpassed	male	ASD	Yes	DSM-IV
M12468	PhaseI	.	QCpassed	male	ASD	Yes	DSM-IV
M12465	PhaseI	.	QCpassed	male	ASD	Yes	DSM-IV
M12462	PhaseI	.	QCpassed	male	ASD	Yes	DSM-IV
M12459	PhaseI	.	QCpassed	male	ASD	Yes	DSM-IV
M12452	PhaseI	.	QCpassed	female	ASD	Yes	DSM-IV
M12449	PhaseI	.	QCpassed	male	ASD	Yes	DSM-IV
M12447	PhaseI	.	QCpassed	male	ASD	No	DSM-IV
M12445	PhaseI	.	QCpassed	male	ASD	No	DSM-IV
M12443	PhaseI	.	QCpassed	male	ASD	No	DSM-IV
M12441	PhaseI	.	QCpassed	male	ASD	No	DSM-IV
M12439	PhaseI	.	QCpassed	female	ASD	No	DSM-IV
M12437	PhaseI	.	QCpassed	male	ASD	No	DSM-IV
M12434	PhaseI	.	QCpassed	male	ASD	Yes	DSM-IV
M12431	PhaseI	.	QCpassed	male	ASD	Yes	DSM-IV
M12428	PhaseI	.	QCpassed	male	ASD	Yes	DSM-IV
M12425	PhaseI	.	QCpassed	male	ASD	Yes	DSM-IV
M12422	PhaseI	.	QCpassed	male	ASD	Yes	DSM-IV
M12420	PhaseI	.	QCpassed	male	ASD	No	DSM-IV
M12417	PhaseI	.	QCpassed	male	ASD	Yes	DSM-IV
M12414	PhaseI	.	QCpassed	male	ASD	Yes	DSM-IV
M12412	PhaseI	.	QCpassed	male	ASD	No	DSM-IV
M12409	PhaseI	.	QCpassed	male	ASD	Yes	DSM-IV
M12406	PhaseI	.	QCpassed	male	ASD	Yes	DSM-IV
M12403	PhaseI	.	QCpassed	male	ASD	Yes	DSM-IV
M12400	PhaseI	.	QCpassed	male	ASD	Yes	DSM-IV
M12398	PhaseI	.	QCpassed	male	ASD	No	DSM-IV
M12395	PhaseI	.	QCpassed	male	ASD	Yes	DSM-IV
M12393	PhaseI	.	QCpassed	male	ASD	No	DSM-IV
M12390	PhaseI	.	QCpassed	male	ASD	Yes	DSM-IV
M12387	PhaseI	.	QCpassed	male	ASD	Yes	DSM-IV
M12382	PhaseI	.	QCpassed	male	ASD	Yes	DSM-IV
M12379	PhaseI	.	QCpassed	female	ASD	Yes	DSM-IV
M12377	PhaseI	.	QCpassed	female	ASD	No	DSM-IV
M12374	PhaseI	.	QCpassed	male	ASD	Yes	DSM-IV
M12371	PhaseI	.	QCpassed	female	ASD	Yes	DSM-IV
M12368	PhaseI	.	QCpassed	male	ASD	Yes	DSM-IV
M12365	PhaseI	.	QCpassed	male	ASD	Yes	DSM-IV
M12362	PhaseI	.	QCpassed	male	ASD	Yes	DSM-IV
M12360	PhaseI	.	QCpassed	male	ASD	No	DSM-IV
M12357	PhaseI	.	QCpassed	male	ASD	Yes	DSM-IV
M12355	PhaseI	.	QCpassed	male	ASD	No	DSM-IV
M12352	PhaseI	.	QCpassed	male	ASD	Yes	DSM-IV
M12350	PhaseI	.	QCpassed	male	ASD	Yes	DSM-IV
M12347	PhaseI	.	QCpassed	male	ASD	Yes	DSM-IV
M12344	PhaseI	.	QCpassed	female	ASD	Yes	DSM-IV
M12341	PhaseI	.	QCpassed	male	ASD	Yes	DSM-IV
M12338	PhaseI	.	QCpassed	male	ASD	Yes	DSM-IV
M12336	PhaseI	.	QCpassed	male	ASD	No	DSM-IV
M12333	PhaseI	.	QCpassed	male	ASD	Yes	DSM-IV
M12330	PhaseI	.	QCpassed	male	ASD	Yes	DSM-IV
M12327	PhaseI	.	QCpassed	male	ASD	Yes	DSM-IV
M12324	PhaseI	.	QCpassed	male	ASD	Yes	DSM-IV
M12322	PhaseI	.	QCpassed	male	ASD	Yes	DSM-IV
M12319	PhaseI	.	QCpassed	male	ASD	Yes	DSM-IV
M12317	PhaseI	.	QCpassed	male	ASD	No	DSM-IV
M12315	PhaseI	.	QCpassed	male	ASD	Yes	DSM-IV
M12312	PhaseI	.	QCpassed	male	ASD	Yes	DSM-IV
M12309	PhaseI	.	QCpassed	male	ASD	Yes	DSM-IV
M12307	PhaseI	.	QCpassed	male	ASD	No	DSM-IV
M11451	PhaseI	.	QCpassed	male	ASD	Yes	DSM-IV
M11448	PhaseI	.	QCpassed	male	ASD	Yes	DSM-IV
M11445	PhaseI	.	QCpassed	female	ASD	Yes	DSM-IV
M11438	PhaseI	.	QCpassed	male	ASD	No	DSM-IV
M11435	PhaseI	.	QCpassed	male	ASD	Yes	DSM-IV
M11432	PhaseI	.	QCpassed	female	ASD	Yes	DSM-IV
M11429	PhaseI	.	QCpassed	female	ASD	Yes	DSM-IV
M11426	PhaseI	.	QCpassed	male	ASD	Yes	DSM-IV
M11423	PhaseI	.	QCpassed	male	ASD	Yes	DSM-IV
M11421	PhaseI	.	QCpassed	male	ASD	No	DSM-IV
M11418	PhaseI	.	QCpassed	female	ASD	Yes	DSM-IV
M11415	PhaseI	.	QCpassed	male	ASD	Yes	DSM-IV
M11412	PhaseI	.	QCpassed	female	ASD	Yes	DSM-IV
M11409	PhaseI	.	QCpassed	male	ASD	Yes	DSM-IV
M11406	PhaseI	.	QCpassed	male	ASD	Yes	DSM-IV
M11403	PhaseI	.	QCpassed	male	ASD	Yes	DSM-IV
M11397	PhaseI	.	QCpassed	male	ASD	Yes	DSM-IV
M10162	PhaseI	.	QCpassed	female	ASD	Yes	DSM-IV
M10159	PhaseI	.	QCpassed	male	ASD	Yes	DSM-IV
M10153	PhaseI	.	QCpassed	male	ASD	Yes	DSM-IV
M10150	PhaseI	.	QCpassed	male	ASD	Yes	DSM-IV
M10147	PhaseI	.	QCpassed	male	ASD	Yes	DSM-IV
M10144	PhaseI	.	QCpassed	male	ASD	No	DSM-IV
M10141	PhaseI	.	QCpassed	male	ASD	Yes	DSM-IV
M10138	PhaseI	.	QCpassed	male	ASD	Yes	DSM-IV
M10129	PhaseI	.	QCpassed	male	ASD	Yes	DSM-IV
M10126	PhaseI	.	QCpassed	male	ASD	Yes	DSM-IV
M10123	PhaseI	.	QCpassed	male	ASD	No	DSM-IV
M10117	PhaseI	.	QCpassed	female	ASD	Yes	DSM-IV
M10114	PhaseI	.	QCpassed	female	ASD	Yes	DSM-IV
M10108	PhaseI	.	QCpassed	male	ASD	Yes	DSM-IV
M10105	PhaseI	.	QCpassed	male	ASD	Yes	DSM-IV
M10102	PhaseI	.	QCpassed	male	ASD	Yes	DSM-IV
M10099	PhaseI	.	QCpassed	male	ASD	Yes	DSM-IV
M10096	PhaseI	.	QCpassed	male	ASD	Yes	DSM-IV
M10093	PhaseI	.	QCpassed	male	ASD	Yes	DSM-IV
M10090	PhaseI	.	QCpassed	male	ASD	Yes	DSM-IV
M10087	PhaseI	.	QCpassed	male	ASD	Yes	DSM-IV
M10084	PhaseI	.	QCpassed	male	ASD	Yes	DSM-IV
M10078	PhaseI	.	QCpassed	male	ASD	Yes	DSM-IV
M10072	PhaseI	.	QCpassed	male	ASD	Yes	DSM-IV
M10069	PhaseI	.	QCpassed	female	ASD	Yes	DSM-IV
M10066	PhaseI	.	QCpassed	male	ASD	Yes	DSM-IV
M10060	PhaseI	.	QCpassed	male	ASD	Yes	DSM-IV
M10054	PhaseI	.	QCpassed	male	ASD	Yes	DSM-IV
M10051	PhaseI	.	QCpassed	male	ASD	Yes	DSM-IV
M10045	PhaseI	.	QCpassed	male	ASD	Yes	DSM-IV
M10021	PhaseI	.	QCpassed	male	ASD	No	DSM-IV
M10018	PhaseI	.	QCpassed	male	ASD	No	DSM-IV
M10015	PhaseI	.	QCpassed	male	ASD	Yes	DSM-IV
M10012	PhaseI	.	QCpassed	male	ASD	Yes	DSM-IV
M10009	PhaseI	.	QCpassed	female	ASD	Yes	DSM-IV
M10006	PhaseI	.	QCpassed	male	ASD	Yes	DSM-IV
M10003	PhaseI	.	QCpassed	male	ASD	Yes	DSM-IV
M10000	PhaseI	.	QCpassed	female	ASD	Yes	DSM-IV
M09118	PhaseI	.	QCpassed	female	ASD	Yes	DSM-IV
M09117	PhaseI	.	QCpassed	male	ASD	Yes	DSM-IV
M09071	PhaseI	.	QCpassed	male	ASD	Yes	DSM-IV
M09047	PhaseI	.	QCpassed	male	ASD	No	DSM-IV
M09045	PhaseI	.	QCpassed	male	ASD	No	DSM-IV
M09002	PhaseI	.	QCpassed	male	ASD	Yes	DSM-IV
M09000	PhaseI	.	QCpassed	male	ASD	No	DSM-IV
M08997	PhaseI	.	QCpassed	female	ASD	Yes	DSM-IV
M08976	PhaseI	.	QCpassed	male	ASD	Yes	DSM-IV
M08973	PhaseI	.	QCpassed	male	ASD	No	DSM-IV
M08946	PhaseI	.	QCpassed	male	ASD	No	DSM-IV
M08909	PhaseI	.	QCpassed	male	ASD	No	DSM-IV
M08903	PhaseI	.	QCpassed	male	ASD	Yes	DSM-IV
M08900	PhaseI	.	QCpassed	female	ASD	No	DSM-IV
M08899	PhaseI	.	QCpassed	female	ASD	No	DSM-IV
M08894	PhaseI	.	QCpassed	male	ASD	Yes	DSM-IV
M08892	PhaseI	.	QCpassed	male	ASD	No	DSM-IV
M08890	PhaseI	.	QCpassed	male	ASD	No	DSM-IV
M08888	PhaseI	.	QCpassed	male	ASD	No	DSM-IV
M08886	PhaseI	.	QCpassed	male	ASD	No	DSM-IV
M08884	PhaseI	.	QCpassed	male	ASD	No	DSM-IV
M08881	PhaseI	.	QCpassed	male	ASD	Yes	DSM-IV
M08878	PhaseI	.	QCpassed	male	ASD	Yes	DSM-IV
M08876	PhaseI	.	QCpassed	male	ASD	No	DSM-IV
M08873	PhaseI	.	QCpassed	male	ASD	Yes	DSM-IV
M08871	PhaseI	.	QCpassed	male	ASD	Yes	DSM-IV
M08869	PhaseI	.	QCpassed	male	ASD	No	DSM-IV
M08867	PhaseI	.	QCpassed	male	ASD	No	DSM-IV
M08865	PhaseI	.	QCpassed	male	ASD	No	DSM-IV
M08862	PhaseI	.	QCpassed	male	ASD	Yes	DSM-IV
M08859	PhaseI	.	QCpassed	male	ASD	Yes	DSM-IV
M08856	PhaseI	.	QCpassed	male	ASD	Yes	DSM-IV
M08854	PhaseI	.	QCpassed	male	ASD	No	DSM-IV
M08852	PhaseI	.	QCpassed	female	ASD	No	DSM-IV
M08849	PhaseI	.	QCpassed	male	ASD	No	DSM-IV
M08843	PhaseI	.	QCpassed	female	ASD	No	DSM-IV
M08840	PhaseI	.	QCpassed	male	ASD	Yes	DSM-IV
M08837	PhaseI	.	QCpassed	male	ASD	Yes	DSM-IV
M08834	PhaseI	.	QCpassed	male	ASD	Yes	DSM-IV
M08831	PhaseI	.	QCpassed	male	ASD	Yes	DSM-IV
M08828	PhaseI	.	QCpassed	male	ASD	Yes	DSM-IV
M08826	PhaseI	.	QCpassed	male	ASD	No	DSM-IV
M08823	PhaseI	.	QCpassed	male	ASD	No	DSM-IV
M08820	PhaseI	.	QCpassed	female	ASD	Yes	DSM-IV
M08817	PhaseI	.	QCpassed	male	ASD	No	DSM-IV
M08814	PhaseI	.	QCpassed	male	ASD	Yes	DSM-IV
M08811	PhaseI	.	QCpassed	female	ASD	Yes	DSM-IV
M08808	PhaseI	.	QCpassed	male	ASD	Yes	DSM-IV
M08805	PhaseI	.	QCpassed	male	ASD	Yes	DSM-IV
M08802	PhaseI	.	QCpassed	male	ASD	No	DSM-IV
M08799	PhaseI	.	QCpassed	male	ASD	No	DSM-IV
M08796	PhaseI	.	QCpassed	male	ASD	Yes	DSM-IV
M08790	PhaseI	.	QCpassed	male	ASD	Yes	DSM-IV
M08787	PhaseI	.	QCpassed	male	ASD	Yes	DSM-IV
M08784	PhaseI	.	QCpassed	male	ASD	Yes	DSM-IV
M08781	PhaseI	.	QCpassed	male	ASD	Yes	DSM-IV
M08778	PhaseI	.	QCpassed	male	ASD	Yes	DSM-IV
M08775	PhaseI	.	QCpassed	male	ASD	Yes	DSM-IV
M08770	PhaseI	.	QCpassed	male	ASD	No	DSM-IV
M08767	PhaseI	.	QCpassed	female	ASD	Yes	DSM-IV
M08764	PhaseI	.	QCpassed	female	ASD	No	DSM-IV
M08759	PhaseI	.	QCpassed	male	ASD	Yes	DSM-IV
M08757	PhaseI	.	QCpassed	male	ASD	Yes	DSM-IV
M08755	PhaseI	.	QCpassed	male	ASD	No	DSM-IV
M08753	PhaseI	.	QCpassed	female	ASD	No	DSM-IV
M08751	PhaseI	.	QCpassed	female	ASD	No	DSM-IV
M08749	PhaseI	.	QCpassed	male	ASD	No	DSM-IV
M08747	PhaseI	.	QCpassed	male	ASD	No	DSM-IV
M08745	PhaseI	.	QCpassed	male	ASD	No	DSM-IV
M08742	PhaseI	.	QCpassed	female	ASD	No	DSM-IV
M08739	PhaseI	.	QCpassed	male	ASD	Yes	DSM-IV
M08734	PhaseI	.	QCpassed	male	ASD	No	DSM-IV
M08731	PhaseI	.	QCpassed	male	ASD	No	DSM-IV
M08728	PhaseI	.	QCpassed	male	ASD	No	DSM-IV
M08725	PhaseI	.	QCpassed	male	ASD	No	DSM-IV
M08722	PhaseI	.	QCpassed	male	ASD	Yes	DSM-IV
M08719	PhaseI	.	QCpassed	male	ASD	No	DSM-IV
M08716	PhaseI	.	QCpassed	female	ASD	Yes	DSM-IV
M08713	PhaseI	.	QCpassed	male	ASD	Yes	DSM-IV
M08710	PhaseI	.	QCpassed	male	ASD	No	DSM-IV
M08707	PhaseI	.	QCpassed	male	ASD	Yes	DSM-IV
M08704	PhaseI	.	QCpassed	male	ASD	Yes	DSM-IV
M08701	PhaseI	.	QCpassed	female	ASD	No	DSM-IV
M08698	PhaseI	.	QCpassed	male	ASD	Yes	DSM-IV
M08695	PhaseI	.	QCpassed	male	ASD	Yes	DSM-IV
M08692	PhaseI	.	QCpassed	male	ASD	Yes	DSM-IV
M08689	PhaseI	.	QCpassed	male	ASD	Yes	DSM-IV
M08686	PhaseI	.	QCpassed	male	ASD	No	DSM-IV
M08683	PhaseI	.	QCpassed	female	ASD	Yes	DSM-IV
M08680	PhaseI	.	QCpassed	male	ASD	Yes	DSM-IV
M08677	PhaseI	.	QCpassed	male	ASD	Yes	DSM-IV
M08674	PhaseI	.	QCpassed	male	ASD	Yes	DSM-IV
M08671	PhaseI	.	QCpassed	male	ASD	No	DSM-IV
M08668	PhaseI	.	QCpassed	male	ASD	No	DSM-IV
M08665	PhaseI	.	QCpassed	female	ASD	Yes	DSM-IV
M08662	PhaseI	.	QCpassed	male	ASD	Yes	DSM-IV
M08659	PhaseI	.	QCpassed	male	ASD	Yes	DSM-IV
M08656	PhaseI	.	QCpassed	male	ASD	Yes	DSM-IV
M08653	PhaseI	.	QCpassed	male	ASD	No	DSM-IV
M08650	PhaseI	.	QCpassed	female	ASD	Yes	DSM-IV
M08647	PhaseI	.	QCpassed	male	ASD	Yes	DSM-IV
M08644	PhaseI	.	QCpassed	male	ASD	Yes	DSM-IV
M08641	PhaseI	.	QCpassed	male	ASD	Yes	DSM-IV
M08638	PhaseI	.	QCpassed	male	ASD	Yes	DSM-IV
M08635	PhaseI	.	QCpassed	male	ASD	Yes	DSM-IV
M08632	PhaseI	.	QCpassed	male	ASD	No	DSM-IV
M08629	PhaseI	.	QCpassed	male	ASD	Yes	DSM-IV
M08626	PhaseI	.	QCpassed	male	ASD	Yes	DSM-IV
M08623	PhaseI	.	QCpassed	male	ASD	Yes	DSM-IV
M08620	PhaseI	.	QCpassed	male	ASD	Yes	DSM-IV
M08617	PhaseI	.	QCpassed	male	ASD	No	DSM-IV
M08614	PhaseI	.	QCpassed	male	ASD	Yes	DSM-IV
M08611	PhaseI	.	QCpassed	male	ASD	Yes	DSM-IV
M08608	PhaseI	.	QCpassed	male	ASD	Yes	DSM-IV
M08605	PhaseI	.	QCpassed	male	ASD	Yes	DSM-IV
M08602	PhaseI	.	QCpassed	male	ASD	Yes	DSM-IV
M08599	PhaseI	.	QCpassed	male	ASD	No	DSM-IV
M08596	PhaseI	.	QCpassed	NA	ASD	Yes	DSM-IV
M08593	PhaseI	.	QCpassed	female	ASD	Yes	DSM-IV
M08590	PhaseI	.	QCpassed	female	ASD	Yes	DSM-IV
M08587	PhaseI	.	QCpassed	male	ASD	Yes	DSM-IV
M08584	PhaseI	.	QCpassed	male	ASD	Yes	DSM-IV
M08581	PhaseI	.	QCpassed	male	ASD	Yes	DSM-IV
M08578	PhaseI	.	QCpassed	male	ASD	Yes	DSM-IV
M08575	PhaseI	.	QCpassed	male	ASD	Yes	DSM-IV
M08572	PhaseI	.	QCpassed	male	ASD	Yes	DSM-IV
M08569	PhaseI	.	QCpassed	male	ASD	No	DSM-IV
M08566	PhaseI	.	QCpassed	female	ASD	Yes	DSM-IV
M08563	PhaseI	.	QCpassed	female	ASD	Yes	DSM-IV
M08557	PhaseI	.	QCpassed	male	ASD	Yes	DSM-IV
M08554	PhaseI	.	QCpassed	male	ASD	Yes	DSM-IV
M08551	PhaseI	.	QCpassed	male	ASD	Yes	DSM-IV
M08548	PhaseI	.	QCpassed	male	ASD	Yes	DSM-IV
M08545	PhaseI	.	QCpassed	male	ASD	Yes	DSM-IV
M08542	PhaseI	.	QCpassed	male	ASD	Yes	DSM-IV
M08539	PhaseI	.	QCpassed	male	ASD	No	DSM-IV
M08536	PhaseI	.	QCpassed	female	ASD	No	DSM-IV
M08533	PhaseI	.	QCpassed	male	ASD	Yes	DSM-IV
M08530	PhaseI	.	QCpassed	male	ASD	Yes	DSM-IV
M08527	PhaseI	.	QCpassed	male	ASD	Yes	DSM-IV
M08524	PhaseI	.	QCpassed	male	ASD	Yes	DSM-IV
M08521	PhaseI	.	QCpassed	male	ASD	Yes	DSM-IV
M08515	PhaseI	.	QCpassed	male	ASD	Yes	DSM-IV
M08512	PhaseI	.	QCpassed	male	ASD	Yes	DSM-IV
M08509	PhaseI	.	QCpassed	male	ASD	Yes	DSM-IV
M08506	PhaseI	.	QCpassed	male	ASD	Yes	DSM-IV
M08503	PhaseI	.	QCpassed	male	ASD	Yes	DSM-IV
M08500	PhaseI	.	QCpassed	male	ASD	Yes	DSM-IV
M08497	PhaseI	.	QCpassed	NA	ASD	Yes	DSM-IV
M08494	PhaseI	.	QCpassed	NA	ASD	Yes	DSM-IV
M08491	PhaseI	.	QCpassed	male	ASD	Yes	DSM-IV
M08485	PhaseI	.	QCpassed	female	ASD	Yes	DSM-IV
M08482	PhaseI	.	QCpassed	male	ASD	Yes	DSM-IV
M08479	PhaseI	.	QCpassed	male	ASD	Yes	DSM-IV
M08476	PhaseI	.	QCpassed	male	ASD	Yes	DSM-IV
M08473	PhaseI	.	QCpassed	NA	ASD	Yes	DSM-IV
M08470	PhaseI	.	QCpassed	male	ASD	Yes	DSM-IV
M08467	PhaseI	.	QCpassed	male	ASD	Yes	DSM-IV
M08464	PhaseI	.	QCpassed	male	ASD	Yes	DSM-IV
M08461	PhaseI	.	QCpassed	female	ASD	Yes	DSM-IV
M08458	PhaseI	.	QCpassed	male	ASD	Yes	DSM-IV
M08455	PhaseI	.	QCpassed	male	ASD	Yes	DSM-IV
M08452	PhaseI	.	QCpassed	male	ASD	Yes	DSM-IV
M08449	PhaseI	.	QCpassed	male	ASD	Yes	DSM-IV
M08446	PhaseI	.	QCpassed	male	ASD	Yes	DSM-IV
M08443	PhaseI	.	QCpassed	female	ASD	Yes	DSM-IV
M08440	PhaseI	.	QCpassed	male	ASD	Yes	DSM-IV
M08437	PhaseI	.	QCpassed	female	ASD	Yes	DSM-IV
M08434	PhaseI	.	QCpassed	male	ASD	Yes	DSM-IV
M08431	PhaseI	.	QCpassed	male	ASD	Yes	DSM-IV
M08428	PhaseI	.	QCpassed	male	ASD	Yes	DSM-IV
M08425	PhaseI	.	QCpassed	male	ASD	Yes	DSM-IV
M08419	PhaseI	.	QCpassed	male	ASD	Yes	DSM-IV
M08416	PhaseI	.	QCpassed	male	ASD	Yes	DSM-IV
M08413	PhaseI	.	QCpassed	male	ASD	Yes	DSM-IV
M08410	PhaseI	.	QCpassed	male	ASD	No	DSM-IV
M08407	PhaseI	.	QCpassed	male	ASD	Yes	DSM-IV
M08404	PhaseI	.	QCpassed	male	ASD	Yes	DSM-IV
M08401	PhaseI	.	QCpassed	male	ASD	Yes	DSM-IV
M08398	PhaseI	.	QCpassed	male	ASD	Yes	DSM-IV
M08395	PhaseI	.	QCpassed	male	ASD	Yes	DSM-IV
M08392	PhaseI	.	QCpassed	female	ASD	Yes	DSM-IV
M08389	PhaseI	.	QCpassed	male	ASD	Yes	DSM-IV
M08386	PhaseI	.	QCpassed	female	ASD	Yes	DSM-IV
M08383	PhaseI	.	QCpassed	male	ASD	Yes	DSM-IV
M08380	PhaseI	.	QCpassed	male	ASD	Yes	DSM-IV
M08377	PhaseI	.	QCpassed	male	ASD	Yes	DSM-IV
M08367	PhaseI	.	QCpassed	male	ASD	Yes	DSM-IV
M08350	PhaseI	.	QCpassed	male	ASD	No	DSM-IV
M08348	PhaseI	.	QCpassed	male	ASD	No	DSM-IV
M08346	PhaseI	.	QCpassed	male	ASD	Yes	DSM-IV
M08325	PhaseI	.	QCpassed	male	ASD	No	DSM-IV
M08322	PhaseI	.	QCpassed	male	ASD	Yes	DSM-IV
M08319	PhaseI	.	QCpassed	male	ASD	Yes	DSM-IV
M08317	PhaseI	.	QCpassed	male	ASD	No	DSM-IV
M08314	PhaseI	.	QCpassed	male	ASD	Yes	DSM-IV
M08311	PhaseI	.	QCpassed	male	ASD	Yes	DSM-IV
M08308	PhaseI	.	QCpassed	male	ASD	Yes	DSM-IV
M08305	PhaseI	.	QCpassed	male	ASD	Yes	DSM-IV
M08302	PhaseI	.	QCpassed	male	ASD	Yes	DSM-IV
M08286	PhaseI	.	QCpassed	male	ASD	Yes	DSM-IV
M08283	PhaseI	.	QCpassed	male	ASD	Yes	DSM-IV
M08267	PhaseI	.	QCpassed	male	ASD	Yes	DSM-IV
M08258	PhaseI	.	QCpassed	male	ASD	Yes	DSM-IV
M08255	PhaseI	.	QCpassed	male	ASD	Yes	DSM-IV
M08145	PhaseI	.	QCpassed	male	ASD	No	DSM-IV
M08144	PhaseI	.	QCpassed	male	ASD	No	DSM-IV
M08139	PhaseI	.	QCpassed	female	ASD	Yes	DSM-IV
M08130	PhaseI	.	QCpassed	male	ASD	Yes	DSM-IV
M08124	PhaseI	.	QCpassed	male	ASD	Yes	DSM-IV
M08121	PhaseI	.	QCpassed	male	ASD	Yes	DSM-IV
M08118	PhaseI	.	QCpassed	male	ASD	Yes	DSM-IV
M08115	PhaseI	.	QCpassed	male	ASD	Yes	DSM-IV
M08110	PhaseI	.	QCpassed	female	ASD	Yes	DSM-IV
M08101	PhaseI	.	QCpassed	male	ASD	Yes	DSM-IV
M08098	PhaseI	.	QCpassed	female	ASD	Yes	DSM-IV
M08095	PhaseI	.	QCpassed	male	ASD	Yes	DSM-IV
M08092	PhaseI	.	QCpassed	male	ASD	Yes	DSM-IV
M08083	PhaseI	.	QCpassed	female	ASD	Yes	DSM-IV
M08079	PhaseI	.	QCpassed	female	ASD	Yes	DSM-IV
M08067	PhaseI	.	QCpassed	male	ASD	Yes	DSM-IV
M08064	PhaseI	.	QCpassed	male	ASD	Yes	DSM-IV
M04533	PhaseI	.	QCpassed	NA	ASD	No	DSM-IV
M04513	PhaseI	.	QCpassed	NA	ASD	No	DSM-IV
M04503	PhaseI	.	QCpassed	NA	ASD	No	DSM-IV
M04493	PhaseI	.	QCpassed	NA	ASD	No	DSM-IV
M04483	PhaseI	.	QCpassed	NA	ASD	No	DSM-IV
M04463	PhaseI	.	QCpassed	NA	ASD	No	DSM-IV
M04453	PhaseI	.	QCpassed	NA	ASD	Yes	DSM-IV
M04443	PhaseI	.	QCpassed	NA	ASD	Yes	DSM-IV
M04423	PhaseI	.	QCpassed	NA	ASD	No	DSM-IV
M04413	PhaseI	.	QCpassed	NA	ASD	No	DSM-IV
M04403	PhaseI	.	QCpassed	NA	ASD	No	DSM-IV
M04383	PhaseI	.	QCpassed	NA	ASD	No	DSM-IV
M04363	PhaseI	.	QCpassed	NA	ASD	No	DSM-IV
M04353	PhaseI	.	QCpassed	NA	ASD	No	DSM-IV
M04333	PhaseI	.	QCpassed	NA	ASD	No	DSM-IV
M04253	PhaseI	.	QCpassed	NA	ASD	No	DSM-IV
M04193	PhaseI	.	QCpassed	NA	ASD	No	DSM-IV
M04183	PhaseI	.	QCpassed	NA	ASD	No	DSM-IV
M04173	PhaseI	.	QCpassed	NA	ASD	No	DSM-IV
M04153	PhaseI	.	QCpassed	NA	ASD	No	DSM-IV
M04133	PhaseI	.	QCpassed	NA	ASD	No	DSM-IV
M04083	PhaseI	.	QCpassed	NA	ASD	No	DSM-IV
M04063	PhaseI	.	QCpassed	NA	ASD	Yes	DSM-IV
M04053	PhaseI	.	QCpassed	NA	ASD	No	DSM-IV
M04043	PhaseI	.	QCpassed	NA	ASD	Yes	DSM-IV
M04033	PhaseI	.	QCpassed	NA	ASD	Yes	DSM-IV
M04013	PhaseI	.	QCpassed	NA	ASD	No	DSM-IV
M04003	PhaseI	.	QCpassed	NA	ASD	No	DSM-IV
M03993	PhaseI	.	QCpassed	NA	ASD	No	DSM-IV
M03983	PhaseI	.	QCpassed	NA	ASD	No	DSM-IV
M03973	PhaseI	.	QCpassed	NA	ASD	No	DSM-IV
M03963	PhaseI	.	QCpassed	NA	ASD	No	DSM-IV
M03953	PhaseI	.	QCpassed	NA	ASD	No	DSM-IV
M03943	PhaseI	.	QCpassed	NA	ASD	No	DSM-IV
M03933	PhaseI	.	QCpassed	NA	ASD	Yes	DSM-IV
M03833	PhaseI	.	QCpassed	NA	ASD	Yes	DSM-IV
M03823	PhaseI	.	QCpassed	NA	ASD	No	DSM-IV
M03813	PhaseI	.	QCpassed	NA	ASD	No	DSM-IV
M03803	PhaseI	.	QCpassed	NA	ASD	No	DSM-IV
M03791	PhaseI	.	QCpassed	NA	ASD	No	DSM-IV
M03783	PhaseI	.	QCpassed	NA	ASD	No	DSM-IV
M03773	PhaseI	.	QCpassed	NA	ASD	No	DSM-IV
M03763	PhaseI	.	QCpassed	NA	ASD	Yes	DSM-IV
M03723	PhaseI	.	QCpassed	NA	ASD	No	DSM-IV
M03713	PhaseI	.	QCpassed	NA	ASD	Yes	DSM-IV
M03703	PhaseI	.	QCpassed	NA	ASD	No	DSM-IV
M03693	PhaseI	.	QCpassed	NA	ASD	Yes	DSM-IV
M03683	PhaseI	.	QCpassed	NA	ASD	Yes	DSM-IV
M03673	PhaseI	.	QCpassed	NA	ASD	Yes	DSM-IV
M03663	PhaseI	.	QCpassed	NA	ASD	No	DSM-IV
M03653	PhaseI	.	QCpassed	NA	ASD	No	DSM-IV
M03633	PhaseI	.	QCpassed	NA	ASD	Yes	DSM-IV
M03623	PhaseI	.	QCpassed	NA	ASD	No	DSM-IV
M03613	PhaseI	.	QCpassed	NA	ASD	Yes	DSM-IV
M03603	PhaseI	.	QCpassed	NA	ASD	No	DSM-IV
M03593	PhaseI	.	QCpassed	NA	ASD	No	DSM-IV
M03583	PhaseI	.	QCpassed	NA	ASD	No	DSM-IV
M03573	PhaseI	.	QCpassed	NA	ASD	No	DSM-IV
M03563	PhaseI	.	QCpassed	NA	ASD	Yes	DSM-IV
M03553	PhaseI	.	QCpassed	NA	ASD	No	DSM-IV
M03543	PhaseI	.	QCpassed	NA	ASD	Yes	DSM-IV
M03533	PhaseI	.	QCpassed	NA	ASD	No	DSM-IV
M03523	PhaseI	.	QCpassed	NA	ASD	No	DSM-IV
M03513	PhaseI	.	QCpassed	NA	ASD	No	DSM-IV
M03503	PhaseI	.	QCpassed	NA	ASD	Yes	DSM-IV
M03493	PhaseI	.	QCpassed	NA	ASD	Yes	DSM-IV
M03453	PhaseI	.	QCpassed	NA	ASD	No	DSM-IV
M03443	PhaseI	.	QCpassed	NA	ASD	No	DSM-IV
M03433	PhaseI	.	QCpassed	NA	ASD	Yes	DSM-IV
M03423	PhaseI	.	QCpassed	NA	ASD	No	DSM-IV
M03413	PhaseI	.	QCpassed	NA	ASD	Yes	DSM-IV
M03403	PhaseI	.	QCpassed	NA	ASD	No	DSM-IV
M03393	PhaseI	.	QCpassed	NA	ASD	No	DSM-IV
M03383	PhaseI	.	QCpassed	NA	ASD	No	DSM-IV
M03363	PhaseI	.	QCpassed	NA	ASD	No	DSM-IV
M03353	PhaseI	.	QCpassed	NA	ASD	Yes	DSM-IV
M03333	PhaseI	.	QCpassed	NA	ASD	No	DSM-IV
M03323	PhaseI	.	QCpassed	NA	ASD	No	DSM-IV
M03313	PhaseI	.	QCpassed	NA	ASD	No	DSM-IV
M03303	PhaseI	.	QCpassed	NA	ASD	No	DSM-IV
M03173	PhaseI	.	QCpassed	NA	ASD	Yes	DSM-IV
M03163	PhaseI	.	QCpassed	NA	ASD	No	DSM-IV
M03153	PhaseI	.	QCpassed	NA	ASD	No	DSM-IV
M03143	PhaseI	.	QCpassed	NA	ASD	No	DSM-IV
M03133	PhaseI	.	QCpassed	NA	ASD	No	DSM-IV
M03123	PhaseI	.	QCpassed	NA	ASD	No	DSM-IV
M03113	PhaseI	.	QCpassed	NA	ASD	Yes	DSM-IV
M03093	PhaseI	.	QCpassed	NA	ASD	Yes	DSM-IV
M02843	PhaseI	.	QCpassed	NA	ASD	No	DSM-IV
M02833	PhaseI	.	QCpassed	NA	ASD	No	DSM-IV
M02823	PhaseI	.	QCpassed	NA	ASD	No	DSM-IV
M02813	PhaseI	.	QCpassed	NA	ASD	No	DSM-IV
M02803	PhaseI	.	QCpassed	NA	ASD	No	DSM-IV
M02793	PhaseI	.	QCpassed	NA	ASD	No	DSM-IV
M02783	PhaseI	.	QCpassed	NA	ASD	No	DSM-IV
M02773	PhaseI	.	QCpassed	NA	ASD	No	DSM-IV
M02763	PhaseI	.	QCpassed	NA	ASD	No	DSM-IV
M02753	PhaseI	.	QCpassed	NA	ASD	No	DSM-IV
M02733	PhaseI	.	QCpassed	NA	ASD	No	DSM-IV
M02553	PhaseI	.	QCpassed	NA	ASD	No	DSM-IV
M02532	PhaseI	.	QCpassed	NA	ASD	No	DSM-IV
M02523	PhaseI	.	QCpassed	NA	ASD	No	DSM-IV
M02503	PhaseI	.	QCpassed	NA	ASD	No	DSM-IV
M02493	PhaseI	.	QCpassed	NA	ASD	No	DSM-IV
M02473	PhaseI	.	QCpassed	NA	ASD	Yes	DSM-IV
M02463	PhaseI	.	QCpassed	NA	ASD	No	DSM-IV
M02443	PhaseI	.	QCpassed	NA	ASD	Yes	DSM-IV
M02433	PhaseI	.	QCpassed	NA	ASD	No	DSM-IV
M02423	PhaseI	.	QCpassed	NA	ASD	No	DSM-IV
M02413	PhaseI	.	QCpassed	NA	ASD	No	DSM-IV
M02393	PhaseI	.	QCpassed	NA	ASD	No	DSM-IV
M02383	PhaseI	.	QCpassed	NA	ASD	No	DSM-IV
M02373	PhaseI	.	QCpassed	NA	ASD	No	DSM-IV
M02363	PhaseI	.	QCpassed	NA	ASD	No	DSM-IV
M02353	PhaseI	.	QCpassed	NA	ASD	No	DSM-IV
M02333	PhaseI	.	QCpassed	NA	ASD	No	DSM-IV
M02323	PhaseI	.	QCpassed	NA	ASD	No	DSM-IV
M02243	PhaseI	.	QCpassed	NA	ASD	No	DSM-IV
M02233	PhaseI	.	QCpassed	NA	ASD	No	DSM-IV
M02223	PhaseI	.	QCpassed	NA	ASD	Yes	DSM-IV
M02213	PhaseI	.	QCpassed	NA	ASD	No	DSM-IV
M02203	PhaseI	.	QCpassed	NA	ASD	No	DSM-IV
M02193	PhaseI	.	QCpassed	NA	ASD	No	DSM-IV
M02153	PhaseI	.	QCpassed	NA	ASD	No	DSM-IV
M02133	PhaseI	.	QCpassed	NA	ASD	No	DSM-IV
M02113	PhaseI	.	QCpassed	NA	ASD	No	DSM-IV
M02103	PhaseI	.	QCpassed	NA	ASD	No	DSM-IV
M02083	PhaseI	.	QCpassed	NA	ASD	No	DSM-IV
M02073	PhaseI	.	QCpassed	NA	ASD	No	DSM-IV
M02053	PhaseI	.	QCpassed	NA	ASD	No	DSM-IV
M02043	PhaseI	.	QCpassed	NA	ASD	No	DSM-IV
M02033	PhaseI	.	QCpassed	NA	ASD	Yes	DSM-IV
M02023	PhaseI	.	QCpassed	NA	ASD	No	DSM-IV
M02013	PhaseI	.	QCpassed	NA	ASD	No	DSM-IV
M01983	PhaseI	.	QCpassed	NA	ASD	No	DSM-IV
M01973	PhaseI	.	QCpassed	NA	ASD	No	DSM-IV
M01963	PhaseI	.	QCpassed	NA	ASD	No	DSM-IV
M01953	PhaseI	.	QCpassed	NA	ASD	Yes	DSM-IV
M01913	PhaseI	.	QCpassed	NA	ASD	Yes	DSM-IV
M01903	PhaseI	.	QCpassed	NA	ASD	Yes	DSM-IV
M01893	PhaseI	.	QCpassed	NA	ASD	No	DSM-IV
M01883	PhaseI	.	QCpassed	NA	ASD	No	DSM-IV
M01873	PhaseI	.	QCpassed	NA	ASD	No	DSM-IV
M01863	PhaseI	.	QCpassed	NA	ASD	No	DSM-IV
M01853	PhaseI	.	QCpassed	NA	ASD	Yes	DSM-IV
M01843	PhaseI	.	QCpassed	NA	ASD	No	DSM-IV
M01833	PhaseI	.	QCpassed	NA	ASD	Yes	DSM-IV
M01823	PhaseI	.	QCpassed	NA	ASD	No	DSM-IV
M01813	PhaseI	.	QCpassed	NA	ASD	No	DSM-IV
M01803	PhaseI	.	QCpassed	NA	ASD	Yes	DSM-IV
M01793	PhaseI	.	QCpassed	NA	ASD	No	DSM-IV
M01783	PhaseI	.	QCpassed	NA	ASD	No	DSM-IV
M01773	PhaseI	.	QCpassed	NA	ASD	No	DSM-IV
M01763	PhaseI	.	QCpassed	NA	ASD	Yes	DSM-IV
M01753	PhaseI	.	QCpassed	NA	ASD	Yes	DSM-IV
M01733	PhaseI	.	QCpassed	NA	ASD	No	DSM-IV
M01723	PhaseI	.	QCpassed	NA	ASD	Yes	DSM-IV
M01713	PhaseI	.	QCpassed	NA	ASD	No	DSM-IV
M01703	PhaseI	.	QCpassed	NA	ASD	No	DSM-IV
M01693	PhaseI	.	QCpassed	NA	ASD	Yes	DSM-IV
M01683	PhaseI	.	QCpassed	NA	ASD	No	DSM-IV
M01673	PhaseI	.	QCpassed	NA	ASD	Yes	DSM-IV
M01663	PhaseI	.	QCpassed	NA	ASD	No	DSM-IV
M01653	PhaseI	.	QCpassed	NA	ASD	No	DSM-IV
M01623	PhaseI	.	QCpassed	NA	ASD	Yes	DSM-IV
M01613	PhaseI	.	QCpassed	NA	ASD	No	DSM-IV
M01593	PhaseI	.	QCpassed	NA	ASD	Yes	DSM-IV
M01583	PhaseI	.	QCpassed	NA	ASD	No	DSM-IV
M01573	PhaseI	.	QCpassed	NA	ASD	No	DSM-IV
M01563	PhaseI	.	QCpassed	NA	ASD	No	DSM-IV
M01543	PhaseI	.	QCpassed	NA	ASD	Yes	DSM-IV
M01533	PhaseI	.	QCpassed	NA	ASD	No	DSM-IV
M01523	PhaseI	.	QCpassed	NA	ASD	Yes	DSM-IV
M01513	PhaseI	.	QCpassed	NA	ASD	No	DSM-IV
M01503	PhaseI	.	QCpassed	NA	ASD	Yes	DSM-IV
M01493	PhaseI	.	QCpassed	NA	ASD	Yes	DSM-IV
M01483	PhaseI	.	QCpassed	NA	ASD	No	DSM-IV
M01473	PhaseI	.	QCpassed	NA	ASD	Yes	DSM-IV
M01443	PhaseI	.	QCpassed	NA	ASD	No	DSM-IV
M01353	PhaseI	.	QCpassed	NA	ASD	No	DSM-IV
YN0003.p1	PhaseII	Stage2	QCpassed	female	ASD	No	DSM-IV
YN0002.p1	PhaseII	Stage2	QCpassed	female	ASD	Yes	DSM-IV
SX0039.p1	PhaseII	Stage2	QCpassed	male	ASD	Yes	DSM-IV
SX0037.p1	PhaseII	Stage2	QCpassed	male	ASD	No	DSM-IV
SX0036.p1	PhaseII	Stage2	QCpassed	male	ASD	Yes	DSM-IV
SX0035.p1	PhaseII	Stage2	QCpassed	male	ASD	Yes	DSM-IV
SX0034.p1	PhaseII	Stage2	QCpassed	male	ASD	Yes	DSM-IV
SX0033.p1	PhaseII	Stage2	QCpassed	male	ASD	Yes	DSM-IV
SX0032.p1	PhaseII	Stage2	QCpassed	male	ASD	Yes	DSM-IV
SX0031.p1	PhaseII	Stage2	QCpassed	male	ASD	Yes	DSM-IV
SX0030.p1	PhaseII	Stage2	QCpassed	female	ASD	Yes	DSM-IV
SX0029.p1	PhaseII	Stage2	QCpassed	male	ASD	No	DSM-IV
SX0028.p1	PhaseII	Stage2	QCpassed	female	ASD	No	DSM-IV
SX0027.p1	PhaseII	Stage2	QCpassed	female	ASD	No	DSM-IV
SX0026.p1	PhaseII	Stage2	QCpassed	female	ASD	Yes	DSM-IV
SX0025.p1	PhaseII	Stage2	QCpassed	male	ASD	Yes	DSM-IV
SX0024.p1	PhaseII	Stage2	QCpassed	male	ASD	Yes	DSM-IV
SX0023.p1	PhaseII	Stage2	QCpassed	male	ASD	Yes	DSM-IV
SX0022.p1	PhaseII	Stage2	QCpassed	male	ASD	Yes	DSM-IV
SX0021.p1	PhaseII	Stage2	QCpassed	male	ASD	Yes	DSM-IV
SX0020.p1	PhaseII	Stage2	QCpassed	male	ASD	Yes	DSM-IV
SX0019.p1	PhaseII	Stage2	QCpassed	male	ASD	Yes	DSM-IV
SX0018.p1	PhaseII	Stage2	QCpassed	male	ASD	Yes	DSM-IV
SX0017.p1	PhaseII	Stage2	QCpassed	female	ASD	Yes	DSM-IV
SX0016.p1	PhaseII	Stage2	QCpassed	male	ASD	No	DSM-IV
SX0015.p1	PhaseII	Stage2	QCpassed	male	ASD	Yes	DSM-IV
SX0014.p1	PhaseII	Stage2	QCpassed	female	ASD	Yes	DSM-IV
SX0013.p1	PhaseII	Stage2	QCpassed	male	ASD	Yes	DSM-IV
SX0012.p1	PhaseII	Stage2	QCpassed	male	ASD	Yes	DSM-IV
SX0011.p1	PhaseII	Stage2	QCpassed	male	ASD	Yes	DSM-IV
SX0010.p1	PhaseII	Stage2	QCpassed	male	ASD	Yes	DSM-IV
SX0009.p1	PhaseII	Stage2	QCpassed	male	ASD	Yes	DSM-IV
SX0008.p1	PhaseII	Stage2	QCpassed	female	ASD	No	DSM-IV
SX0007.p1	PhaseII	Stage2	QCpassed	female	ASD	Yes	DSM-IV
SX0006.p1	PhaseII	Stage2	QCpassed	male	ASD	Yes	DSM-IV
SX0005.p1	PhaseII	Stage2	QCpassed	male	ASD	Yes	DSM-IV
SX0004.p1	PhaseII	Stage2	QCpassed	male	ASD	Yes	DSM-IV
SX0003.p1	PhaseII	Stage2	QCpassed	male	ASD	Yes	DSM-IV
SX0002.p1	PhaseII	Stage2	QCpassed	female	ASD	Yes	DSM-IV
SX0001.p1	PhaseII	Stage2	QCpassed	female	ASD	Yes	DSM-IV
SD0100.p1	PhaseII	Stage2	QCpassed	male	ASD	Yes	DSM-IV
SD0099.p1	PhaseII	Stage2	QCpassed	male	ASD	No	DSM-IV
SD0098.p1	PhaseII	Stage2	QCpassed	male	ASD	Yes	DSM-IV
SD0097.p1	PhaseII	Stage2	QCpassed	male	ASD	No	DSM-IV
SD0096.p1	PhaseII	Stage2	QCpassed	male	ASD	Yes	DSM-IV
SD0095.p1	PhaseII	Stage2	QCpassed	male	ASD	Yes	DSM-IV
SD0094.p1	PhaseII	Stage2	QCpassed	male	ASD	Yes	DSM-IV
SD0093.p1	PhaseII	Stage2	QCpassed	male	ASD	Yes	DSM-IV
SD0092.p1	PhaseII	Stage2	QCpassed	male	ASD	No	DSM-IV
SD0091.p1	PhaseII	Stage2	QCpassed	male	ASD	Yes	DSM-IV
SD0090.p1	PhaseII	Stage2	QCpassed	male	ASD	Yes	DSM-IV
SD0089.p1	PhaseII	Stage2	QCpassed	male	ASD	No	DSM-IV
SD0088.p1	PhaseII	Stage2	QCpassed	male	ASD	Yes	DSM-IV
SD0087.p1	PhaseII	Stage2	QCpassed	male	ASD	Yes	DSM-IV
SD0086.p1	PhaseII	Stage2	QCpassed	male	ASD	No	DSM-IV
SD0085.p1	PhaseII	Stage2	QCpassed	male	ASD	Yes	DSM-IV
SD0084.p1	PhaseII	Stage2	QCpassed	female	ASD	Yes	DSM-IV
SD0083.p1	PhaseII	Stage2	QCpassed	male	ASD	No	DSM-IV
SD0082.p1	PhaseII	Stage2	QCpassed	male	ASD	No	DSM-IV
SD0081.p1	PhaseII	Stage2	QCpassed	male	ASD	Yes	DSM-IV
SD0080.p1	PhaseII	Stage2	QCpassed	male	ASD	No	DSM-IV
SD0079.p1	PhaseII	Stage2	QCpassed	male	ASD	No	DSM-IV
SD0077.p1	PhaseII	Stage2	QCpassed	male	ASD	Yes	DSM-IV
SD0075.p1	PhaseII	Stage2	QCpassed	male	ASD	No	DSM-IV
SD0073.p1	PhaseII	Stage2	QCpassed	male	ASD	Yes	DSM-IV
SD0072.p1	PhaseII	Stage2	QCpassed	male	ASD	Yes	DSM-IV
SD0071.p1	PhaseII	Stage2	QCpassed	female	ASD	Yes	DSM-IV
SD0070.p1	PhaseII	Stage2	QCpassed	male	ASD	No	DSM-IV
SD0069.p1	PhaseII	Stage2	QCpassed	male	ASD	Yes	DSM-IV
SD0068.p1	PhaseII	Stage2	QCpassed	male	ASD	No	DSM-IV
SD0067.p1	PhaseII	Stage2	QCpassed	male	ASD	Yes	DSM-IV
SD0066.p1	PhaseII	Stage2	QCpassed	male	ASD	Yes	DSM-IV
SD0065.p1	PhaseII	Stage2	QCpassed	male	ASD	Yes	DSM-IV
SD0064.p1	PhaseII	Stage2	QCpassed	male	ASD	No	DSM-IV
SD0063.p1	PhaseII	Stage2	QCpassed	male	ASD	Yes	DSM-IV
SD0062.p1	PhaseII	Stage2	QCpassed	male	ASD	No	DSM-IV
SD0061.p1	PhaseII	Stage2	QCpassed	male	ASD	Yes	DSM-IV
SD0060.p1	PhaseII	Stage2	QCpassed	male	ASD	Yes	DSM-IV
SD0059.p1	PhaseII	Stage2	QCpassed	male	ASD	Yes	DSM-IV
SD0058.p1	PhaseII	Stage2	QCpassed	male	ASD	Yes	DSM-IV
SD0057.p1	PhaseII	Stage2	QCpassed	male	ASD	Yes	DSM-IV
SD0056.p1	PhaseII	Stage2	QCpassed	male	ASD	Yes	DSM-IV
SD0055.p1	PhaseII	Stage2	QCpassed	male	ASD	Yes	DSM-IV
SD0054.p1	PhaseII	Stage2	QCpassed	male	ASD	Yes	DSM-IV
SD0053.p1	PhaseII	Stage2	QCpassed	male	ASD	No	DSM-IV
SD0052.p1	PhaseII	Stage2	QCpassed	male	ASD	No	DSM-IV
SD0051.p1	PhaseII	Stage2	QCpassed	male	ASD	Yes	DSM-IV
SD0050.p1	PhaseII	Stage2	QCpassed	male	ASD	No	DSM-IV
SD0049.p1	PhaseII	Stage2	QCpassed	male	ASD	Yes	DSM-IV
SD0048.p1	PhaseII	Stage2	QCpassed	male	ASD	Yes	DSM-IV
SD0047.p1	PhaseII	Stage2	QCpassed	male	ASD	No	DSM-IV
SD0046.p1	PhaseII	Stage2	QCpassed	male	ASD	Yes	DSM-IV
SD0045.p1	PhaseII	Stage2	QCpassed	male	ASD	Yes	DSM-IV
SD0044.p1	PhaseII	Stage2	QCpassed	male	ASD	No	DSM-IV
SD0043.p1	PhaseII	Stage2	QCpassed	male	ASD	Yes	DSM-IV
SD0042.p1	PhaseII	Stage2	QCpassed	male	ASD	No	DSM-IV
SD0041.p1	PhaseII	Stage2	QCpassed	male	ASD	Yes	DSM-IV
SD0040.p1	PhaseII	Stage2	QCpassed	male	ASD	No	DSM-IV
SD0039.p1	PhaseII	Stage2	QCpassed	male	ASD	No	DSM-IV
SD0038.p1	PhaseII	Stage2	QCpassed	male	ASD	Yes	DSM-IV
SD0037.p1	PhaseII	Stage2	QCpassed	male	ASD	Yes	DSM-IV
SD0036.p1	PhaseII	Stage2	QCpassed	male	ASD	No	DSM-IV
SD0035.p1	PhaseII	Stage2	QCpassed	male	ASD	Yes	DSM-IV
SD0034.p1	PhaseII	Stage2	QCpassed	male	ASD	No	DSM-IV
SD0033.p1	PhaseII	Stage2	QCpassed	male	ASD	Yes	DSM-IV
SD0032.p1	PhaseII	Stage2	QCpassed	female	ASD	Yes	DSM-IV
SD0031.p1	PhaseII	Stage2	QCpassed	male	ASD	Yes	DSM-IV
SD0030.p1	PhaseII	Stage2	QCpassed	male	ASD	Yes	DSM-IV
SD0029.p1	PhaseII	Stage2	QCpassed	male	ASD	No	DSM-IV
SD0028.p1	PhaseII	Stage2	QCpassed	male	ASD	Yes	DSM-IV
SD0027.p1	PhaseII	Stage2	QCpassed	male	ASD	Yes	DSM-IV
SD0026.p1	PhaseII	Stage2	QCpassed	male	ASD	No	DSM-IV
SD0025.p1	PhaseII	Stage2	QCpassed	male	ASD	No	DSM-IV
SD0024.p1	PhaseII	Stage2	QCpassed	male	ASD	No	DSM-IV
SD0023.p1	PhaseII	Stage2	QCpassed	female	ASD	No	DSM-IV
SD0022.p1	PhaseII	Stage2	QCpassed	male	ASD	No	DSM-IV
SD0021.p1	PhaseII	Stage2	QCpassed	male	ASD	Yes	DSM-IV
SD0020.p1	PhaseII	Stage2	QCpassed	male	ASD	Yes	DSM-IV
SD0019.p1	PhaseII	Stage2	QCpassed	male	ASD	Yes	DSM-IV
SD0018.p1	PhaseII	Stage2	QCpassed	male	ASD	Yes	DSM-IV
SD0017.p1	PhaseII	Stage2	QCpassed	male	ASD	Yes	DSM-IV
SD0016.p1	PhaseII	Stage2	QCpassed	male	ASD	Yes	DSM-IV
SD0015.p1	PhaseII	Stage2	QCpassed	male	ASD	Yes	DSM-IV
SD0014.p1	PhaseII	Stage2	QCpassed	male	ASD	Yes	DSM-IV
SD0013.p1	PhaseII	Stage2	QCpassed	male	ASD	Yes	DSM-IV
SD0012.p1	PhaseII	Stage2	QCpassed	male	ASD	No	DSM-IV
SD0011.p1	PhaseII	Stage2	QCpassed	male	ASD	No	DSM-IV
SD0010.p1	PhaseII	Stage2	QCpassed	male	ASD	Yes	DSM-IV
SD0009.p1	PhaseII	Stage2	QCpassed	male	ASD	No	DSM-IV
SD0008.p1	PhaseII	Stage2	QCpassed	male	ASD	Yes	DSM-IV
SD0007.p1	PhaseII	Stage2	QCpassed	male	ASD	Yes	DSM-IV
SD0006.p1	PhaseII	Stage2	QCpassed	male	ASD	Yes	DSM-IV
SD0005.p1	PhaseII	Stage2	QCpassed	male	ASD	Yes	DSM-IV
SD0004.p1	PhaseII	Stage2	QCpassed	male	ASD	No	DSM-IV
SD0003.p1	PhaseII	Stage2	QCpassed	male	ASD	Yes	DSM-IV
SD0002.p1	PhaseII	Stage2	QCpassed	male	ASD	Yes	DSM-IV
SD0001.p1	PhaseII	Stage2	QCpassed	male	ASD	No	DSM-IV
M32940	PhaseII	Stage2	QCpassed	male	ASD	No	DSM-IV
M32937	PhaseII	Stage2	QCpassed	male	ASD	Yes	DSM-IV
M32837	PhaseII	Stage2	QCpassed	male	ASD	Yes	DSM-IV
M32834	PhaseII	Stage2	QCpassed	male	ASD	No	DSM-IV
M32831	PhaseII	Stage2	QCpassed	male	ASD	Yes	DSM-IV
M32828	PhaseII	Stage2	QCpassed	male	ASD	Yes	DSM-IV
M32742	PhaseII	Stage2	QCpassed	male	ASD	No	DSM-IV
M32736	PhaseII	Stage2	QCpassed	male	ASD	No	DSM-IV
M32733	PhaseII	Stage2	QCpassed	male	ASD	Yes	DSM-IV
M32727	PhaseII	Stage2	QCpassed	male	ASD	Yes	DSM-IV
M32724	PhaseII	Stage2	QCpassed	male	ASD	Yes	DSM-IV
M32721	PhaseII	Stage2	QCpassed	male	ASD	No	DSM-IV
M32718	PhaseII	Stage2	QCpassed	male	ASD	Yes	DSM-IV
M32715	PhaseII	Stage2	QCpassed	male	ASD	Yes	DSM-IV
M32502	PhaseII	Stage2	QCpassed	male	ASD	Yes	DSM-IV
M32499	PhaseII	Stage2	QCpassed	male	ASD	Yes	DSM-IV
M32496	PhaseII	Stage2	QCpassed	male	ASD	Yes	DSM-IV
M32493	PhaseII	Stage2	QCpassed	male	ASD	Yes	DSM-IV
M32490	PhaseII	Stage2	QCpassed	male	ASD	Yes	DSM-IV
M32487	PhaseII	Stage2	QCpassed	male	ASD	Yes	DSM-IV
M32484	PhaseII	Stage2	QCpassed	male	ASD	Yes	DSM-IV
M32481	PhaseII	Stage2	QCpassed	female	ASD	No	DSM-IV
M30826	PhaseII	Stage2	QCpassed	male	ASD	Yes	DSM-IV
JS0079.p1	PhaseII	Stage2	QCpassed	male	ASD	No	DSM-IV
JS0078.p1	PhaseII	Stage2	QCpassed	male	ASD	Yes	DSM-IV
JS0077.p1	PhaseII	Stage2	QCpassed	female	ASD	No	DSM-IV
JS0075.p1	PhaseII	Stage2	QCpassed	male	ASD	Yes	DSM-IV
JS0074.p1	PhaseII	Stage2	QCpassed	male	ASD	Yes	DSM-IV
JS0073.p1	PhaseII	Stage2	QCpassed	female	ASD	No	DSM-IV
JS0072.p1	PhaseII	Stage2	QCpassed	male	ASD	Yes	DSM-IV
JS0071.p1	PhaseII	Stage2	QCpassed	female	ASD	No	DSM-IV
JS0070.p1	PhaseII	Stage2	QCpassed	male	ASD	Yes	DSM-IV
JS0069.p1	PhaseII	Stage2	QCpassed	male	ASD	No	DSM-IV
JS0068.p1	PhaseII	Stage2	QCpassed	male	ASD	No	DSM-IV
JS0067.p1	PhaseII	Stage2	QCpassed	male	ASD	Yes	DSM-IV
JS0066.p1	PhaseII	Stage2	QCpassed	male	ASD	No	DSM-IV
JS0065.p1	PhaseII	Stage2	QCpassed	male	ASD	Yes	DSM-IV
JS0064.p1	PhaseII	Stage2	QCpassed	male	ASD	No	DSM-IV
JS0063.p1	PhaseII	Stage2	QCpassed	male	ASD	No	DSM-IV
JS0062.p1	PhaseII	Stage2	QCpassed	male	ASD	Yes	DSM-IV
JS0061.p1	PhaseII	Stage2	QCpassed	male	ASD	No	DSM-IV
JS0060.p1	PhaseII	Stage2	QCpassed	male	ASD	No	DSM-IV
JS0059.p1	PhaseII	Stage2	QCpassed	male	ASD	Yes	DSM-IV
JS0058.p1	PhaseII	Stage2	QCpassed	male	ASD	Yes	DSM-IV
JS0057.p1	PhaseII	Stage2	QCpassed	male	ASD	Yes	DSM-IV
JS0056.p1	PhaseII	Stage2	QCpassed	male	ASD	Yes	DSM-IV
JS0055.p1	PhaseII	Stage2	QCpassed	male	ASD	No	DSM-IV
JS0054.p1	PhaseII	Stage2	QCpassed	male	ASD	No	DSM-IV
JS0053.p1	PhaseII	Stage2	QCpassed	female	ASD	Yes	DSM-IV
JS0052.p1	PhaseII	Stage2	QCpassed	male	ASD	Yes	DSM-IV
JS0051.p1	PhaseII	Stage2	QCpassed	male	ASD	No	DSM-IV
JS0050.p1	PhaseII	Stage2	QCpassed	male	ASD	Yes	DSM-IV
JS0049.p1	PhaseII	Stage2	QCpassed	female	ASD	Yes	DSM-IV
JS0048.p1	PhaseII	Stage2	QCpassed	male	ASD	No	DSM-IV
JS0047.p1	PhaseII	Stage2	QCpassed	male	ASD	Yes	DSM-IV
JS0046.p1	PhaseII	Stage2	QCpassed	male	ASD	Yes	DSM-IV
JS0045.p1	PhaseII	Stage2	QCpassed	male	ASD	No	DSM-IV
JS0044.p1	PhaseII	Stage2	QCpassed	male	ASD	No	DSM-IV
JS0043.p1	PhaseII	Stage2	QCpassed	male	ASD	No	DSM-IV
JS0042.p1	PhaseII	Stage2	QCpassed	female	ASD	No	DSM-IV
JS0041.p1	PhaseII	Stage2	QCpassed	male	ASD	No	DSM-IV
JS0040.p1	PhaseII	Stage2	QCpassed	male	ASD	No	DSM-IV
JS0039.p1	PhaseII	Stage2	QCpassed	male	ASD	No	DSM-IV
JS0038.p1	PhaseII	Stage2	QCpassed	male	ASD	No	DSM-IV
JS0037.p1	PhaseII	Stage2	QCpassed	NA	ASD	No	DSM-IV
JS0036.p1	PhaseII	Stage2	QCpassed	male	ASD	No	DSM-IV
JS0035.p1	PhaseII	Stage2	QCpassed	male	ASD	No	DSM-IV
JS0034.p1	PhaseII	Stage2	QCpassed	male	ASD	No	DSM-IV
JS0033.p1	PhaseII	Stage2	QCpassed	male	ASD	No	DSM-IV
JS0032.p1	PhaseII	Stage2	QCpassed	male	ASD	No	DSM-IV
JS0031.p1	PhaseII	Stage2	QCpassed	male	ASD	No	DSM-IV
JS0030.p1	PhaseII	Stage2	QCpassed	male	ASD	No	DSM-IV
JS0029.p1	PhaseII	Stage2	QCpassed	male	ASD	Yes	DSM-IV
JS0028.p1	PhaseII	Stage2	QCpassed	female	ASD	No	DSM-IV
JS0027.p1	PhaseII	Stage2	QCpassed	male	ASD	Yes	DSM-IV
JS0026.p1	PhaseII	Stage2	QCpassed	male	ASD	Yes	DSM-IV
JS0025.p1	PhaseII	Stage2	QCpassed	female	ASD	Yes	DSM-IV
JS0024.p1	PhaseII	Stage2	QCpassed	female	ASD	Yes	DSM-IV
JS0023.p1	PhaseII	Stage2	QCpassed	male	ASD	Yes	DSM-IV
JS0022.p1	PhaseII	Stage2	QCpassed	male	ASD	No	DSM-IV
JS0021.p1	PhaseII	Stage2	QCpassed	male	ASD	Yes	DSM-IV
JS0020.p1	PhaseII	Stage2	QCpassed	male	ASD	Yes	DSM-IV
JS0016.p1	PhaseII	Stage2	QCpassed	male	ASD	Yes	DSM-IV
JS0015.p1	PhaseII	Stage2	QCpassed	male	ASD	No	DSM-IV
JS0014.p1	PhaseII	Stage2	QCpassed	male	ASD	Yes	DSM-IV
JS0013.p1	PhaseII	Stage2	QCpassed	male	ASD	No	DSM-IV
JS0010.p1	PhaseII	Stage2	QCpassed	male	ASD	No	DSM-IV
JS0008.p1	PhaseII	Stage2	QCpassed	female	ASD	Yes	DSM-IV
JS0007.p1	PhaseII	Stage2	QCpassed	male	ASD	No	DSM-IV
JS0005.p1	PhaseII	Stage2	QCpassed	male	ASD	Yes	DSM-IV
JS0004.p1	PhaseII	Stage2	QCpassed	male	ASD	No	DSM-IV
JS0003.p1	PhaseII	Stage2	QCpassed	male	ASD	Yes	DSM-IV
JS0002.p1	PhaseII	Stage2	QCpassed	male	ASD	Yes	DSM-IV
JS0001.p1	PhaseII	Stage2	QCpassed	male	ASD	Yes	DSM-IV
HN0192.p1	PhaseII	Stage2	QCpassed	female	ASD	Yes	DSM-IV
HN0191.p1	PhaseII	Stage2	QCpassed	male	ASD	Yes	DSM-IV
HN0190.p1	PhaseII	Stage2	QCpassed	male	ASD	Yes	DSM-IV
HN0189.p1	PhaseII	Stage2	QCpassed	male	ASD	Yes	DSM-IV
HN0188.p1	PhaseII	Stage2	QCpassed	male	ASD	Yes	DSM-IV
HN0187.p1	PhaseII	Stage2	QCpassed	female	ASD	Yes	DSM-IV
HN0186.p1	PhaseII	Stage2	QCpassed	male	ASD	Yes	DSM-IV
HN0185.p1	PhaseII	Stage2	QCpassed	female	ASD	No	DSM-IV
HN0184.p1	PhaseII	Stage2	QCpassed	female	ASD	Yes	DSM-IV
HN0183.p1	PhaseII	Stage2	QCpassed	male	ASD	Yes	DSM-IV
HN0182.p1	PhaseII	Stage2	QCpassed	male	ASD	Yes	DSM-IV
HN0181.p1	PhaseII	Stage2	QCpassed	female	ASD	Yes	DSM-IV
HN0179.p1	PhaseII	Stage2	QCpassed	female	ASD	Yes	DSM-IV
HN0178.p1	PhaseII	Stage2	QCpassed	male	ASD	Yes	DSM-IV
HN0177.p1	PhaseII	Stage2	QCpassed	male	ASD	Yes	DSM-IV
HN0176.p1	PhaseII	Stage2	QCpassed	male	ASD	No	DSM-IV
HN0175.p1	PhaseII	Stage2	QCpassed	male	ASD	Yes	DSM-IV
HN0174.p1	PhaseII	Stage2	QCpassed	male	ASD	No	DSM-IV
HN0173.p1	PhaseII	Stage2	QCpassed	male	ASD	Yes	DSM-IV
HN0172.p1	PhaseII	Stage2	QCpassed	male	ASD	Yes	DSM-IV
HN0171.p1	PhaseII	Stage2	QCpassed	female	ASD	No	DSM-IV
HN0170.p1	PhaseII	Stage2	QCpassed	male	ASD	Yes	DSM-IV
HN0168.p1	PhaseII	Stage2	QCpassed	male	ASD	Yes	DSM-IV
HN0167.p1	PhaseII	Stage2	QCpassed	male	ASD	Yes	DSM-IV
HN0166.p2	PhaseII	Stage2	QCpassed	male	ASD	Yes	DSM-IV
HN0166.p1	PhaseII	Stage2	QCpassed	male	ASD	Yes	DSM-IV
HN0165.p1	PhaseII	Stage2	QCpassed	male	ASD	Yes	DSM-IV
HN0164.p1	PhaseII	Stage2	QCpassed	male	ASD	Yes	DSM-IV
HN0163.p1	PhaseII	Stage2	QCpassed	male	ASD	Yes	DSM-IV
HN0162.p1	PhaseII	Stage2	QCpassed	male	ASD	Yes	DSM-IV
HN0161.p1	PhaseII	Stage2	QCpassed	male	ASD	No	DSM-IV
HN0160.p1	PhaseII	Stage2	QCpassed	male	ASD	Yes	DSM-IV
HN0159.p1	PhaseII	Stage2	QCpassed	male	ASD	No	DSM-IV
HN0158.p1	PhaseII	Stage2	QCpassed	male	ASD	Yes	DSM-IV
HN0157.p1	PhaseII	Stage2	QCpassed	male	ASD	No	DSM-IV
HN0155.p1	PhaseII	Stage2	QCpassed	male	ASD	Yes	DSM-IV
HN0154.p1	PhaseII	Stage2	QCpassed	male	ASD	No	DSM-IV
HN0153.p1	PhaseII	Stage2	QCpassed	male	ASD	Yes	DSM-IV
HN0152.p1	PhaseII	Stage2	QCpassed	male	ASD	No	DSM-IV
HN0151.p1	PhaseII	Stage2	QCpassed	female	ASD	Yes	DSM-IV
HN0150.p1	PhaseII	Stage2	QCpassed	male	ASD	No	DSM-IV
HN0149.p1	PhaseII	Stage2	QCpassed	male	ASD	Yes	DSM-IV
HN0148.p1	PhaseII	Stage2	QCpassed	female	ASD	Yes	DSM-IV
HN0147.p1	PhaseII	Stage2	QCpassed	male	ASD	No	DSM-IV
HN0146.p1	PhaseII	Stage2	QCpassed	male	ASD	Yes	DSM-IV
HN0145.p1	PhaseII	Stage2	QCpassed	male	ASD	Yes	DSM-IV
HN0144.p1	PhaseII	Stage2	QCpassed	male	ASD	Yes	DSM-IV
HN0143.p1	PhaseII	Stage2	QCpassed	male	ASD	Yes	DSM-IV
HN0142.p1	PhaseII	Stage2	QCpassed	male	ASD	Yes	DSM-IV
HN0141.p1	PhaseII	Stage2	QCpassed	male	ASD	Yes	DSM-IV
HN0140.p1	PhaseII	Stage2	QCpassed	male	ASD	Yes	DSM-IV
HN0139.p1	PhaseII	Stage2	QCpassed	male	ASD	Yes	DSM-IV
HN0138.p1	PhaseII	Stage2	QCpassed	male	ASD	Yes	DSM-IV
HN0137.p1	PhaseII	Stage2	QCpassed	male	ASD	Yes	DSM-IV
HN0136.p1	PhaseII	Stage2	QCpassed	male	ASD	Yes	DSM-IV
HN0135.p1	PhaseII	Stage2	QCpassed	male	ASD	Yes	DSM-IV
HN0134.p1	PhaseII	Stage2	QCpassed	male	ASD	Yes	DSM-IV
HN0133.p1	PhaseII	Stage2	QCpassed	female	ASD	Yes	DSM-IV
HEN0362.p1	PhaseII	Stage2	QCpassed	male	ASD	Yes	DSM-V
HEN0361.p1	PhaseII	Stage2	QCpassed	male	ASD	Yes	DSM-V
HEN0360.p1	PhaseII	Stage2	QCpassed	male	ASD	Yes	DSM-V
HEN0359.p1	PhaseII	Stage2	QCpassed	male	ASD	Yes	DSM-V
HEN0358.p1	PhaseII	Stage2	QCpassed	male	ASD	Yes	DSM-V
HEN0356.p1	PhaseII	Stage2	QCpassed	male	ASD	No	DSM-V
HEN0355.p1	PhaseII	Stage2	QCpassed	male	ASD	Yes	DSM-V
HEN0354.p1	PhaseII	Stage2	QCpassed	female	ASD	Yes	DSM-V
HEN0353.p1	PhaseII	Stage2	QCpassed	male	ASD	Yes	DSM-V
HEN0352.p1	PhaseII	Stage2	QCpassed	male	ASD	Yes	DSM-V
HEN0351.p1	PhaseII	Stage2	QCpassed	female	ASD	Yes	DSM-V
HEN0347.p1	PhaseII	Stage2	QCpassed	male	ASD	Yes	DSM-V
HEN0346.p1	PhaseII	Stage2	QCpassed	male	ASD	Yes	DSM-V
HEN0345.p1	PhaseII	Stage2	QCpassed	male	ASD	Yes	DSM-V
HEN0344.p1	PhaseII	Stage2	QCpassed	female	ASD	Yes	DSM-V
HEN0342.p1	PhaseII	Stage2	QCpassed	male	ASD	Yes	DSM-V
HEN0341.p1	PhaseII	Stage2	QCpassed	male	ASD	Yes	DSM-V
HEN0340.p1	PhaseII	Stage2	QCpassed	male	ASD	Yes	DSM-V
HEN0338.p1	PhaseII	Stage2	QCpassed	male	ASD	Yes	DSM-V
HEN0334.p1	PhaseII	Stage2	QCpassed	male	ASD	Yes	DSM-V
HEN0331.p1	PhaseII	Stage2	QCpassed	male	ASD	Yes	DSM-V
HEN0330.p2	PhaseII	Stage2	QCpassed	male	ASD	Yes	DSM-V
HEN0329.p1	PhaseII	Stage2	QCpassed	female	ASD	Yes	DSM-V
HEN0327.p1	PhaseII	Stage2	QCpassed	male	ASD	Yes	DSM-V
HEN0325.p1	PhaseII	Stage2	QCpassed	male	ASD	Yes	DSM-V
HEN0324.p1	PhaseII	Stage2	QCpassed	male	ASD	Yes	DSM-V
HEN0321.p1	PhaseII	Stage2	QCpassed	female	ASD	Yes	DSM-V
HEN0317.p1	PhaseII	Stage2	QCpassed	male	ASD	Yes	DSM-V
HEN0315.p1	PhaseII	Stage2	QCpassed	male	ASD	Yes	DSM-V
HEN0312.p1	PhaseII	Stage2	QCpassed	male	ASD	Yes	DSM-V
HEN0310.p1	PhaseII	Stage2	QCpassed	male	ASD	Yes	DSM-V
HEN0307.p1	PhaseII	Stage2	QCpassed	male	ASD	Yes	DSM-V
HEN0306.p1	PhaseII	Stage2	QCpassed	male	ASD	Yes	DSM-V
HEN0301.p1	PhaseII	Stage2	QCpassed	male	ASD	Yes	DSM-V
HEN0300.p1	PhaseII	Stage2	QCpassed	male	ASD	Yes	DSM-V
HEN0299.p1	PhaseII	Stage2	QCpassed	male	ASD	Yes	DSM-V
HEN0297.p1	PhaseII	Stage2	QCpassed	male	ASD	Yes	DSM-V
HEN0296.p1	PhaseII	Stage2	QCpassed	male	ASD	Yes	DSM-V
HEN0294.p1	PhaseII	Stage2	QCpassed	female	ASD	Yes	DSM-V
HEN0293.p1	PhaseII	Stage2	QCpassed	male	ASD	Yes	DSM-V
HEN0292.p1	PhaseII	Stage2	QCpassed	male	ASD	Yes	DSM-V
HEN0290.p1	PhaseII	Stage2	QCpassed	male	ASD	No	DSM-V
HEN0289.p1	PhaseII	Stage2	QCpassed	female	ASD	Yes	DSM-V
HEN0287.p1	PhaseII	Stage2	QCpassed	male	ASD	Yes	DSM-V
HEN0283.p2	PhaseII	Stage2	QCpassed	female	ASD	Yes	DSM-V
HEN0283.p1	PhaseII	Stage2	QCpassed	male	ASD	Yes	DSM-V
HEN0282.p1	PhaseII	Stage2	QCpassed	male	ASD	Yes	DSM-V
HEN0281.p1	PhaseII	Stage2	QCpassed	male	ASD	Yes	DSM-V
HEN0280.p1	PhaseII	Stage2	QCpassed	male	ASD	Yes	DSM-V
HEN0279.p1	PhaseII	Stage2	QCpassed	male	ASD	Yes	DSM-V
HEN0278.p1	PhaseII	Stage2	QCpassed	male	ASD	Yes	DSM-V
HEN0276.p1	PhaseII	Stage2	QCpassed	male	ASD	Yes	DSM-V
HEN0274.p1	PhaseII	Stage2	QCpassed	male	ASD	Yes	DSM-V
HEN0273.p1	PhaseII	Stage2	QCpassed	male	ASD	Yes	DSM-V
HEN0272.p1	PhaseII	Stage2	QCpassed	female	ASD	No	DSM-V
HEN0271.p1	PhaseII	Stage2	QCpassed	male	ASD	Yes	DSM-V
HEN0270.p1	PhaseII	Stage2	QCpassed	male	ASD	Yes	DSM-V
HEN0269.p1	PhaseII	Stage2	QCpassed	male	ASD	Yes	DSM-V
HEN0268.p1	PhaseII	Stage2	QCpassed	male	ASD	No	DSM-V
HEN0267.p1	PhaseII	Stage2	QCpassed	male	ASD	Yes	DSM-V
HEN0266.p1	PhaseII	Stage2	QCpassed	male	ASD	Yes	DSM-V
HEN0265.p1	PhaseII	Stage2	QCpassed	male	ASD	Yes	DSM-V
HEN0264.p1	PhaseII	Stage2	QCpassed	male	ASD	No	DSM-V
HEN0263.p1	PhaseII	Stage2	QCpassed	male	ASD	Yes	DSM-V
HEN0262.p1	PhaseII	Stage2	QCpassed	male	ASD	Yes	DSM-V
HEN0261.p1	PhaseII	Stage2	QCpassed	male	ASD	Yes	DSM-V
HEN0260.p1	PhaseII	Stage2	QCpassed	male	ASD	Yes	DSM-V
HEN0259.p1	PhaseII	Stage2	QCpassed	male	ASD	Yes	DSM-V
HEN0258.p1	PhaseII	Stage2	QCpassed	male	ASD	Yes	DSM-V
HEN0257.p1	PhaseII	Stage2	QCpassed	male	ASD	Yes	DSM-V
HEN0256.p1	PhaseII	Stage2	QCpassed	male	ASD	Yes	DSM-V
HEN0255.p1	PhaseII	Stage2	QCpassed	male	ASD	Yes	DSM-V
HEN0254.p1	PhaseII	Stage2	QCpassed	male	ASD	Yes	DSM-V
HEN0253.p1	PhaseII	Stage2	QCpassed	male	ASD	No	DSM-V
HEN0252.p1	PhaseII	Stage2	QCpassed	male	ASD	Yes	DSM-V
HEN0251.p1	PhaseII	Stage2	QCpassed	male	ASD	Yes	DSM-V
HEN0250.p1	PhaseII	Stage2	QCpassed	male	ASD	Yes	DSM-V
HEN0249.p1	PhaseII	Stage2	QCpassed	male	ASD	Yes	DSM-V
HEN0248.p1	PhaseII	Stage2	QCpassed	male	ASD	Yes	DSM-V
HEN0247.p1	PhaseII	Stage2	QCpassed	male	ASD	Yes	DSM-V
HEN0246.p1	PhaseII	Stage2	QCpassed	male	ASD	No	DSM-V
HEN0245.p1	PhaseII	Stage2	QCpassed	female	ASD	Yes	DSM-V
HEN0243.p1	PhaseII	Stage2	QCpassed	male	ASD	Yes	DSM-V
HEN0242.p1	PhaseII	Stage2	QCpassed	male	ASD	Yes	DSM-V
HEN0241.p1	PhaseII	Stage2	QCpassed	male	ASD	Yes	DSM-V
HEN0240.p1	PhaseII	Stage2	QCpassed	male	ASD	Yes	DSM-V
HEN0238.p1	PhaseII	Stage2	QCpassed	male	ASD	Yes	DSM-V
HEN0236.p1	PhaseII	Stage2	QCpassed	male	ASD	Yes	DSM-V
HEN0235.p1	PhaseII	Stage2	QCpassed	male	ASD	No	DSM-V
HEN0234.p1	PhaseII	Stage2	QCpassed	male	ASD	Yes	DSM-V
HEN0233.p1	PhaseII	Stage2	QCpassed	male	ASD	Yes	DSM-V
HEN0232.p1	PhaseII	Stage2	QCpassed	male	ASD	Yes	DSM-V
HEN0231.p1	PhaseII	Stage2	QCpassed	male	ASD	Yes	DSM-V
HEN0230.p1	PhaseII	Stage2	QCpassed	male	ASD	Yes	DSM-V
HEN0229.p1	PhaseII	Stage2	QCpassed	male	ASD	Yes	DSM-V
HEN0228.p1	PhaseII	Stage2	QCpassed	male	ASD	Yes	DSM-V
HEN0227.p1	PhaseII	Stage2	QCpassed	male	ASD	Yes	DSM-V
HEN0226.p1	PhaseII	Stage2	QCpassed	male	ASD	Yes	DSM-V
HEN0224.p1	PhaseII	Stage2	QCpassed	male	ASD	No	DSM-V
HEN0223.p1	PhaseII	Stage2	QCpassed	male	ASD	Yes	DSM-V
HEN0222.p1	PhaseII	Stage2	QCpassed	male	ASD	Yes	DSM-V
HEN0220.p1	PhaseII	Stage2	QCpassed	female	ASD	No	DSM-V
HEN0219.p1	PhaseII	Stage2	QCpassed	male	ASD	Yes	DSM-V
HEN0218.p1	PhaseII	Stage2	QCpassed	male	ASD	Yes	DSM-V
HEN0217.p1	PhaseII	Stage2	QCpassed	male	ASD	Yes	DSM-V
HEN0216.p2	PhaseII	Stage2	QCpassed	male	ASD	Yes	DSM-V
HEN0215.p1	PhaseII	Stage2	QCpassed	male	ASD	Yes	DSM-V
HEN0214.p1	PhaseII	Stage2	QCpassed	male	ASD	Yes	DSM-V
HEN0213.p1	PhaseII	Stage2	QCpassed	female	ASD	Yes	DSM-V
HEN0212.p1	PhaseII	Stage2	QCpassed	male	ASD	Yes	DSM-V
HEN0211.p1	PhaseII	Stage2	QCpassed	female	ASD	Yes	DSM-V
HEN0210.p1	PhaseII	Stage2	QCpassed	male	ASD	No	DSM-V
HEN0208.p1	PhaseII	Stage2	QCpassed	male	ASD	Yes	DSM-V
HEN0207.p1	PhaseII	Stage2	QCpassed	male	ASD	Yes	DSM-V
HEN0205.p1	PhaseII	Stage2	QCpassed	male	ASD	Yes	DSM-V
HEN0204.p1	PhaseII	Stage2	QCpassed	male	ASD	Yes	DSM-V
HEN0203.p1	PhaseII	Stage2	QCpassed	male	ASD	No	DSM-V
HEN0197.p1	PhaseII	Stage2	QCpassed	male	ASD	Yes	DSM-V
HEN0193.p1	PhaseII	Stage2	QCpassed	male	ASD	Yes	DSM-V
HEN0192.p1	PhaseII	Stage2	QCpassed	female	ASD	No	DSM-V
HEN0188.p1	PhaseII	Stage2	QCpassed	male	ASD	Yes	DSM-V
HEN0187.p1	PhaseII	Stage2	QCpassed	male	ASD	Yes	DSM-V
HEN0184.p1	PhaseII	Stage2	QCpassed	male	ASD	Yes	DSM-V
HEN0183.p1	PhaseII	Stage2	QCpassed	male	ASD	No	DSM-V
HEN0182.p1	PhaseII	Stage2	QCpassed	male	ASD	Yes	DSM-V
HEN0181.p1	PhaseII	Stage2	QCpassed	male	ASD	No	DSM-V
HEN0180.p1	PhaseII	Stage2	QCpassed	male	ASD	Yes	DSM-V
HEN0179.p1	PhaseII	Stage2	QCpassed	male	ASD	Yes	DSM-V
HEN0178.p1	PhaseII	Stage2	QCpassed	male	ASD	No	DSM-V
HEN0174.p1	PhaseII	Stage2	QCpassed	male	ASD	Yes	DSM-V
HEN0173.p1	PhaseII	Stage2	QCpassed	male	ASD	No	DSM-V
HEN0171.p1	PhaseII	Stage2	QCpassed	male	ASD	Yes	DSM-V
HEN0168.p1	PhaseII	Stage2	QCpassed	male	ASD	No	DSM-V
HEN0167.p1	PhaseII	Stage2	QCpassed	male	ASD	Yes	DSM-V
HEN0166.p1	PhaseII	Stage2	QCpassed	male	ASD	No	DSM-V
HEN0163.p1	PhaseII	Stage2	QCpassed	male	ASD	Yes	DSM-V
HEN0162.p1	PhaseII	Stage2	QCpassed	male	ASD	Yes	DSM-V
HEN0160.p1	PhaseII	Stage2	QCpassed	female	ASD	Yes	DSM-V
HEN0159.p1	PhaseII	Stage2	QCpassed	male	ASD	No	DSM-V
HEN0158.p1	PhaseII	Stage2	QCpassed	male	ASD	Yes	DSM-V
HEN0157.p1	PhaseII	Stage2	QCpassed	male	ASD	Yes	DSM-V
HEN0156.p1	PhaseII	Stage2	QCpassed	female	ASD	Yes	DSM-V
HEN0155.p1	PhaseII	Stage2	QCpassed	male	ASD	Yes	DSM-V
HEN0154.p1	PhaseII	Stage2	QCpassed	female	ASD	Yes	DSM-V
HEN0153.p1	PhaseII	Stage2	QCpassed	male	ASD	Yes	DSM-V
HEN0150.p1	PhaseII	Stage2	QCpassed	male	ASD	Yes	DSM-V
HEN0149.p1	PhaseII	Stage2	QCpassed	male	ASD	Yes	DSM-V
HEN0148.p1	PhaseII	Stage2	QCpassed	male	ASD	Yes	DSM-V
HEN0147.p1	PhaseII	Stage2	QCpassed	male	ASD	Yes	DSM-V
HEN0146.p1	PhaseII	Stage2	QCpassed	female	ASD	No	DSM-V
HEN0145.p1	PhaseII	Stage2	QCpassed	male	ASD	Yes	DSM-V
HEN0144.p1	PhaseII	Stage2	QCpassed	male	ASD	Yes	DSM-V
HEN0142.p1	PhaseII	Stage2	QCpassed	male	ASD	Yes	DSM-V
HEN0141.p1	PhaseII	Stage2	QCpassed	male	ASD	Yes	DSM-V
HEN0140.p1	PhaseII	Stage2	QCpassed	male	ASD	Yes	DSM-V
HEN0139.p1	PhaseII	Stage2	QCpassed	male	ASD	Yes	DSM-V
HEN0138.p1	PhaseII	Stage2	QCpassed	male	ASD	Yes	DSM-V
HEN0137.p1	PhaseII	Stage2	QCpassed	male	ASD	Yes	DSM-V
HEN0136.p1	PhaseII	Stage2	QCpassed	male	ASD	Yes	DSM-V
HEN0135.p1	PhaseII	Stage2	QCpassed	male	ASD	Yes	DSM-V
HEN0134.p1	PhaseII	Stage2	QCpassed	female	ASD	Yes	DSM-V
HEN0133.p1	PhaseII	Stage2	QCpassed	male	ASD	Yes	DSM-V
HEN0132.p1	PhaseII	Stage2	QCpassed	male	ASD	Yes	DSM-V
HEN0131.p1	PhaseII	Stage2	QCpassed	female	ASD	Yes	DSM-V
HEN0130.p1	PhaseII	Stage2	QCpassed	male	ASD	Yes	DSM-V
HEN0129.p1	PhaseII	Stage2	QCpassed	female	ASD	Yes	DSM-V
HEN0128.p1	PhaseII	Stage2	QCpassed	male	ASD	Yes	DSM-V
[truncated: 1,121 more rows]

## Sheet: 2.gene
Gene	MIPs	samples_captured	QC	MIP_pool	in85subset?
GIGYF1	51	changsha1/2/3	QCfailed	SKLMG_PL1	N
APOBR	43	changsha1/2/3	QCfailed	SKLMG_PL2	N
ARVCF	43	changsha1/2/3	QCfailed	SKLMG_PL2	N
ARX	22	changsha1/2/3	QCfailed	SKLMG_PL2	N
DLX3	11	changsha1/2/3	QCfailed	SKLMG_PL2	N
FOXP3	20	changsha1/2/3	QCfailed	SKLMG_PL2	N
GPRIN1	33	changsha1/2/3	QCfailed	SKLMG_PL2	N
GRIN1	42	changsha1/2/3	QCfailed	SKLMG_PL2	N
IL27	11	changsha1/2/3	QCfailed	SKLMG_PL2	N
KCNH3	44	changsha1/2/3	QCfailed	SKLMG_PL2	N
LHX1	16	changsha1/2/3	QCfailed	SKLMG_PL2	N
LZTR1	39	changsha1/2/3	QCfailed	SKLMG_PL2	N
NAT8L	12	changsha1/2/3	QCfailed	SKLMG_PL2	N
PLXNA3	84	changsha1/2/3	QCfailed	SKLMG_PL2	N
SKI	29	changsha1/2/3	QCfailed	SKLMG_PL2	N
SLC6A10P	50	changsha1/2/3	QCfailed	SKLMG_PL2	N
SLC6A8	28	changsha1/2/3	QCfailed	SKLMG_PL2	N
SLC9A3	41	changsha1/2/3	QCfailed	SKLMG_PL2	N
WDR45	18	changsha1/2/3	QCfailed	SKLMG_PL2	N
ZBTB45	20	changsha1/2/3	QCfailed	SKLMG_PL2	N
GPS1	31	changsha1/2/3	QCfailed	SKLMG_PL3	N
SBF1	94	changsha1/2/3	QCfailed	SKLMG_PL3	N
KDM6B	79	changsha1/2/3	QCfailed	SKLMG_PL3	N
TCF3	39	changsha1/2/3	QCfailed	SKLMG_PL3	N
ABI2	59	changsha1/2/3	QCpassed	SKLMG_PL1	N
ANK3	93	changsha1/2/3	QCpassed	SKLMG_PL1	N
CDKL5	40	changsha1/2/3	QCpassed	SKLMG_PL1	N
CRYBG3	114	changsha1/2/3	QCpassed	SKLMG_PL1	N
CSTF2T	30	changsha1/2/3	QCpassed	SKLMG_PL1	N
DIP2A	75	changsha1/2/3	QCpassed	SKLMG_PL1	N
DLG2	80	changsha1/2/3	QCpassed	SKLMG_PL1	N
LAMC3	67	changsha1/2/3	QCpassed	SKLMG_PL1	N
MKI67	129	changsha1/2/3	QCpassed	SKLMG_PL1	N
NTM	52	changsha1/2/3	QCpassed	SKLMG_PL1	N
PARD3B	53	changsha1/2/3	QCpassed	SKLMG_PL1	N
PROX2	20	changsha1/2/3	QCpassed	SKLMG_PL1	N
PTEN	16	changsha1/2/3	QCpassed	SKLMG_PL1	N
RIMS1	79	changsha1/2/3	QCpassed	SKLMG_PL1	N
ST3GAL6	15	changsha1/2/3	QCpassed	SKLMG_PL1	N
ADCY9	50	changsha1/2/3	QCpassed	SKLMG_PL2	N
ADSS	19	changsha1/2/3	QCpassed	SKLMG_PL2	N
AGO4	35	changsha1/2/3	QCpassed	SKLMG_PL2	N
AK8	21	changsha1/2/3	QCpassed	SKLMG_PL2	N
ALDH5A1	23	changsha1/2/3	QCpassed	SKLMG_PL2	N
ANP32A	12	changsha1/2/3	QCpassed	SKLMG_PL2	N
ARHGAP30	38	changsha1/2/3	QCpassed	SKLMG_PL2	N
BCL2L11	19	changsha1/2/3	QCpassed	SKLMG_PL2	N
CCDC88C	89	changsha1/2/3	QCpassed	SKLMG_PL2	N
CDC45	28	changsha1/2/3	QCpassed	SKLMG_PL2	N
CDH10	30	changsha1/2/3	QCpassed	SKLMG_PL2	N
CHD7	109	changsha1/2/3	QCpassed	SKLMG_PL2	N
CUL1	35	changsha1/2/3	QCpassed	SKLMG_PL2	N
DCX	16	changsha1/2/3	QCpassed	SKLMG_PL2	N
DESI2	9	changsha1/2/3	QCpassed	SKLMG_PL2	N
DOCK8	89	changsha1/2/3	QCpassed	SKLMG_PL2	N
EIF4G2	36	changsha1/2/3	QCpassed	SKLMG_PL2	N
EPB41L3	46	changsha1/2/3	QCpassed	SKLMG_PL2	N
ERBB2IP	62	changsha1/2/3	QCpassed	SKLMG_PL2	N
GALNT18	26	changsha1/2/3	QCpassed	SKLMG_PL2	N
GLI2	65	changsha1/2/3	QCpassed	SKLMG_PL2	N
HECTD1	103	changsha1/2/3	QCpassed	SKLMG_PL2	N
HNRNPU	33	changsha1/2/3	QCpassed	SKLMG_PL2	N
HTR5A	13	changsha1/2/3	QCpassed	SKLMG_PL2	N
ITPR1	111	changsha1/2/3	QCpassed	SKLMG_PL2	N
KAT2B	36	changsha1/2/3	QCpassed	SKLMG_PL2	N
KMT2C	183	changsha1/2/3	QCpassed	SKLMG_PL2	N
MAP2K6	18	changsha1/2/3	QCpassed	SKLMG_PL2	N
MOV10	44	changsha1/2/3	QCpassed	SKLMG_PL2	N
MTMR12	31	changsha1/2/3	QCpassed	SKLMG_PL2	N
NBEA	123	changsha1/2/3	QCpassed	SKLMG_PL2	N
NEMF	48	changsha1/2/3	QCpassed	SKLMG_PL2	N
NISCH	63	changsha1/2/3	QCpassed	SKLMG_PL2	N
NLGN3	31	changsha1/2/3	QCpassed	SKLMG_PL2	N
NLGN4X	27	changsha1/2/3	QCpassed	SKLMG_PL2	N
NRROS	23	changsha1/2/3	QCpassed	SKLMG_PL2	N
P4HA2	22	changsha1/2/3	QCpassed	SKLMG_PL2	N
PSEN2	18	changsha1/2/3	QCpassed	SKLMG_PL2	N
RIMBP2	44	changsha1/2/3	QCpassed	SKLMG_PL2	N
RNF38	21	changsha1/2/3	QCpassed	SKLMG_PL2	N
RPL19	11	changsha1/2/3	QCpassed	SKLMG_PL2	N
SENP8	6	changsha1/2/3	QCpassed	SKLMG_PL2	N
SNX5	20	changsha1/2/3	QCpassed	SKLMG_PL2	N
SPP2	10	changsha1/2/3	QCpassed	SKLMG_PL2	N
STAM	24	changsha1/2/3	QCpassed	SKLMG_PL2	N
STXBP5	53	changsha1/2/3	QCpassed	SKLMG_PL2	N
SVIL	94	changsha1/2/3	QCpassed	SKLMG_PL2	N
SYNCRIP	27	changsha1/2/3	QCpassed	SKLMG_PL2	N
WDR26	27	changsha1/2/3	QCpassed	SKLMG_PL2	N
ZFHX3	130	changsha1/2/3	QCpassed	SKLMG_PL2	N
ADCY5	59	changsha1/2/3	QCpassed	SKLMG_PL3	N
AGAP2	53	changsha1/2/3	QCpassed	SKLMG_PL3	N
APH1A	13	changsha1/2/3	QCpassed	SKLMG_PL3	N
CHD1	67	changsha1/2/3	QCpassed	SKLMG_PL3	N
CHD3	89	changsha1/2/3	QCpassed	SKLMG_PL3	N
CHD4	80	changsha1/2/3	QCpassed	SKLMG_PL3	N
CHRNA7	11	changsha1/2/3	QCpassed	SKLMG_PL3	N
CSMD1	158	changsha1/2/3	QCpassed	SKLMG_PL3	N
CTNND2	66	changsha1/2/3	QCpassed	SKLMG_PL3	N
DHX9	67	changsha1/2/3	QCpassed	SKLMG_PL3	N
DLGAP1	87	changsha1/2/3	QCpassed	SKLMG_PL3	N
DNAJC6	76	changsha1/2/3	QCpassed	SKLMG_PL3	N
FAM8A1	58	changsha1/2/3	QCpassed	SKLMG_PL3	N
GRB10	25	changsha1/2/3	QCpassed	SKLMG_PL3	N
GRIN2A	51	changsha1/2/3	QCpassed	SKLMG_PL3	N
HDAC9	101	changsha1/2/3	QCpassed	SKLMG_PL3	N
IQGAP3	68	changsha1/2/3	QCpassed	SKLMG_PL3	N
IQSEC2	60	changsha1/2/3	QCpassed	SKLMG_PL3	N
KIRREL3	34	changsha1/2/3	QCpassed	SKLMG_PL3	N
LPHN2	62	changsha1/2/3	QCpassed	SKLMG_PL3	N
MAP3K1	79	changsha1/2/3	QCpassed	SKLMG_PL3	N
MFRP	28	changsha1/2/3	QCpassed	SKLMG_PL3	N
NAV2	111	changsha1/2/3	QCpassed	SKLMG_PL3	N
NTNG1	25	changsha1/2/3	QCpassed	SKLMG_PL3	N
NUAK1	27	changsha1/2/3	QCpassed	SKLMG_PL3	N
PCOLCE	20	changsha1/2/3	QCpassed	SKLMG_PL3	N
RAB2A	44	changsha1/2/3	QCpassed	SKLMG_PL3	N
RANBP2	75	changsha1/2/3	QCpassed	SKLMG_PL3	N
SCN1A	69	changsha1/2/3	QCpassed	SKLMG_PL3	N
SLITRK5	29	changsha1/2/3	QCpassed	SKLMG_PL3	N
SMAD2	22	changsha1/2/3	QCpassed	SKLMG_PL3	N
SRCAP	115	changsha1/2/3	QCpassed	SKLMG_PL3	N
SUPT16H	63	changsha1/2/3	QCpassed	SKLMG_PL3	N
TSC2	83	changsha1/2/3	QCpassed	SKLMG_PL3	N
TUBA1A	12	changsha1/2/3	QCpassed	SKLMG_PL3	N
UNC80	140	changsha1/2/3	QCpassed	SKLMG_PL3	N
VCP	35	changsha1/2/3	QCpassed	SKLMG_PL3	N
ADNP	35	changsha1/2/3/4	QCpassed	SKLMG_PL1,SKLMG_Gold	Y
ANK2	150	changsha1/2/3/4	QCpassed	SKLMG_PL1,SKLMG_Gold	Y
ANKRD11	53	changsha1/2/3/4	QCpassed	SKLMG_PL1,SKLMG_Gold	Y
ARID1B	72	changsha1/2/3/4	QCpassed	SKLMG_PL1,SKLMG_Gold	Y
ASH1L	100	changsha1/2/3/4	QCpassed	SKLMG_PL1,SKLMG_Gold	Y
ASXL3	76	changsha1/2/3/4	QCpassed	SKLMG_PL2,SKLMG_Gold	Y
CHD2	70	changsha1/2/3/4	QCpassed	SKLMG_PL1,SKLMG_Gold	Y
CHD8	92	changsha1/2/3/4	QCpassed	SKLMG_PL1,SKLMG_Gold	Y
CUL3	33	changsha1/2/3/4	QCpassed	SKLMG_PL1,SKLMG_Gold	Y
DDX3X	28	changsha1/2/3/4	QCpassed	SKLMG_PL1,SKLMG_Gold	Y
DSCAM	75	changsha1/2/3/4	QCpassed	SKLMG_PL1,SKLMG_Gold	Y
DYRK1A	25	changsha1/2/3/4	QCpassed	SKLMG_PL1,SKLMG_Gold	Y
FOXP1	37	changsha1/2/3/4	QCpassed	SKLMG_PL1,SKLMG_Gold	Y
GIGYF2	51	changsha1/2/3/4	QCpassed	SKLMG_PL3,SKLMG_Gold	Y
GRIN2B	53	changsha1/2/3/4	QCpassed	SKLMG_PL1,SKLMG_Gold	Y
MECP2	18	changsha1/2/3/4	QCpassed	SKLMG_PL2,SKLMG_Gold	Y
MED13L	80	changsha1/2/3/4	QCpassed	SKLMG_PL1,SKLMG_Gold	Y
MYT1L	49	changsha1/2/3/4	QCpassed	SKLMG_PL2,SKLMG_Gold	Y
NAA15	39	changsha1/2/3/4	QCpassed	SKLMG_PL1,SKLMG_Gold	Y
NCKAP1	56	changsha1/2/3/4	QCpassed	SKLMG_PL1,SKLMG_Gold	Y
NCOR1	108	changsha1/2/3/4	QCpassed	SKLMG_PL1,SKLMG_Gold	Y
NRXN1	65	changsha1/2/3/4	QCpassed	SKLMG_PL2,SKLMG_Gold	Y
PAX5	18	changsha1/2/3/4	QCpassed	SKLMG_PL1,SKLMG_Gold	Y
PHIP	77	changsha1/2/3/4	QCpassed	SKLMG_PL3,SKLMG_Gold	Y
POGZ	53	changsha1/2/3/4	QCpassed	SKLMG_PL1,SKLMG_Gold	Y
RALGAPB	59	changsha1/2/3/4	QCpassed	SKLMG_PL2,SKLMG_Gold	Y
RELN	148	changsha1/2/3/4	QCpassed	SKLMG_PL3,SKLMG_Gold	Y
SCN2A	73	changsha1/2/3/4	QCpassed	SKLMG_PL1,SKLMG_Gold	Y
SETBP1	52	changsha1/2/3/4	QCpassed	SKLMG_PL1,SKLMG_Gold	Y
SETD5	55	changsha1/2/3/4	QCpassed	SKLMG_PL1,SKLMG_Gold	Y
SHANK1	77	changsha1/2/3/4	QCpassed	SKLMG_PL3,SKLMG_Gold	Y
SHANK2	73	changsha1/2/3/4	QCpassed	SKLMG_PL1,SKLMG_Gold	Y
SMARCC2	49	changsha1/2/3/4	QCpassed	SKLMG_PL1,SKLMG_Gold	Y
STXBP1	27	changsha1/2/3/4	QCpassed	SKLMG_PL1,SKLMG_Gold	Y
SUV420H1	32	changsha1/2/3/4	QCpassed	SKLMG_PL1,SKLMG_Gold	Y
SYNGAP1	52	changsha1/2/3/4	QCpassed	SKLMG_PL1,SKLMG_Gold	Y
TBL1XR1	26	changsha1/2/3/4	QCpassed	SKLMG_PL1,SKLMG_Gold	Y
TBR1	24	changsha1/2/3/4	QCpassed	SKLMG_PL1,SKLMG_Gold	Y
TCF4	39	changsha1/2/3/4	QCpassed	SKLMG_PL1,SKLMG_Gold	Y
TCF7L2	29	changsha1/2/3/4	QCpassed	SKLMG_PL1,SKLMG_Gold	Y
TNRC6B	71	changsha1/2/3/4	QCpassed	SKLMG_PL1,SKLMG_Gold	Y
TRIP12	78	changsha1/2/3/4	QCpassed	SKLMG_PL3,SKLMG_Gold	Y
WAC	25	changsha1/2/3/4	QCpassed	SKLMG_PL1,SKLMG_Gold	Y
WDFY3	154	changsha1/2/3/4	QCpassed	SKLMG_PL3,SKLMG_Gold	Y
WHSC1	56	changsha1/2/3/4	QCpassed	SKLMG_PL2,SKLMG_Gold	Y
ZNF292	91	changsha1/2/3/4	QCpassed	SKLMG_PL2,SKLMG_Gold	Y
AHNAK	197	changsha1/2/3/4	QCpassed	SKLMG_PL1,SKLMG_Goldplus	Y
ARHGAP32	72	changsha1/2/3/4	QCpassed	SKLMG_PL2,SKLMG_Goldplus	Y
CACNA2D3	46	changsha1/2/3/4	QCpassed	SKLMG_PL2,SKLMG_Goldplus	Y
CASK	43	changsha1/2/3/4	QCpassed	SKLMG_PL3,SKLMG_Goldplus	Y
CNOT3	32	changsha1/2/3/4	QCpassed	SKLMG_PL2,SKLMG_Goldplus	Y
COL4A3BP	29	changsha1/2/3/4	QCpassed	SKLMG_PL3,SKLMG_Goldplus	Y
CTNNB1	32	changsha1/2/3/4	QCpassed	SKLMG_PL1,SKLMG_Goldplus	Y
CTTNBP2	60	changsha1/2/3/4	QCpassed	SKLMG_PL1,SKLMG_Goldplus	Y
CUL7	75	changsha1/2/3/4	QCpassed	SKLMG_PL2,SKLMG_Goldplus	Y
DLG4	69	changsha1/2/3/4	QCpassed	SKLMG_PL3,SKLMG_Goldplus	Y
EPHB2	59	changsha1/2/3/4	QCpassed	SKLMG_PL1,SKLMG_Goldplus	Y
GABRB3	21	changsha1/2/3/4	QCpassed	SKLMG_PL1,SKLMG_Goldplus	Y
HIVEP3	86	changsha1/2/3/4	QCpassed	SKLMG_PL1,SKLMG_Goldplus	Y
ILF2	20	changsha1/2/3/4	QCpassed	SKLMG_PL2,SKLMG_Goldplus	Y
KATNAL2	22	changsha1/2/3/4	QCpassed	SKLMG_PL1,SKLMG_Goldplus	Y
KMT2A	136	changsha1/2/3/4	QCpassed	SKLMG_PL2,SKLMG_Goldplus	Y
KMT2E	72	changsha1/2/3/4	QCpassed	SKLMG_PL1,SKLMG_Goldplus	Y
MLH1	29	changsha1/2/3/4	QCpassed	SKLMG_PL2,SKLMG_Goldplus	Y
NFIA	23	changsha1/2/3/4	QCpassed	SKLMG_PL3,SKLMG_Goldplus	Y
NR2E3	19	changsha1/2/3/4	QCpassed	SKLMG_PL2,SKLMG_Goldplus	Y
PASK	57	changsha1/2/3/4	QCpassed	SKLMG_PL2,SKLMG_Goldplus	Y
PHF2	65	changsha1/2/3/4	QCpassed	SKLMG_PL1,SKLMG_Goldplus	Y
PHF7	31	changsha1/2/3/4	QCpassed	SKLMG_PL1,SKLMG_Goldplus	Y
PPM1D	19	changsha1/2/3/4	QCpassed	SKLMG_PL3,SKLMG_Goldplus	Y
PPP2R5D	24	changsha1/2/3/4	QCpassed	SKLMG_PL3,SKLMG_Goldplus	Y
PSME4	76	changsha1/2/3/4	QCpassed	SKLMG_PL2,SKLMG_Goldplus	Y
PTPN11	27	changsha1/2/3/4	QCpassed	SKLMG_PL3,SKLMG_Goldplus	Y
SIN3A	47	changsha1/2/3/4	QCpassed	SKLMG_PL3,SKLMG_Goldplus	Y
SLC6A1	23	changsha1/2/3/4	QCpassed	SKLMG_PL3,SKLMG_Goldplus	Y
SMAD4	60	changsha1/2/3/4	QCpassed	SKLMG_PL2,SKLMG_Goldplus	Y
SPAST	41	changsha1/2/3/4	QCpassed	SKLMG_PL1,SKLMG_Goldplus	Y
TNRC18	113	changsha1/2/3/4	QCpassed	SKLMG_PL3,SKLMG_Goldplus	Y
TRIO	118	changsha1/2/3/4	QCpassed	SKLMG_PL3,SKLMG_Goldplus	Y
TRRAP	173	changsha1/2/3/4	QCpassed	SKLMG_PL3,SKLMG_Goldplus	Y
UIMC1	37	changsha1/2/3/4	QCpassed	SKLMG_PL1,SKLMG_Goldplus	Y
YTHDC1	31	changsha1/2/3/4	QCpassed	SKLMG_PL1,SKLMG_Goldplus	Y
ZC3H4	50	changsha1/2/3/4	QCpassed	SKLMG_PL1,SKLMG_Goldplus	Y
ZMYM2	53	changsha1/2/3/4	QCpassed	SKLMG_PL2,SKLMG_Goldplus	Y
ZMYND11	24	changsha1/2/3/4	QCpassed	SKLMG_PL1,SKLMG_Goldplus	Y
