# Supplementary material for: Inherited and multiple de novo mutations in autism/developmental delay risk genes suggest a multifactorial model
Source: Mol Autism. 2018 Dec 13;9:64. doi: 10.1186/s13229-018-0247-z (PMC6293633; doi:10.1186/s13229-018-0247-z)
Supplement: Supplementary file 5 — Data 2. Validation results for LGD and MIS30+ variants. (XLSX 105 kb) [file 13229_2018_247_MOESM5_ESM.xlsx]

## Sheet: LGD
PHASE	ProID	FaID	MoID	GeneID	Validation	Inheritance	Chr	Start	End	Ref	Alt	funcGVS	AAChange.refgene	CADD	proSex	Disease
PHASE I	M27882	M27883	M27884	ADNP	validated	de novo	20	49510619	49510619	A	T	stop-gained	ADNP:NM_001282532:exon4:c.T632A:p.L211X;ADNP:NM_181442:exon4:c.T632A:p.L211X;ADNP:NM_015339:exon5:c.T632A:p.L211X;ADNP:NM_001282531:exon6:c.T632A:p.L211X	39	Male	ASD
PHASE I	M01813	M01811	M01812	CDKL5	validated	de novo	X	18668586	18668586	C	T	stop-gained	CDKL5:NM_003159:exon20:c.C2854T:p.R952X;CDKL5:NM_001037343:exon21:c.C2854T:p.R952X	38	na	ASD
PHASE I	M02193	M02191	M02192	CHD8	validated	de novo	14	21871185	21871186	AT	A	frameshift	CHD8:NM_001170629:exon17:c.3704delA:p.N1235fs;CHD8:NM_020920:exon18:c.2867delA:p.N956fs	unknown	na	ASD
PHASE I	M08656	M08657	M08658	CHD8	validated	de novo	14	21878123	21878124	AT	A	frameshift	CHD8:NM_001170629:exon10:c.2250delA:p.K750fs;CHD8:NM_020920:exon11:c.1413delA:p.K471fs	unknown	Male	ASD
PHASE I	M17463	M17464	M17465	CHD8	validated	de novo	14	21862265	21862265	G	GT	frameshift	CHD8:NM_001170629:exon31:c.5688dupA:p.L1896fs;CHD8:NM_020920:exon32:c.4851dupA:p.L1617fs	unknown	Female	ASD
PHASE I	M03563	M03561	M03562	CUL3	validated	de novo	2	225370672	225370672	C	A	splice-donor	NM_001257197:exon7:c.1008+1G>T;NM_003590:exon8:c.1206+1G>T;NM_001257198:exon8:c.1224+1G>T	23.5	na	ASD
PHASE I	M08458	M08459	M08460	DOCK8	validated	de novo	9	339101	339101	T	C	splice-donor	NM_203447:exon13:c.1516+2T>C;NM_001190458:exon12:c.1312+2T>C;NM_001193536:exon12:c.1312+2T>C	25.2	Male	ASD
PHASE I	M27851	M27852	M27853	DSCAM	validated	de novo	21	41719739	41719740	AG	A	frameshift	DSCAM:NM_001271534:exon6:c.1067_1068T;DSCAM:NM_001389:exon6:c.1067_1068T	unknown	Male	ASD
PHASE I	M17551	M17552	M17553	DSCAM	validated	de novo	21	41446967	41446967	G	A	stop-gained	DSCAM:NM_001271534:exon27:c.C4885T:p.R1629X;DSCAM:NM_001389:exon27:c.C4885T:p.R1629X	41	Male	ASD
PHASE I	M20274	M20275	M20276	DYRK1A	validated	de novo	21	38853069	38853069	G	T	stop-gained	DYRK1A:NM_001396:exon4:c.G457T:p.E153X;DYRK1A:NM_130436:exon4:c.G430T:p.E144X;DYRK1A:NM_130438:exon4:c.G457T:p.E153X;DYRK1A:NM_101395:exon6:c.G457T:p.E153X	49	Male	ASD
PHASE I	M23762	M23763	M23764	GIGYF2	validated	de novo	2	233655745	233655745	G	T	stop-gained	GIGYF2:NM_001103148:exon10:c.G940T:p.E314X;GIGYF2:NM_001103146:exon11:c.G958T:p.E320X;GIGYF2:NM_001103147:exon13:c.G1024T:p.E342X;GIGYF2:NM_015575:exon13:c.G958T:p.E320X	34	Male	ASD
PHASE I	M20277	M20278	M20279	GRIN2B	validated	de novo	12	13768147	13768147	G	A	stop-gained	GRIN2B:NM_000834:exon7:c.C1555T:p.R519X	40	Male	ASD
PHASE I	M03323	M03321	M03322	MECP2	validated	de novo	X	153296516	153296516	G	A	stop-gained	MECP2:NM_001110792:exon3:c.C799T:p.R267X;MECP2:NM_004992:exon4:c.C763T:p.R255X	33	na	ASD
PHASE I	M23196	M23197	M23198	MED13L	validated	de novo	12	116443746	116443748	CTG	C	frameshift	MED13L:NM_015335:exon13:c.2395_2396del:p.Q799fs	unknown	Female	ASD
PHASE I	M20699	M20700	M20701	MYT1L	validated	de novo	2	1891360	1891360	G	A	stop-gained	MYT1L:NM_015025:exon17:c.C2536T:p.Q846X	47	Male	ASD
PHASE I	M23209	M23210	M23211	NCKAP1	validated	de novo	2	183792844	183792844	C	T	splice-donor	NM_205842:exon30:c.3198+1G>A;NM_013436:exon29:c.3180+1G>A	24.2	Male	ASD
PHASE I	M15024	M15025	M15026	PHIP	validated	de novo	6	79650574	79650576	TTC	T	frameshift	PHIP:NM_017934:exon40:c.5300_5301del:p.R1767fs	unknown	Male	ASD
PHASE I	M19813	M19814	M19815	POGZ	validated	de novo	1	151402109	151402109	G	A	stop-gained	POGZ:NM_207171:exon3:c.C379T:p.Q127X;POGZ:NM_001194938:exon4:c.C379T:p.Q127X;POGZ:NM_001194937:exon5:c.C538T:p.Q180X;POGZ:NM_015100:exon5:c.C538T:p.Q180X	37	Female	ASD
PHASE I	M23243	M23244	M23245	SCN2A	validated	de novo	2	166243497	166243499	ATT	A	frameshift	SCN2A:NM_001040143:exon25:c.4794_4795del:p.D1598fs;SCN2A:NM_001040142:exon26:c.4794_4795del:p.D1598fs;SCN2A:NM_021007:exon26:c.4794_4795del:p.D1598fs	unknown	Male	ASD
PHASE I	M21522	M21523	M21524	SCN2A	validated	de novo	2	166246026	166246028	CAA	C	frameshift	SCN2A:NM_001040143:exon26:c.5711_5712del:p.Q1904fs;SCN2A:NM_001040142:exon27:c.5711_5712del:p.Q1904fs;SCN2A:NM_021007:exon27:c.5711_5712del:p.Q1904fs	unknown	Male	ASD
PHASE I	M01813	M01811	M01812	SCN2A	validated	de novo	2	166179814	166179816	GAA	G	frameshift	SCN2A:NM_001040143:exon11:c.1821_1822del:p.R607fs;SCN2A:NM_001040142:exon12:c.1821_1822del:p.R607fs;SCN2A:NM_021007:exon12:c.1821_1822del:p.R607fs	unknown	na	ASD
PHASE I	M12434	M12435	M12436	SCN2A	validated	de novo	2	166152561	166152561	G	GC	frameshift	SCN2A:NM_001040143:exon1:c.229dupC:p.P77fs;SCN2A:NM_001040142:exon2:c.229dupC:p.P77fs;SCN2A:NM_021007:exon2:c.229dupC:p.P77fs	unknown	Male	ASD
PHASE I	M11451	M11452	M11453	SCN2A	validated	de novo	2	166201068	166201068	C	T	stop-gained	SCN2A:NM_001040143:exon15:c.C2566T:p.R856X;SCN2A:NM_001040142:exon16:c.C2566T:p.R856X;SCN2A:NM_021007:exon16:c.C2566T:p.R856X	41	Male	ASD
PHASE I	M08856	M08857	M08858	SCN2A	validated	de novo	2	166229733	166229733	A	C	splice-acceptor	NM_001040142:exon21:c.3850-2A>C;NM_021007:exon21:c.3850-2A>C;NM_001040143:exon20:c.3850-2A>C	25.5	Male	ASD
PHASE I	M23139	M23140	M23141	SHANK1	validated	de novo	19	51190000	51190000	C	T	splice-donor	NM_016148:exon19:c.2458+1G>A	20.4	Female	ASD
PHASE I	M12428	M12429	M12430	STXBP1	validated	de novo	9	130428475	130428477	ATC	A	frameshift	STXBP1:NM_001032221:exon9:c.695_696del:p.I232fs;STXBP1:NM_003165:exon9:c.695_696del:p.I232fs	unknown	Male	ASD
PHASE I	M02073	M02071	M02072	SYNGAP1	validated	de novo	6	33405522	33405522	C	G	stop-gained	SYNGAP1:NM_006772:exon8:c.C840G:p.Y280X	34	na	ASD
PHASE I	M18477	M18478	M18479	WDFY3	validated	de novo	4	85678225	85678225	G	A	stop-gained	WDFY3:NM_014991:exon33:c.C5278T:p.Q1760X	49	Male	ASD
PHASE I	M02463	M02461	M02462	ZNF292	validated	de novo	6	87965835	87965835	G	GATCAC	frameshift	ZNF292:NM_015021:exon8:c.2489_2490insATCAC:p.D830fs	unknown	na	ASD
PHASE I	M19735	M19736	M19737	CACNA2D3	false positive	-	3	54420803	54420803	T	G	splice-donor	NM_018398:exon4:c.381+2T>G	20.8	Male	ASD
PHASE I	M10117	M10118	M10119	MOV10	false positive	-	1	113243128	113243128	G	GAAGA	frameshift	MOV10:NM_001130079:exon21:c.3012_3013insAAGA:p.X1004delinsX;MOV10:NM_020963:exon21:c.3012_3013insAAGA:p.X1004delinsX;MOV10:NM_001286072:exon22:c.2844_2845insAAGA:p.X948delinsX	unknown	Female	ASD
PHASE I	M13373	M13374	M13375	MOV10	false positive	-	1	113231755	113231755	T	G	stop-gained	MOV10:NM_001130079:exon3:c.T336G:p.Y112X;MOV10:NM_020963:exon3:c.T336G:p.Y112X;MOV10:NM_001286072:exon4:c.T168G:p.Y56X	43	Male	ASD
PHASE I	M10162	M10163	M10164	PLXNA3	false positive	-	X	153694116	153694117	TG	T	frameshift	PLXNA3:NM_017514:exon13:c.2459delG:p.C820fs	unknown	Female	ASD
PHASE I	M01853	M01851	M01852	ADNP	validated	maternal inherited	20	49508203	49508203	C	CT	frameshift	ADNP:NM_001282532:exon4:c.3046dupA:p.K1016fs;ADNP:NM_181442:exon4:c.3046dupA:p.K1016fs;ADNP:NM_015339:exon5:c.3046dupA:p.K1016fs;ADNP:NM_001282531:exon6:c.3046dupA:p.K1016fs	unknown	na	ASD
PHASE I	M17634	M17635	M17636	AHNAK	validated	maternal inherited	11	62288308	62288310	ATT	AT	frameshift	AHNAK:NM_001620:exon5:c.13579delA:p.N4527fs	unknown	Male	ASD
PHASE I	M20567	M20568	M20569	AHNAK	validated	maternal inherited	11	62285076	62285079	CAGA	CA	frameshift	AHNAK:NM_001620:exon5:c.16810_16811del:p.S5604fs	unknown	Male	ASD
PHASE I	M26445	M26446	M26447	CRYBG3	validated	maternal inherited	3	97634457	97634459	GCT	G	frameshift	CRYBG3:NM_153605:exon17:c.8119_8120del:p.L2707fs	unknown	Male	ASD
PHASE I	M03623	M03621	M03622	CUL7	validated	maternal inherited	6	43006061	43006061	G	A	stop-gained	CUL7:NM_001168370:exon25:c.C4969T:p.R1657X;CUL7:NM_014780:exon25:c.C4717T:p.R1573X	45	na	ASD
PHASE I	M26816	NA	M26817	DLG2	validated	maternal inherited	11	84996409	84996410	TC	T	splice-acceptor	NM_001142699:exon4:c.41-1G>-	unknown	Male	ASD
PHASE I	M20553	M20554	M20555	DOCK8	validated	maternal inherited	9	446435	446439	ATACT	A	frameshift	DOCK8:NM_001190458:exon42:c.5347_5350del:p.Y1783fs;DOCK8:NM_001193536:exon43:c.5443_5446del:p.Y1815fs;DOCK8:NM_203447:exon44:c.5647_5650del:p.Y1883fs	unknown	Male	ASD
PHASE I	M15093	M15094	M15095	DOCK8	validated	maternal inherited	9	332433	332435	CTG	C	frameshift	DOCK8:NM_001190458:exon9:c.877_878del:p.C293fs;DOCK8:NM_001193536:exon9:c.877_878del:p.C293fs;DOCK8:NM_203447:exon10:c.1081_1082del:p.C361fs	unknown	Male	ASD
PHASE I	M15191	M15192	M15193	DSCAM	validated	maternal inherited	21	41452079	41452079	C	A	stop-gained	DSCAM:NM_001271534:exon25:c.G4420T:p.E1474X;DSCAM:NM_001389:exon25:c.G4420T:p.E1474X	39	Female	ASD
PHASE I	M12447	NA	M12448	ITPR1	validated	maternal inherited	3	4859926	4859926	G	GGTGA	frameshift	NM_002222:exon56:c.7839+1->GTGA;NM_001099952:exon57:c.7884+1->GTGA;NM_001168272:exon59:c.7983+1->GTGA	unknown	Male	ASD
PHASE I	M19752	M19753	M19754	KMT2E	validated	maternal inherited	7	104749443	104749447	AAGAC	A	frameshift	KMT2E:NM_018682:exon22:c.3524_3527del:p.K1175fs;KMT2E:NM_182931:exon23:c.3524_3527del:p.K1175fs	unknown	Male	ASD
PHASE I	M23747	M24208	M23748	LAMC3	validated	maternal inherited	9	133932465	133932465	C	T	stop-gained	LAMC3:NM_006059:exon12:c.C2089T:p.Q697X	35	Male	ASD
PHASE I	M20294	M20295	M20417	MAP3K1	validated	maternal inherited	5	56167803	56167805	TAC	TAAC	frameshift	MAP3K1:NM_005921:exon7:c.1371dupA:p.T457fs	unknown	Male	ASD
PHASE I	M21670	M21671	M21672	MKI67	validated	maternal inherited	10	129899611	129899613	TTG	T	frameshift	MKI67:NM_001145966:exon13:c.8534_8535del:p.T2845fs;MKI67:NM_002417:exon14:c.9614_9615del:p.T3205fs	unknown	Male	ASD
PHASE I	M08563	M08564	M08565	MOV10	validated	maternal inherited	1	113243128	113243128	G	GAAGA	frameshift	MOV10:NM_001130079:exon21:c.3012_3013insAAGA:p.X1004delinsX;MOV10:NM_020963:exon21:c.3012_3013insAAGA:p.X1004delinsX;MOV10:NM_001286072:exon22:c.2844_2845insAAGA:p.X948delinsX	unknown	Female	ASD
PHASE I	M26879	NA	M26880	NRXN1	validated	maternal inherited	2	50723214	50723215	CA	C	frameshift	NRXN1:NM_004801:exon15:c.2898delT:p.F966fs;NRXN1:NM_001135659:exon16:c.3018delT:p.F1006fs	unknown	Female	ASD
PHASE I	M15099	M15100	M15101	P4HA2	validated	maternal inherited	5	131534052	131534052	T	A	stop-gained	P4HA2:NM_001017973:exon12:c.A1327T:p.K443X;P4HA2:NM_001017974:exon12:c.A1327T:p.K443X;P4HA2:NM_001142598:exon13:c.A1327T:p.K443X	43	Male	ASD
PHASE I	M27826	NA	M27827	P4HA2	validated	maternal inherited	5	131534013	131534013	C	T	splice-donor	NM_001142598:exon13:c.1365+1G>A;NM_001017973:exon12:c.1365+1G>A;NM_001017974:exon12:c.1365+1G>A;NM_001142598:exon13:c.1365+1G>A;NM_001017973:exon12:c.1365+1G>A;NM_001017974:exon12:c.1365+1G>A	27.1	Female	ASD
PHASE I	M20319	NA	M20320	P4HA2	validated	maternal inherited	5	131534013	131534013	C	T	splice-donor	NM_001142598:exon13:c.1365+1G>A;NM_001017973:exon12:c.1365+1G>A;NM_001017974:exon12:c.1365+1G>A;NM_001142598:exon13:c.1365+1G>A;NM_001017973:exon12:c.1365+1G>A;NM_001017974:exon12:c.1365+1G>A	27.1	Male	ASD
PHASE I	M26879	NA	M26880	PASK	validated	maternal inherited	2	242066299	242066300	GA	G	frameshift	PASK:NM_001252119:exon10:c.2030delT:p.V677fs;PASK:NM_001252122:exon10:c.1925delT:p.V642fs;PASK:NM_001252124:exon10:c.2030delT:p.V677fs;PASK:NM_015148:exon10:c.2030delT:p.V677fs;PASK:NM_001252120:exon11:c.2030delT:p.V677fs	unknown	Female	ASD
PHASE I	M12507	M12508	M12509	PROX2	validated	maternal inherited	14	75325157	75325157	G	A	stop-gained	PROX2:NM_001243007:exon2:c.C1366T:p.R456X	15.42	Male	ASD
PHASE I	M17652	NA	M17653	PROX2	validated	maternal inherited	14	75329232	75329232	T	C	splice-donor	PROX2:NM_001243007.1:exon1:1307-2A>G	7.525	Male	ASD
PHASE I	M19735	M19736	M19737	RIMS1	validated	maternal inherited	6	72892155	72892155	C	G	stop-gained	RIMS1:NM_014989:exon6:c.C981G:p.Y327X	14.71	Male	ASD
PHASE I	M27821	NA	M27822	SNX5	validated	maternal inherited	20	17937682	17937682	C	A	splice-acceptor	NM_014426:exon2:c.52-1G>T;NM_152227:exon3:c.52-1G>T	22.4	Male	ASD
PHASE I	M23121	M23122	M23123	UIMC1	validated	maternal inherited	5	176334157	176334157	G	A	stop-gained	UIMC1:NM_001199298:exon13:c.C1870T:p.R624X;UIMC1:NM_016290:exon13:c.C1870T:p.R624X;UIMC1:NM_001199297:exon14:c.C1870T:p.R624X	39	Male	ASD
PHASE I	M13462	M13463	M13464	UIMC1	validated	maternal inherited	5	176397869	176397869	T	C	splice-acceptor	NM_001199297:exon5:c.233-2A>G;NM_001199298:exon4:c.233-2A>G;NM_016290:exon4:c.233-2A>G	15.78	Male	ASD
PHASE I	M08719	NA	M08721	ANK2	validated	not maternal inherited	4	114278569	114278570	CT	C	frameshift	ANK2:NM_001148:exon38:c.8796delT:p.P2932fs	unknown	Male	ASD
PHASE I	M03573	NA	M03572	CHD3	validated	not maternal inherited	17	7814871	7814871	C	T	stop-gained	CHD3:NM_005852:exon39:c.C5869T:p.R1957X;CHD3:NM_001005271:exon40:c.C6148T:p.R2050X;CHD3:NM_001005273:exon40:c.C5971T:p.R1991X	44	na	ASD
PHASE I	M18372	NA	M18373	CRYBG3	validated	not maternal inherited	3	97607196	97607197	AC	A	frameshift	CRYBG3:NM_153605:exon9:c.7301_7302A	unknown	Female	ASD
PHASE I	M15067	NA	M15068	GIGYF2	validated	not maternal inherited	2	233709077	233709089	AGCATTCCAACCT	A	frameshift	GIGYF2:NM_001103148:exon24:c.3082_3092del:p.H1028fs;GIGYF2:NM_001103146:exon25:c.3100_3110del:p.H1034fs;GIGYF2:NM_001103147:exon27:c.3163_3173del:p.H1055fs;GIGYF2:NM_015575:exon27:c.3100_3110del:p.H1034fs	unknown	Male	ASD
PHASE I	M01963	NA	M01962	KMT2C	validated	not maternal inherited	7	151878351	151878353	CCT	C	frameshift	KMT2C:NM_170606:exon36:c.6592_6593del:p.R2198fs	unknown	na	ASD
PHASE I	M17608	M17609	M17610	LAMC3	validated	not maternal inherited	9	133927913	133927913	C	T	stop-gained	LAMC3:NM_006059:exon10:c.C1666T:p.Q556X	37	Female	ASD
PHASE I	M03553	NA	M03552	LAMC3	validated	not maternal inherited	9	133936541	133936541	C	T	stop-gained	LAMC3:NM_006059:exon13:c.C2278T:p.Q760X	35	na	ASD
PHASE I	M02413	NA	M02412	MECP2	validated	not maternal inherited	X	153296777	153296777	G	A	stop-gained	MECP2:NM_001110792:exon3:c.C538T:p.R180X;MECP2:NM_004992:exon4:c.C502T:p.R168X	32	na	ASD
PHASE I	M13371	NA	M13372	MFRP	validated	not maternal inherited	11	119213358	119213360	GTC	G	frameshift	MFRP:NM_031433:exon11:c.1333_1334del:p.D445fs	unknown	Female	ASD
PHASE I	M26951	M26952	M26953	P4HA2	validated	not maternal inherited	5	131539503	131539503	G	A	stop-gained	P4HA2:NM_001017973:exon10:c.C1189T:p.R397X;P4HA2:NM_001017974:exon10:c.C1189T:p.R397X;P4HA2:NM_004199:exon10:c.C1189T:p.R397X;P4HA2:NM_001142598:exon11:c.C1189T:p.R397X;P4HA2:NM_001142599:exon11:c.C1189T:p.R397X	42	Male	ASD
PHASE I	M03993	NA	M03992	PHF2	validated	not maternal inherited	9	96439868	96439868	A	G	splice-acceptor	NM_005392:exon22:c.3203-2A>G	18.16	na	ASD
PHASE I	M08745	NA	M08746	PROX2	validated	not maternal inherited	14	75323611	75323611	G	A	stop-gained	PROX2:NM_001080408:exon2:c.C820T:p.Q274X;PROX2:NM_001243007:exon3:c.C1501T:p.Q501X	36	Male	ASD
PHASE I	M08671	NA	M08673	RIMS1	validated	not maternal inherited	6	72993787	72993789	CAG	C	frameshift	RIMS1:NM_001168407:exon16:c.1664_1665del:p.Q555fs;RIMS1:NM_001168409:exon16:c.1424_1425del:p.Q475fs;RIMS1:NM_001168410:exon16:c.1622_1623del:p.Q541fs;RIMS1:NM_014989:exon24:c.3521_3522del:p.Q1174fs	unknown	Male	ASD
PHASE I	M04463	NA	M04462	SMARCC2	validated	not maternal inherited	12	56572592	56572592	A	T	splice-donor	NM_003075:exon13:c.1179+2T>A;NM_001130420:exon13:c.1179+2T>A;NM_139067:exon13:c.1179+2T>A	23	na	ASD
PHASE I	M17663	NA	M17664	STXBP1	validated	not maternal inherited	9	130427532	130427532	C	A	stop-gained	STXBP1:NM_001032221:exon8:c.C585A:p.Y195X;STXBP1:NM_003165:exon8:c.C585A:p.Y195X	35	Male	ASD
PHASE I	M19759	NA	M19796	SYNGAP1	validated	not maternal inherited	6	33412356	33412357	GA	G	frameshift	SYNGAP1:NM_006772:exon16:c.3545delA:p.E1182fs	unknown	Male	ASD
PHASE I	M15079	NA	M15080	UNC80	validated	not maternal inherited	2	210802262	210802262	C	T	stop-gained	UNC80:NM_032504:exon41:c.C6175T:p.R2059X;UNC80:NM_182587:exon41:c.C6160T:p.R2054X	48	Female	ASD
PHASE I	M04133	M04131	NA	ARID1B	validated	not paternal inherited	6	157522160	157522161	AG	A	frameshift	ARID1B:NM_017519:exon17:c.4393_4394A;ARID1B:NM_020732:exon18:c.4432_4433A	unknown	na	ASD
PHASE I	M02523	M02521	NA	GPRIN1	validated	not paternal inherited	5	176026557	176026557	G	T	stop-gained	GPRIN1:NM_052899:exon2:c.C279A:p.C93X	21.1	na	ASD
PHASE I	M02383	M02381	NA	IQGAP3	validated	not paternal inherited	1	156497764	156497764	G	A	stop-gained	IQGAP3:NM_178229:exon37:c.C4762T:p.R1588X	43	na	ASD
PHASE I	M21723	M21724	NA	PTEN	validated	not paternal inherited	10	89717650	89717650	T	G	stop-gained	PTEN:NM_000314:exon7:c.T675G:p.Y225X	48	na	ASD
PHASE I	M21404	M21405	NA	TCF4	validated	not paternal inherited	18	52921925	52921925	G	A	stop-gained	TCF4:NM_001243234:exon8:c.C673T:p.R225X;TCF4:NM_001243235:exon8:c.C673T:p.R225X;TCF4:NM_001243236:exon8:c.C673T:p.R225X;TCF4:NM_001243232:exon11:c.C940T:p.R314X;TCF4:NM_001243233:exon11:c.C763T:p.R255X;TCF4:NM_001243231:exon13:c.C1027T:p.R343X;TCF4:NM_001243227:exon14:c.C1081T:p.R361X;TCF4:NM_001243230:exon14:c.C1144T:p.R382X;TCF4:NM_001083962:exon15:c.C1153T:p.R385X;TCF4:NM_001243228:exon15:c.C1…	37	Male	ASD
PHASE I	M02523	M02521	NA	TNRC18	validated	not paternal inherited	7	5364726	5364726	C	T	splice-donor	NM_001080495:exon20:c.6300+1G>A	14.14	na	ASD
PHASE I	M26870	M26967	M26871	ANK3	validated	paternal inherited	10	62374958	62374958	G	A	stop-gained	ANK3:NM_001204403:exon2:c.C82T:p.R28X	37	Male	ASD
PHASE I	M08814	M08815	M08816	APOBR	validated	paternal inherited	16	28507100	28507101	AG	A	frameshift	APOBR:NM_018690:exon2:c.739delG:p.G247fs	unknown	Male	ASD
PHASE I	M08458	M08459	M08460	CRYBG3	validated	paternal inherited	3	97599944	97599944	C	T	stop-gained	CRYBG3:NM_153605:exon7:c.C7033T:p.R2345X	38	Male	ASD
PHASE I	M01703	M01701	M01702	CUL7	validated	paternal inherited	6	43017322	43017322	G	A	stop-gained	CUL7:NM_001168370:exon7:c.C1900T:p.R634X;CUL7:NM_014780:exon7:c.C1648T:p.R550X	39	na	ASD
PHASE I	M08545	M08546	M08547	CUL7	validated	paternal inherited	6	43017730	43017730	G	A	stop-gained	CUL7:NM_001168370:exon6:c.C1792T:p.Q598X;CUL7:NM_014780:exon6:c.C1540T:p.Q514X	37	Male	ASD
PHASE I	M12341	M12342	M12343	DLG2	validated	paternal inherited	11	84996284	84996284	T	A	stop-gained	DLG2:NM_001142699:exon4:c.A166T:p.R56X	13.59	Male	ASD
PHASE I	M02433	M02431	M02432	LZTR1	validated	paternal inherited	22	21348884	21348884	C	A	stop-gained	LZTR1:NM_006767:exon15:c.C1653A:p.Y551X	41	na	ASD
PHASE I	M23639	M23640	M23641	MKI67	validated	paternal inherited	10	129913650	129913651	TC	T	frameshift	MKI67:NM_002417:exon7:c.1021delG:p.E341fs	unknown	Male	ASD
PHASE I	M14996	M14997	M14998	PARD3B	validated	paternal inherited	2	205978216	205978219	GATA	GA	frameshift	PARD3B:NM_057177:exon6:c.597_598del:p.D199fs;PARD3B:NM_152526:exon6:c.597_598del:p.D199fs;PARD3B:NM_205863:exon6:c.597_598del:p.D199fs	unknown	Male	ASD
PHASE I	M20709	M20792	M20710	PARD3B	validated	paternal inherited	2	206165461	206165463	GTA	GG	splice-donor	.	unknown	Male	ASD
PHASE I	M17585	M17586	M17587	PASK	validated	paternal inherited	2	242072348	242072348	C	CT	frameshift	PASK:NM_001252119:exon9:c.1403dupA:p.Q468fs;PASK:NM_001252122:exon9:c.1298dupA:p.Q433fs;PASK:NM_001252124:exon9:c.1403dupA:p.Q468fs;PASK:NM_015148:exon9:c.1403dupA:p.Q468fs;PASK:NM_001252120:exon10:c.1403dupA:p.Q468fs	unknown	Male	ASD
PHASE I	M18485	M18486	M18487	PASK	validated	paternal inherited	2	242066136	242066136	G	A	stop-gained	PASK:NM_001252119:exon10:c.C2194T:p.Q732X;PASK:NM_001252122:exon10:c.C2089T:p.Q697X;PASK:NM_001252124:exon10:c.C2194T:p.Q732X;PASK:NM_015148:exon10:c.C2194T:p.Q732X;PASK:NM_001252120:exon11:c.C2194T:p.Q732X	43	Male	ASD
PHASE I	M19628	M19629	M19630	PASK	validated	paternal inherited	2	242072401	242072401	G	A	stop-gained	PASK:NM_001252119:exon9:c.C1351T:p.R451X;PASK:NM_001252122:exon9:c.C1246T:p.R416X;PASK:NM_001252124:exon9:c.C1351T:p.R451X;PASK:NM_015148:exon9:c.C1351T:p.R451X;PASK:NM_001252120:exon10:c.C1351T:p.R451X	42	Male	ASD
PHASE I	M21695	M21696	M21697	RIMS1	validated	paternal inherited	6	72984083	72984083	C	T	stop-gained	RIMS1:NM_014989:exon23:c.C3430T:p.R1144X	41	Male	ASD
PHASE I	M20573	M20574	M20575	SCN2A	validated	paternal inherited	2	166237659	166237660	GA	G	frameshift	SCN2A:NM_001040143:exon24:c.4504delA:p.K1502fs;SCN2A:NM_001040142:exon25:c.4504delA:p.K1502fs;SCN2A:NM_021007:exon25:c.4504delA:p.K1502fs	unknown	Male	ASD
PHASE I	M21987	M21988	M21989	SETD5	validated	paternal inherited	3	9487425	9487425	G	A	splice-donor	NM_001080517:exon13:c.1524+1G>A;NM_001292043:exon15:c.1230+1G>A	17.71	Male	ASD
PHASE I	M08317	M08318	NA	ST3GAL6	validated	paternal inherited	3	98489756	98489757	GA	G	frameshift	ST3GAL6:NM_001271145:exon3:c.283delA:p.I95fs;ST3GAL6:NM_001271146:exon3:c.124delA:p.I42fs;ST3GAL6:NM_006100:exon4:c.124delA:p.I42fs	unknown	Male	ASD
PHASE I	M10153	M10154	M10155	ST3GAL6	validated	paternal inherited	3	98507230	98507230	C	T	stop-gained	ST3GAL6:NM_001271148:exon5:c.C247T:p.R83X;ST3GAL6:NM_001271145:exon8:c.C838T:p.R280X;ST3GAL6:NM_001271146:exon8:c.C679T:p.R227X;ST3GAL6:NM_001271147:exon8:c.C325T:p.R109X;ST3GAL6:NM_001271142:exon9:c.C421T:p.R141X;ST3GAL6:NM_006100:exon9:c.C679T:p.R227X	23.2	Male	ASD
PHASE I	M19547	M19548	M19549	UNC80	validated	paternal inherited	2	210707072	210707072	A	T	splice-acceptor	NM_032504:exon21:c.3364-2A>T;NM_182587:exon21:c.3349-2A>T	17.1	Male	ASD
PHASE I	M19711	M19712	M19713	WDFY3	validated	paternal inherited	4	85676452	85676460	TAAAAAAAC	TAAAAAAAAC	frameshift	WDFY3:NM_014991:exon34:c.5524dupT:p.L1842fs	unknown	Male	ASD
PHASE I	M17485	M17486	M17487	AK8	validated	undetermined	9	135602922	135602922	C	A	splice-acceptor	NM_152572:exon12:c.1122-1G>T	7.168	Male	ASD
PHASE I	M12492	NA	NA	CDH10	validated	undetermined	5	24488263	24488263	C	T	splice-acceptor	NM_006727:exon12:c.1877-1G>A	18.3	Male	ASD
PHASE I	M13451	M18137	M13452	IQGAP3	validated	undetermined	1	156506972	156506972	C	A	splice-donor	NM_178229:exon27:c.3422+1G>T	23	Male	ASD
PHASE I	M04493	M04491	M04492	MECP2	validated	undetermined	X	153296399	153296399	G	A	stop-gained	MECP2:NM_001110792:exon3:c.C916T:p.R306X;MECP2:NM_004992:exon4:c.C880T:p.R294X	32	na	ASD
PHASE I	M01713	M01711	NA	MKI67	validated	undetermined	10	129905111	129905113	CTG	C	frameshift	MKI67:NM_001145966:exon12:c.3911_3912del:p.T1304fs;MKI67:NM_002417:exon13:c.4991_4992del:p.T1664fs	unknown	na	ASD
PHASE I	M12471	M12472	M12473	MKI67	validated	undetermined	10	129905111	129905113	CTG	C	frameshift	MKI67:NM_001145966:exon12:c.3911_3912del:p.T1304fs;MKI67:NM_002417:exon13:c.4991_4992del:p.T1664fs	unknown	Male	ASD
PHASE I	M02532	M02531	M02532	MKI67	validated	undetermined	10	129905111	129905113	CTG	C	frameshift	MKI67:NM_001145966:exon12:c.3911_3912del:p.T1304fs;MKI67:NM_002417:exon13:c.4991_4992del:p.T1664fs	unknown	na	ASD
PHASE I	M08710	NA	M08712	NAV2	validated	undetermined	11	20099182	20099182	G	A	splice-donor	NM_001111018:exon23:c.4875+1G>A;NM_001244963:exon25:c.5235+1G>A;NM_145117:exon23:c.5067+1G>A;NM_182964:exon23:c.5067+1G>A;NM_001111019:exon13:c.2259+1G>A	21	Male	ASD
PHASE I	M08873	M08874	M08875	NFIA	validated	undetermined	1	61547681	61547681	C	A	stop-gained	NFIA:NM_001145512:exon1:c.C66A:p.C22X	36	Male	ASD
PHASE I	M08350	NA	NA	PROX2	validated	undetermined	14	75329232	75329232	T	C	splice-donor	PROX2:NM_001243007.1:exon1:1307-2A>G	7.525	Male	ASD
PHASE I	M01493	M01491	M01492	RIMS1	validated	undetermined	6	72975162	72975162	C	A	stop-gained	RIMS1:NM_014989:exon21:c.C3264A:p.C1088X	37	na	ASD
PHASE I	M08704	M08705	M08706	SCN2A	validated	undetermined	2	166153563	166153563	C	T	stop-gained	SCN2A:NM_001040143:exon2:c.C304T:p.R102X;SCN2A:NM_001040142:exon3:c.C304T:p.R102X;SCN2A:NM_021007:exon3:c.C304T:p.R102X	39	Male	ASD
PHASE I	M17441	M17442	M17443	SCN2A	validated	undetermined	2	166179813	166179813	C	T	stop-gained	SCN2A:NM_001040143:exon11:c.C1819T:p.R607X;SCN2A:NM_001040142:exon12:c.C1819T:p.R607X;SCN2A:NM_021007:exon12:c.C1819T:p.R607X	39	Female	ASD
PHASE I	M20247	M20248	M20249	ARHGAP32	validated	undetermined (non-paternity)	11	128840352	128840353	CG	C	frameshift	ARHGAP32:NM_014715:exon13:c.3666delC:p.P1222fs;ARHGAP32:NM_001142685:exon22:c.4713delC:p.P1571fs	unknown	Female	ASD
PHASE I	M15225	M15226	M15227	NCOR1	validated	undetermined (non-paternity)	17	15983379	15983379	C	G	splice-acceptor	NM_006311:exon26:c.3401-1G>C;NM_001190440:exon25:c.3449-1G>C	10.33	Male	ASD
PHASE I	M08611	M08612	M08613	TRIP12	validated	undetermined (non-paternity)	2	230724181	230724181	G	A	stop-gained	TRIP12:NM_001284215:exon2:c.C208T:p.R70X;TRIP12:NM_004238:exon3:c.C208T:p.R70X;TRIP12:NM_001284214:exon4:c.C334T:p.R112X	34	Male	ASD
PHASE II-1	M32110	M32111	M32112	ANK2	validated	de novo	4	114251508	114251508	C	T	stop-gained	ANK2:NM_001148:exon27:c.C3007T:p.R1003X;ANK2:NM_020977:exon27:c.C3007T:p.R1003X;ANK2:NM_001127493:exon29:c.C2980T:p.R994X	39	Male	ASD
PHASE II-1	GX0149.p1	GX0149.fa	GX0149.mo	ASXL3	validated	de novo	18	31323981	31323983	CTG	C	frameshift	ASXL3:NM_030632:exon12:c.4170_4171del:p.T1390fs	unknown	Female	ASD
PHASE II-1	GX0384.p1	GX0384.fa	GX0384.mo	ASXL3	validated	de novo	18	31319462	31319463	AC	A	frameshift	ASXL3:NM_030632:exon11:c.2094_2095A	unknown	Male	ASD
PHASE II-1	GX0083.p1	GX0083.fa	GX0083.mo	ASXL3	validated	de novo	18	31325279	31325279	C	T	stop-gained	ASXL3:NM_030632:exon12:c.C5467T:p.R1823X	44	Male	ASD
PHASE II-1	GX0251.p1	GX0251.fa	GX0251.mo	CDKL5	validated	de novo	X	18627650	18627650	C	G	stop-gained	CDKL5:NM_003159:exon14:c.C2112G:p.Y704X;CDKL5:NM_001037343:exon15:c.C2112G:p.Y704X	41	Female	ASD
PHASE II-1	GX0493.p1	GX0493.fa	GX0493.mo	CHD8	validated	de novo	14	21899169	21899169	G	A	stop-gained	CHD8:NM_001170629:exon1:c.C634T:p.R212X	36	Female	ASD
PHASE II-1	M32001	M32002	M32003	CTTNBP2	validated	de novo	7	117385943	117385947	TCTCA	T	frameshift	CTTNBP2:NM_033427:exon14:c.3473_3476del:p.V1158fs	unknown	Male	ASD
PHASE II-1	HN0072.p1	HN0072.fa	HN0072.mo	DDX3X	validated	de novo	X	41196659	41196659	A	G	splice-acceptor	NM_001356:exon2:c.46-2A>G;NM_001193417:exon2:c.46-2A>G;NM_001193416:exon2:c.46-2A>G	18.98	Female	ASD
PHASE II-1	HN0026.p1	HN0026.fa	HN0026.mo	DYRK1A	validated	de novo	21	38862503	38862503	C	T	stop-gained	DYRK1A:NM_001396:exon6:c.C691T:p.R231X;DYRK1A:NM_130436:exon6:c.C664T:p.R222X;DYRK1A:NM_130438:exon6:c.C691T:p.R231X;DYRK1A:NM_101395:exon8:c.C691T:p.R231X	50	Female	ASD
PHASE II-1	HN0004.p1	HN0004.fa	HN0004.mo	FOXP1	validated	de novo	3	71027085	71027086	CA	C	frameshift	FOXP1:NM_001244813:exon9:c.941delT:p.L314fs;FOXP1:NM_001244812:exon10:c.1013delT:p.L338fs;FOXP1:NM_001244815:exon10:c.1247delT:p.L416fs;FOXP1:NM_001244814:exon11:c.1241delT:p.L414fs;FOXP1:NM_001244816:exon14:c.1241delT:p.L414fs;FOXP1:NM_001244808:exon15:c.1241delT:p.L414fs;FOXP1:NM_001244810:exon15:c.1241delT:p.L414fs;FOXP1:NM_032682:exon15:c.1241delT:p.L414fs	unknown	Male	ASD
PHASE II-1	M31872	M31873	M31874	MECP2	validated	de novo	X	153296516	153296516	G	A	stop-gained	MECP2:NM_001110792:exon3:c.C799T:p.R267X;MECP2:NM_004992:exon4:c.C763T:p.R255X	33	Female	ASD
PHASE II-1	HN0070.p1	HN0070.fa	HN0070.mo	MED13L	validated	de novo	12	116429039	116429039	C	CA	frameshift	MED13L:NM_015335:exon17:c.3719dupT:p.L1240fs	unknown	Male	ASD
PHASE II-1	M30862	M30863	M30864	NAA15	validated	de novo	4	140282877	140282877	G	A	splice-acceptor	NM_057175:exon14:c.1540-1G>A	24.4	Male	ASD
PHASE II-1	GX0341.p1	GX0341.fa	GX0341.mo	RALGAPB	validated	de novo	20	37154561	37154561	T	TA	frameshift	RALGAPB:NM_001282917:exon13:c.1927dupA:p.N643fs;RALGAPB:NM_001282918:exon13:c.1927dupA:p.N643fs;RALGAPB:NM_020336:exon13:c.1927dupA:p.N643fs	unknown	Female	ASD
PHASE II-1	GX0205.p1	GX0205.fa	GX0205.mo	SCN2A	validated	de novo	2	166170175	166170176	CA	C	frameshift	SCN2A:NM_001040143:exon8:c.1081delA:p.N361fs;SCN2A:NM_001040142:exon9:c.1081delA:p.N361fs;SCN2A:NM_021007:exon9:c.1081delA:p.N361fs	unknown	Male	ASD
PHASE II-1	HN0130.p1	HN0130.fa	HN0130.mo	SCN2A	validated	de novo	2	166170536	166170538	CCA	C	frameshift	SCN2A:NM_001040143:exon9:c.1302_1303del:p.A434fs;SCN2A:NM_001040142:exon10:c.1302_1303del:p.A434fs;SCN2A:NM_021007:exon10:c.1302_1303del:p.A434fs	unknown	Female	ASD
PHASE II-1	GX0234.p1	GX0234.fa	GX0234.mo	SCN2A	validated	de novo	2	166234155	166234155	C	T	stop-gained	SCN2A:NM_001040143:exon22:c.C4303T:p.R1435X;SCN2A:NM_001040142:exon23:c.C4303T:p.R1435X;SCN2A:NM_021007:exon23:c.C4303T:p.R1435X	40	Male	ASD
PHASE II-1	HN0112.p1	HN0112.fa	HN0112.mo	SHANK2	validated	de novo	11	70507786	70507786	G	C	stop-gained	SHANK2:NM_133266:exon1:c.C87G:p.Y29X	37	Male	ASD
PHASE II-1	M30985	M30986	M30987	TNRC6B	validated	de novo	22	40711475	40711476	AG	A	frameshift	TNRC6B:NM_015088:exon18:c.4537_4538A;TNRC6B:NM_001162501:exon20:c.4867_4868A;TNRC6B:NM_001024843:exon21:c.2455_2456A	unknown	Female	ASD
PHASE II-1	GX0159.p1	GX0159.fa	GX0159.mo	TNRC6B	validated	de novo	22	40662113	40662113	C	T	stop-gained	TNRC6B:NM_001162501:exon5:c.C1879T:p.Q627X;TNRC6B:NM_015088:exon5:c.C1879T:p.Q627X	39	Male	ASD
PHASE II-1	M32023	M32024	M32025	ZNF292	validated	de novo	6	87967763	87967763	A	AT	frameshift	ZNF292:NM_015021:exon8:c.4417dupT:p.S1473fs	unknown	Male	ASD
PHASE II-1	M31980	M31981	M31982	CTTNBP2	validated	de novo	7	117417690	117417692	CAA	C	frameshift	CTTNBP2:NM_033427:exon8:c.2651_2652del:p.F884fs	unknown	Female	ASD
PHASE II-1	GX0442.p1	GX0442.fa	GX0442.mo	AHNAK	validated	maternal inherited	11	62284793	62284795	TCG	T	frameshift	AHNAK:NM_001620:exon5:c.17094_17095del:p.G5698fs	unknown	Male	ASD
PHASE II-1	GX0189.p1	GX0189.fa	GX0189.mo	AHNAK	validated	maternal inherited	11	62286312	62286312	G	A	stop-gained	AHNAK:NM_001620:exon5:c.C15577T:p.Q5193X	56	Male	ASD
PHASE II-1	GX0406.p1	GX0406.fa	GX0406.mo	ALDH5A1	validated	maternal inherited	6	24528223	24528223	A	C	splice-acceptor	NM_001080:exon8:c.1174-2A>C;NM_170740:exon9:c.1213-2A>C	14.06	Male	ASD
PHASE II-1	M32041	M32042	M32043	ARHGAP32	validated	maternal inherited	11	128839261	128839261	T	TA	frameshift	ARHGAP32:NM_014715:exon13:c.4756dupT:p.L1586fs;ARHGAP32:NM_001142685:exon22:c.5803dupT:p.L1935fs	unknown	Male	ASD
PHASE II-1	GX0347.p1	GX0347.fa	GX0347.mo	CHD8	validated	maternal inherited	14	21862151	21862151	T	A	stop-gained	CHD8:NM_001170629:exon31:c.A5803T:p.R1935X;CHD8:NM_020920:exon32:c.A4966T:p.R1656X	46	Male	ASD
PHASE II-1	HN0016.p1	HN0016.fa	HN0016.mo	CTTNBP2	validated	maternal inherited	7	117417690	117417692	CAA	C	frameshift	CTTNBP2:NM_033427:exon8:c.2651_2652del:p.F884fs	unknown	Male	ASD
PHASE II-1	M31878	M31879	M31880	CUL7	validated	maternal inherited	6	43006661	43006661	C	T	stop-gained	CUL7:NM_001168370:exon23:c.G4611A:p.W1537X;CUL7:NM_014780:exon23:c.G4359A:p.W1453X	42	Male	ASD
PHASE II-1	GX0434.p1	GX0434.fa	GX0434.mo	CUL7	validated	maternal inherited	6	43012533	43012533	C	T	stop-gained	CUL7:NM_001168370:exon16:c.G3381A:p.W1127X;CUL7:NM_014780:exon16:c.G3129A:p.W1043X	42	Male	ASD
PHASE II-1	M30973	M30974	M30975	DNAJC6	validated	maternal inherited	1	65858549	65858549	G	A	splice-donor	NM_014787:exon12:c.1732+1G>A;NM_001256865:exon13:c.1693+1G>A;NM_001256864:exon12:c.1903+1G>A	13.46	Male	ASD
PHASE II-1	M31817	NA	M31819	DSCAM	validated	maternal inherited	21	41385260	41385260	C	T	splice-acceptor	DSCAM:NM_001271534:exon33:c.5687-1G>A:NM_001389:exon33:c.G5740A:p.G1914S	13.27	Male	ASD
PHASE II-1	M30624	M30625	M30626	FOXP1	validated	maternal inherited	3	71027165	71027165	T	TTGATACCAGATTCAACTGCAAGGAAAAAAACAACGTCTTA	frameshift	FOXP1:NM_001244813:exon9:c.860_861insTAAGACGTTGTTTTTTTCCTTGCAGTTGAATCTGGTATCA:p.S287fs;FOXP1:NM_001244812:exon10:c.932_933insTAAGACGTTGTTTTTTTCCTTGCAGTTGAATCTGGTATCA:p.S311fs;FOXP1:NM_001244815:exon10:c.1166_1167insTAAGACGTTGTTTTTTTCCTTGCAGTTGAATCTGGTATCA:p.S389fs;FOXP1:NM_001244814:exon11:c.1160_1161insTAAGACGTTGTTTTTTTCCTTGCAGTTGAATCTGGTATCA:p.S387fs;FOXP1:NM_001244816:exon14:c.1160_1161insTAAG…	unknown	Male	ASD
PHASE II-1	GX0023.p1	GX0023.fa	GX0023.mo	IQGAP3	validated	maternal inherited	1	156508601	156508602	CT	C	frameshift	IQGAP3:NM_178229:exon26:c.3280delA:p.S1094fs	unknown	Male	ASD
PHASE II-1	GX0527.p1	GX0527.fa	GX0527.mo	KMT2C	validated	maternal inherited	7	151878033	151878033	C	CT	frameshift	KMT2C:NM_170606:exon36:c.6910dupA:p.M2304fs	unknown	Male	ASD
PHASE II-1	GX0295.p1	GX0295.fa	GX0295.mo	KMT5B	validated	maternal inherited	11	67934646	67934646	C	T	splice-acceptor	NM_001300907:exon11:c.462-1G>A;NM_017635:exon10:c.978-1G>A;NM_001300908:exon10:c.258-1G>A;NM_016028:exon10:c.978-1G>A;NM_001300909:exon9:c.909-1G>A	21.5	Male	ASD
PHASE II-1	GX0382.p1	GX0382.fa	GX0382.mo	LZTR1	validated	maternal inherited	22	21350286	21350287	GA	G	frameshift	LZTR1:NM_006767:exon18:c.2105delA:p.E702fs	unknown	Male	ASD
PHASE II-1	GX0502.p1	GX0502.fa	GX0502.mo	LZTR1	validated	maternal inherited	22	21341862	21341862	G	GT	frameshift	LZTR1:NM_006767:exon4:c.391dupT:p.F131fs	unknown	Male	ASD
PHASE II-1	GX0306.p1	GX0306.fa	GX0306.mo	PASK	validated	maternal inherited	2	242047581	242047581	C	A	splice-donor	NM_001252119:exon16:c.3688+1G>T;NM_001252120:exon17:c.3667+1G>T;NM_001252122:exon16:c.3562+1G>T;NM_015148:exon16:c.3667+1G>T	12.55	Male	ASD
PHASE II-1	GX0320.p1	GX0320.fa	GX0320.mo	RELN	validated	maternal inherited	7	103393662	103393662	C	A	splice-acceptor	NM_173054:exon5:c.545-1G>T;NM_005045:exon5:c.545-1G>T	13.81	Female	ASD
PHASE II-1	GX0108.p1	NA	GX0108.mo	SYNCRIP	validated	not maternal inherited	6	86324491	86324492	CA	C	frameshift	SYNCRIP:NM_001159675:exon10:c.1749delT:p.F583fs;SYNCRIP:NM_006372:exon11:c.1854delT:p.F618fs	unknown	Male	ASD
PHASE II-1	GX0185.p1	NA	GX0185.mo	UNC80	validated	not maternal inherited	2	210858989	210858989	G	A	splice-donor	NM_032504:exon63:c.9510+1G>A;NM_182587:exon62:c.9438+1G>A	17.31	Male	ASD
PHASE II-1	GX0355.p1	NA	GX0355.mo	WDFY3	validated	not maternal inherited	4	85609337	85609337	G	A	stop-gained	WDFY3:NM_014991:exon62:c.C9445T:p.R3149X	53	Male	ASD
PHASE II-1	HN0112.p1	HN0112.fa	HN0112.mo	ANK3	validated	paternal inherited	10	61900109	61900109	C	T	splice-donor	NM_001149:exon1:c.16+1G>A	19.56	Male	ASD
PHASE II-1	GX0299.p1	GX0299.fa	GX0299.mo	CRYBG3	validated	paternal inherited	3	97593884	97593885	AG	A	frameshift	CRYBG3:NM_153605:exon4:c.3846_3847A	unknown	Male	ASD
PHASE II-1	GX0187.p1	GX0187.fa	GX0187.mo	CTTNBP2	validated	paternal inherited	7	117361174	117361175	AT	A	frameshift	CTTNBP2:NM_033427:exon20:c.4457delA:p.N1486fs	unknown	Male	ASD
PHASE II-1	GX0225.p1	GX0225.fa	GX0225.mo	CTTNBP2	validated	paternal inherited	7	117351768	117351769	AC	A	frameshift	CTTNBP2:NM_033427:exon23:c.4814_4815T	unknown	Male	ASD
PHASE II-1	GX0131.p1	GX0131.fa	GX0131.mo	CTTNBP2	validated	paternal inherited	7	117420557	117420557	C	A	stop-gained	CTTNBP2:NM_033427:exon7:c.G2461T:p.G821X	38	Male	ASD
PHASE II-1	GX0233.p1	GX0233.fa	GX0233.mo	CTTNBP2	validated	paternal inherited	7	117420573	117420573	G	C	stop-gained	CTTNBP2:NM_033427:exon7:c.C2445G:p.Y815X	36	Female	ASD
PHASE II-1	M31830	M31831	M31832	CUL7	validated	paternal inherited	6	43006061	43006061	G	A	stop-gained	CUL7:NM_001168370:exon25:c.C4969T:p.R1657X;CUL7:NM_014780:exon25:c.C4717T:p.R1573X	45	Male	ASD
PHASE II-1	GX0350.p1	GX0350.fa	GX0350.mo	DLG2	validated	paternal inherited	11	85337630	85337630	C	A	splice-donor	.	2.771	Male	ASD
PHASE II-1	GX0290.p1	GX0290.fa	GX0290.mo	GPRIN1	validated	paternal inherited	5	176026557	176026557	G	T	stop-gained	GPRIN1:NM_052899:exon2:c.C279A:p.C93X	21.1	Male	ASD
PHASE II-1	GX0447.p1	GX0447.fa	GX0447.mo	KMT5B	validated	paternal inherited	11	67926606	67926606	T	TTTTTACGC	frameshift	SUV420H1:NM_001300908:exon11:c.485_486insGCGTAAAA:p.K162fs;SUV420H1:NM_017635:exon11:c.1205_1206insGCGTAAAA:p.K402fs;SUV420H1:NM_001300907:exon12:c.689_690insGCGTAAAA:p.K230fs	unknown	Male	ASD
PHASE II-1	HN0031.p1	HN0031.fa	HN0031.mo	MFRP	validated	paternal inherited	11	119216279	119216279	G	GA	frameshift	MFRP:NM_031433:exon5:c.490dupT:p.Y164fs	unknown	Male	ASD
PHASE II-1	GX0076.p1	GX0076.fa	GX0076.mo	PASK	validated	paternal inherited	2	242065860	242065870	CTGTTGGATCA	C	frameshift	PASK:NM_001252119:exon10:c.2460_2469del:p.H820fs;PASK:NM_001252122:exon10:c.2355_2364del:p.H785fs;PASK:NM_001252124:exon10:c.2460_2469del:p.H820fs;PASK:NM_015148:exon10:c.2460_2469del:p.H820fs;PASK:NM_001252120:exon11:c.2460_2469del:p.H820fs	unknown	Male	ASD
PHASE II-1	GX0507.p1	GX0507.fa	GX0507.mo	PASK	validated	paternal inherited	2	242063452	242063452	G	C	stop-gained	PASK:NM_001252119:exon11:c.C2816G:p.S939X;PASK:NM_001252122:exon11:c.C2711G:p.S904X;PASK:NM_001252124:exon11:c.C2816G:p.S939X;PASK:NM_015148:exon11:c.C2816G:p.S939X;PASK:NM_001252120:exon12:c.C2816G:p.S939X	46	Female	ASD
PHASE II-1	M30612	M30613	M30614	RELN	validated	paternal inherited	7	103243834	103243835	GC	G	frameshift	RELN:NM_005045:exon24:c.3249delG:p.W1083fs;RELN:NM_173054:exon24:c.3249delG:p.W1083fs	unknown	Male	ASD
PHASE II-1	M30880	M30881	M30882	SPP2	validated	paternal inherited	2	234959661	234959663	CAG	C	frameshift	SPP2:NM_006944:exon2:c.133_134del:p.S45fs	unknown	Male	ASD
PHASE II-1	HN0002.p1	HN0002.fa	HN0002.mo	TCF4	validated	paternal inherited	18	53302936	53302936	C	A	stop-gained	TCF4:NM_001243226:exon1:c.G193T:p.E65X	12.82	Male	ASD
PHASE II-1	M32029	M32030	M32031	TCF7L2	validated	paternal inherited	10	114925726	114925726	G	T	stop-gained	TCF7L2:NM_001146285:exon13:c.G1735T:p.E579X;TCF7L2:NM_001198526:exon13:c.G1735T:p.E579X;TCF7L2:NM_001146274:exon14:c.G1804T:p.E602X;TCF7L2:NM_030756:exon14:c.G1786T:p.E596X	42	Male	ASD
PHASE II-2	HEN0362.p1	HEN0362.fa	HEN0362.mo	CHD2	validated	de novo	15	93518107	93518107	A	G	splice-acceptor	NM_001271:exon20:c.2506-2A>G	24	Female	ASD
PHASE II-2	HEN0083.p1	HEN0083.fa	HEN0083.mo	CHD8	validated	de novo	14	21868156	21868157	CT	C	frameshift	CHD8:NM_001170629:exon24:c.4800delA:p.L1600fs;CHD8:NM_020920:exon25:c.3963delA:p.L1321fs	unknown	Male	ASD
PHASE II-2	HEN0102.p1	HEN0102.fa	HEN0102.mo	DYRK1A	validated	de novo	21	38878525	38878526	AG	A	frameshift	DYRK1A:NM_001396:exon10:c.1670_1671A;DYRK1A:NM_130436:exon10:c.1643_1644A;DYRK1A:NM_101395:exon12:c.1670_1671A	unknown	Male	ASD
PHASE II-2	JS0070.p1	JS0070.fa	JS0070.mo	FOXP1	validated	de novo	3	71027086	71027086	A	AG	frameshift	FOXP1:NM_001244813:exon9:c.939dupC:p.L314fs;FOXP1:NM_001244812:exon10:c.1011dupC:p.L338fs;FOXP1:NM_001244815:exon10:c.1245dupC:p.L416fs;FOXP1:NM_001244814:exon11:c.1239dupC:p.L414fs;FOXP1:NM_001244816:exon14:c.1239dupC:p.L414fs;FOXP1:NM_001244808:exon15:c.1239dupC:p.L414fs;FOXP1:NM_001244810:exon15:c.1239dupC:p.L414fs;FOXP1:NM_032682:exon15:c.1239dupC:p.L414fs	unknown	Male	ASD
PHASE II-2	JS0024.p1	JS0024.fa	JS0024.mo	MECP2	validated	de novo	X	153296777	153296777	G	A	stop-gained	MECP2:NM_001110792:exon3:c.C538T:p.R180X;MECP2:NM_004992:exon4:c.C502T:p.R168X	32	Female	ASD
PHASE II-2	HEN0329.p1	HEN0329.fa	HEN0329.mo	SCN2A	validated	de novo	2	166201068	166201068	C	T	stop-gained	SCN2A:NM_001040143:exon15:c.C2566T:p.R856X;SCN2A:NM_001040142:exon16:c.C2566T:p.R856X;SCN2A:NM_021007:exon16:c.C2566T:p.R856X	41	Female	ASD
PHASE II-2	GX0569.p1	GX0569.fa	GX0569.mo	SCN2A	validated	de novo	2	166165305	166165305	G	A	splice-donor	NM_001040142:exon5:c.605+1G>A;NM_021007:exon5:c.605+1G>A;NM_001040143:exon4:c.605+1G>A;NM_001040142:exon5:c.605+1G>A;NM_021007:exon5:c.605+1G>A;NM_001040143:exon4:c.605+1G>A;NM_001040142:exon5:c.605+1G>A;NM_021007:exon5:c.605+1G>A;NM_001040143:exon4:c.605+1G>A	17.27	Male	ASD
PHASE II-2	HN0181.p1	HN0181.fa	HN0181.mo	WAC	validated	de novo	10	28824670	28824674	TAGAG	T	frameshift	WAC:NM_016628:exon3:c.259_262del:p.R87fs;WAC:NM_100264:exon3:c.124_127del:p.R42fs;WAC:NM_100486:exon3:c.259_262del:p.R87fs	unknown	Female	ASD
PHASE II-2	GX0532.p1	GX0532.fa	GX0532.mo	WAC	validated	de novo	10	28824677	28824678	AG	A	frameshift	WAC:NM_016628:exon3:c.265_266A;WAC:NM_100264:exon3:c.130_131A;WAC:NM_100486:exon3:c.265_266A	unknown	Female	ASD
PHASE II-2	SD0091.p1	SD0091.fa	SD0091.mo	ADNP	false positive	-	20	49510578	49510578	G	A	stop-gained	ADNP:NM_001282532:exon4:c.C673T:p.R225X;ADNP:NM_181442:exon4:c.C673T:p.R225X;ADNP:NM_015339:exon5:c.C673T:p.R225X;ADNP:NM_001282531:exon6:c.C673T:p.R225X	39	Male	ASD
PHASE II-2	GD0014.p1	GD0014.fa	GD0014.mo	CUL7	false positive	-	6	43016292	43016293	GA	G	frameshift	CUL7:NM_001168370:exon8:c.2092delT:p.S698fs;CUL7:NM_014780:exon8:c.1840delT:p.S614fs	unknown	Male	ASD
PHASE II-2	SX0027.p1	NA	SX0027.mo	MECP2	false positive	-	X	153296777	153296777	G	A	stop-gained	MECP2:NM_001110792:exon3:c.C538T:p.R180X;MECP2:NM_004992:exon4:c.C502T:p.R168X	32	Male	ASD
PHASE II-2	HN0166.p1	HN0166.fa	HN0166.mo	MECP2	false positive	-	X	153296777	153296777	G	A	stop-gained	MECP2:NM_001110792:exon3:c.C538T:p.R180X;MECP2:NM_004992:exon4:c.C502T:p.R168X	32	Male	ASD
PHASE II-2	HEN0075.p1	HEN0075.fa	HEN0075.mo	PASK	false positive	-	2	242066299	242066300	GA	G	frameshift	PASK:NM_001252119:exon10:c.2030delT:p.V677fs;PASK:NM_001252122:exon10:c.1925delT:p.V642fs;PASK:NM_001252124:exon10:c.2030delT:p.V677fs;PASK:NM_015148:exon10:c.2030delT:p.V677fs;PASK:NM_001252120:exon11:c.2030delT:p.V677fs	unknown	Male	ASD
PHASE II-2	M32481	NA	M32483	SCN2A	false positive	-	2	166165305	166165305	G	A	splice-donor	NM_001040142:exon5:c.605+1G>A;NM_021007:exon5:c.605+1G>A;NM_001040143:exon4:c.605+1G>A;NM_001040142:exon5:c.605+1G>A;NM_021007:exon5:c.605+1G>A;NM_001040143:exon4:c.605+1G>A;NM_001040142:exon5:c.605+1G>A;NM_021007:exon5:c.605+1G>A;NM_001040143:exon4:c.605+1G>A	17.27	Female	ASD
PHASE II-2	JS0015.p1	JS0015.fa	NA	TNRC18	false positive	-	7	5360059	5360059	T	C	splice-acceptor	NM_001080495:exon24:c.6637-2A>G	12.47	Male	ASD
PHASE II-2	SD0030.p1	SD0030.fa	SD0030.mo	AHNAK	validated	maternal inherited	11	62293809	62293809	T	TA	frameshift	AHNAK:NM_001620:exon5:c.8079dupT:p.P2693fs	unknown	Male	ASD
PHASE II-2	SD0023.p1	NA	SD0023.mo	CACNA2D3	validated	maternal inherited	3	54850898	54850898	G	A	splice-donor	NM_018398:exon14:c.1398+1G>A	21.9	Female	ASD
PHASE II-2	HN0277.p1	HN0277.fa	HN0277.mo	CHD8	validated	maternal inherited	14	21861921	21861921	C	CA	frameshift	CHD8:NM_001170629:exon31:c.6031_6032insT:p.E2011fs;CHD8:NM_020920:exon32:c.5194_5195insT:p.E1732fs	unknown	Female	ASD
PHASE II-2	M32940	NA	M32942	CTTNBP2	validated	maternal inherited	7	117417690	117417692	CAA	C	frameshift	CTTNBP2:NM_033427:exon8:c.2651_2652del:p.F884fs	unknown	Male	ASD
PHASE II-2	SX0012.p1	SX0012.fa	SX0012.mo	CTTNBP2	validated	maternal inherited	7	117368250	117368250	A	AC	frameshift	CTTNBP2:NM_033427:exon17:c.3947dupG:p.R1316fs	unknown	Male	ASD
PHASE II-2	HEN0307.p1	HEN0307.fa	HEN0307.mo	CTTNBP2	validated	maternal inherited	7	117368250	117368250	A	AC	frameshift	CTTNBP2:NM_033427:exon17:c.3947dupG:p.R1316fs	unknown	Male	ASD
PHASE II-2	GX0547.p1	NA	GX0547.mo	FOXP1	validated	maternal inherited	3	71179794	71179798	TGCGG	T	frameshift	FOXP1:NM_001244815:exon1:c.37_40del:p.P13fs	unknown	Male	ASD
PHASE II-2	JS0008.p1	JS0008.fa	JS0008.mo	MECP2	validated	maternal inherited	X	153296568	153296569	AC	A	frameshift	MECP2:NM_001110792:exon3:c.746delG:p.G249fs;MECP2:NM_004992:exon4:c.710delG:p.G237fs	unknown	Female	ASD
PHASE II-2	SD0079.p1	NA	SD0079.mo	PASK	validated	maternal inherited	2	242063549	242063549	C	A	splice-acceptor	NM_001252119:exon11:c.2720-1G>T;NM_001252120:exon12:c.2720-1G>T;NM_001252122:exon11:c.2615-1G>T;NM_015148:exon11:c.2720-1G>T;NM_001252124:exon11:c.2720-1G>T	9.39	Male	ASD
PHASE II-2	M32487	M32488	M32489	UIMC1	validated	maternal inherited	5	176409546	176409547	GT	G	frameshift	UIMC1:NM_001199298:exon2:c.70delA:p.T24fs;UIMC1:NM_016290:exon2:c.70delA:p.T24fs;UIMC1:NM_001199297:exon3:c.70delA:p.T24fs	unknown	Male	ASD
PHASE II-2	SD0087.p1	NA	SD0087.mo	ADNP	validated	not maternal inherited	20	49509095	49509096	TA	T	frameshift	ADNP:NM_001282532:exon4:c.2155delT:p.Y719fs;ADNP:NM_181442:exon4:c.2155delT:p.Y719fs;ADNP:NM_015339:exon5:c.2155delT:p.Y719fs;ADNP:NM_001282531:exon6:c.2155delT:p.Y719fs	unknown	Male	ASD
PHASE II-2	HEN0356.p1	NA	HEN0356.mo	MECP2	validated	not maternal inherited	X	153296777	153296777	G	A	stop-gained	MECP2:NM_001110792:exon3:c.C538T:p.R180X;MECP2:NM_004992:exon4:c.C502T:p.R168X	32	Female	ASD
PHASE II-2	SD0062.p1	NA	SD0062.mo	NFIA	validated	not maternal inherited	1	61554055	61554055	C	T	stop-gained	NFIA:NM_001134673:exon2:c.C262T:p.R88X;NFIA:NM_001145511:exon2:c.C238T:p.R80X;NFIA:NM_005595:exon2:c.C262T:p.R88X;NFIA:NM_001145512:exon3:c.C397T:p.R133X	42	Female	ASD
PHASE II-2	HEN0166.p1	NA	HEN0166.mo	SCN2A	validated	not maternal inherited	2	166243281	166243282	AT	A	frameshift	SCN2A:NM_001040143:exon25:c.4578delT:p.D1526fs;SCN2A:NM_001040142:exon26:c.4578delT:p.D1526fs;SCN2A:NM_021007:exon26:c.4578delT:p.D1526fs	unknown	Male	ASD
PHASE II-2	SX0026.p1	NA	SX0026.mo	SCN2A	validated	not maternal inherited	2	166165305	166165305	G	A	splice-donor	NM_001040142:exon5:c.605+1G>A;NM_021007:exon5:c.605+1G>A;NM_001040143:exon4:c.605+1G>A;NM_001040142:exon5:c.605+1G>A;NM_021007:exon5:c.605+1G>A;NM_001040143:exon4:c.605+1G>A;NM_001040142:exon5:c.605+1G>A;NM_021007:exon5:c.605+1G>A;NM_001040143:exon4:c.605+1G>A	17.27	Male	ASD
PHASE II-2	M32834	M32835	NA	UIMC1	validated	not paternal inherited	5	176395929	176395936	TAGTTCAC	T	frameshift	UIMC1:NM_001199298:exon6:c.820_826del:p.V274fs;UIMC1:NM_016290:exon6:c.820_826del:p.V274fs;UIMC1:NM_001199297:exon7:c.820_826del:p.V274fs	unknown	Male	ASD
PHASE II-2	SD0030.p1	SD0030.fa	SD0030.mo	AHNAK	validated	paternal inherited	11	62284793	62284795	TCG	T	frameshift	AHNAK:NM_001620:exon5:c.17094_17095del:p.G5698fs	unknown	Male	ASD
PHASE II-2	GX0540.p1	GX0540.fa	GX0540.mo	CHD8	validated	paternal inherited	14	21876546	21876547	GT	G	frameshift	CHD8:NM_001170629:exon12:c.2654delA:p.N885fs;CHD8:NM_020920:exon13:c.1817delA:p.N606fs	unknown	Female	ASD
PHASE II-2	HEN0076.p1	HEN0076.fa	HEN0076.mo	PASK	validated	paternal inherited	2	242066299	242066300	GA	G	frameshift	PASK:NM_001252119:exon10:c.2030delT:p.V677fs;PASK:NM_001252122:exon10:c.1925delT:p.V642fs;PASK:NM_001252124:exon10:c.2030delT:p.V677fs;PASK:NM_015148:exon10:c.2030delT:p.V677fs;PASK:NM_001252120:exon11:c.2030delT:p.V677fs	unknown	Male	ASD
PHASE II-2	HEN0249.p1	HEN0249.fa	HEN0249.mo	SPAST	validated	paternal inherited	2	32362255	32362259	CAGGT	C	frameshift	SPAST:NM_199436:exon11:c.1396_1397del:p.R466fs;SPAST:NM_014946:exon12:c.1492_1493del:p.R498fs	unknown	Male	ASD
PHASE II-2	SD0100.p1	SD0100.fa	SD0100.mo	TCF4	validated	paternal inherited	18	53255760	53255760	G	GT	frameshift	TCF4:NM_001243230:exon1:c.5dupA:p.Q2fs	unknown	Male	ASD
PHASE II-2	JS0041.p1	NA	NA	PASK	validated	undetermined	2	242066538	242066538	T	TG	frameshift	PASK:NM_001252119:exon10:c.1790dupC:p.A597fs;PASK:NM_001252122:exon10:c.1685dupC:p.A562fs;PASK:NM_001252124:exon10:c.1790dupC:p.A597fs;PASK:NM_015148:exon10:c.1790dupC:p.A597fs;PASK:NM_001252120:exon11:c.1790dupC:p.A597fs	unknown	Male	ASD
PHASE II-2	JS0037.p1	NA	NA	PASK	validated	undetermined	2	242066215	242066215	G	T	stop-gained	PASK:NM_001252119:exon10:c.C2115A:p.C705X;PASK:NM_001252122:exon10:c.C2010A:p.C670X;PASK:NM_001252124:exon10:c.C2115A:p.C705X;PASK:NM_015148:exon10:c.C2115A:p.C705X;PASK:NM_001252120:exon11:c.C2115A:p.C705X	41	na	ASD

## Sheet: MIS30+
STAGE	ProID	FaID	MoID	GeneID	Validation	Inheritance	Chr	Start	End	Ref	Alt	funcGVS	AAChange.refgene	CADD	proSex	Disease
PHASE I	M21552	M21554	M21553	POGZ	validated	de novo	1	151379747	151379747	C	T	missense30+	POGZ:NM_145796:exon14:c.G2111A:p.S704N;POGZ:NM_207171:exon14:c.G2237A:p.S746N;POGZ:NM_001194938:exon15:c.G2210A:p.S737N;POGZ:NM_001194937:exon16:c.G2369A:p.S790N;POGZ:NM_015100:exon16:c.G2396A:p.S799N	32	Male	ASD
PHASE I	M15222	M15223	M15224	SCN2A	validated	de novo	2	166229841	166229841	G	C	missense30+	SCN2A:NM_001040143:exon20:c.G3956C:p.R1319P;SCN2A:NM_001040142:exon21:c.G3956C:p.R1319P;SCN2A:NM_021007:exon21:c.G3956C:p.R1319P	32	Male	ASD
PHASE I	M14999	M15000	M15001	ITPR1	validated	de novo	3	4752093	4752093	G	A	missense30+	ITPR1:NM_001168272:exon37:c.G4882A:p.E1628K;ITPR1:NM_002222:exon37:c.G4855A:p.E1619K;ITPR1:NM_001099952:exon38:c.G4900A:p.E1634K	36	Male	ASD
PHASE I	M08470	M08471	M08472	TSC2	validated	de novo	16	2124222	2124222	G	A	missense30+	TSC2:NM_000548:exon22:c.G2377A:p.E793K;TSC2:NM_001077183:exon22:c.G2377A:p.E793K;TSC2:NM_001114382:exon22:c.G2377A:p.E793K	32	Male	ASD
PHASE I	M08512	M08513	M08514	GABRB3	validated	inherited both	15	26806102	26806102	G	A	missense30+	GABRB3:NM_001191320:exon6:c.C802T:p.R268C;GABRB3:NM_001191321:exon6:c.C844T:p.R282C;GABRB3:NM_000814:exon8:c.C1057T:p.R353C;GABRB3:NM_021912:exon8:c.C1057T:p.R353C;GABRB3:NM_001278631:exon9:c.C802T:p.R268C	33	Male	ASD
PHASE I	M01563	M01561	M01562	EPHB2	validated	maternal inherited	1	23236903	23236903	G	A	missense30+	EPHB2:NM_004442:exon14:c.G2534A:p.R845Q;EPHB2:NM_017449:exon14:c.G2531A:p.R844Q	35	na	ASD
PHASE I	M08680	M08681	M08682	HIVEP3	validated	maternal inherited	1	41976726	41976726	C	T	missense30+	HIVEP3:NM_001127714:exon8:c.G6614A:p.R2205Q;HIVEP3:NM_024503:exon9:c.G6617A:p.R2206Q	31	Male	ASD
PHASE I	M08539	NA	M08541	HIVEP3	validated	maternal inherited	1	41976751	41976751	C	T	missense30+	HIVEP3:NM_001127714:exon8:c.G6589A:p.G2197S;HIVEP3:NM_024503:exon9:c.G6592A:p.G2198S	31	Male	ASD
PHASE I	M21013	M21014	M21015	MOV10	validated	maternal inherited	1	113241093	113241093	G	A	missense30+	MOV10:NM_001130079:exon16:c.G2501A:p.R834Q;MOV10:NM_020963:exon16:c.G2501A:p.R834Q;MOV10:NM_001286072:exon17:c.G2333A:p.R778Q	36	Male	ASD
PHASE I	M27787	M27788	M27789	ASH1L	validated	maternal inherited	1	155348172	155348172	C	A	missense30+	ASH1L:NM_018489:exon10:c.G6232T:p.V2078F	35	Male	ASD
PHASE I	M26861	M26981	M26862	PSEN2	validated	maternal inherited	1	227073370	227073370	G	A	missense30+	PSEN2:NM_000447:exon6:c.G488A:p.R163H;PSEN2:NM_012486:exon6:c.G488A:p.R163H	35	Male	ASD
PHASE I	M27891	M27892	M27893	NRXN1	validated	maternal inherited	2	50699492	50699492	G	A	missense30+	NRXN1:NM_004801:exon16:c.C3188T:p.P1063L;NRXN1:NM_001135659:exon17:c.C3308T:p.P1103L	33	Male	ASD
PHASE I	M23715	NA	M23716	NRXN1	validated	maternal inherited	2	50724685	50724685	C	T	missense30+	NRXN1:NM_004801:exon14:c.G2665A:p.D889N;NRXN1:NM_001135659:exon15:c.G2785A:p.D929N	35	Male	ASD
PHASE I	M26820	M26821	M26822	NRXN1	validated	maternal inherited	2	50733677	50733677	C	T	missense30+	NRXN1:NM_004801:exon13:c.G2453A:p.G818E;NRXN1:NM_001135659:exon14:c.G2573A:p.G858E	33	Female	ASD
PHASE I	M02013	NA	M02012	NRXN1	validated	maternal inherited	2	50733692	50733692	C	T	missense30+	NRXN1:NM_004801:exon13:c.G2438A:p.R813H;NRXN1:NM_001135659:exon14:c.G2558A:p.R853H	30	na	ASD
PHASE I	M02363	M02361	M02362	PSME4	validated	maternal inherited	2	54152705	54152705	G	A	missense30+	PSME4:NM_014614:exon14:c.C1780T:p.L594F	32	na	ASD
PHASE I	M08455	M08456	M08457	GLI2	validated	maternal inherited	2	121744056	121744056	G	A	missense30+	GLI2:NM_005270:exon12:c.G2159A:p.R720H	33	Male	ASD
PHASE I	M08725	NA	M08727	GLI2	validated	maternal inherited	2	121744100	121744100	G	A	missense30+	GLI2:NM_005270:exon12:c.G2203A:p.E735K	36	Male	ASD
PHASE I	M19625	M19626	M19627	SCN1A	validated	maternal inherited	2	166850674	166850674	C	T	missense30+	SCN1A:NM_001165963:exon25:c.G4834A:p.V1612I;SCN1A:NM_001165964:exon25:c.G4750A:p.V1584I;SCN1A:NM_006920:exon25:c.G4801A:p.V1601I;SCN1A:NM_001202435:exon27:c.G4834A:p.V1612I	33	Female	ASD
PHASE I	M15036	M15037	M15038	ABI2	validated	maternal inherited	2	204281730	204281730	C	T	missense30+	ABI2:NM_001282927:exon8:c.C956T:p.A319V;ABI2:NM_001282926:exon9:c.C1274T:p.A425V;ABI2:NM_001282932:exon9:c.C923T:p.A308V;ABI2:NM_005759:exon9:c.C1178T:p.A393V;ABI2:NM_001282925:exon10:c.C1292T:p.A431V	36	Male	ASD
PHASE I	M23278	M23279	M23280	PARD3B	validated	maternal inherited	2	206023530	206023530	G	A	missense30+	PARD3B:NM_057177:exon11:c.G1519A:p.A507T;PARD3B:NM_205863:exon11:c.G1519A:p.A507T	35	Male	ASD
PHASE I	M16067	M16068	M16069	UNC80	validated	maternal inherited	2	210737525	210737525	C	A	missense30+	UNC80:NM_032504:exon23:c.C3677A:p.A1226D;UNC80:NM_182587:exon23:c.C3662A:p.A1221D	35	Male	ASD
PHASE I	M27889	M27890	M27891	UNC80	validated	maternal inherited	2	210840974	210840974	G	A	missense30+	UNC80:NM_032504:exon56:c.G8521A:p.V2841M;UNC80:NM_182587:exon56:c.G8506A:p.V2836M	34	Male	ASD
PHASE I	M12443	NA	M12444	UNC80	validated	maternal inherited	2	210843331	210843331	G	A	missense30+	UNC80:NM_032504:exon58:c.G8819A:p.R2940H;UNC80:NM_182587:exon58:c.G8804A:p.R2935H	35	Male	ASD
PHASE I	M20766	M20767	M20768	UNC80	validated	maternal inherited	2	210858118	210858118	G	A	missense30+	UNC80:NM_182587:exon61:c.G9206A:p.R3069H;UNC80:NM_032504:exon62:c.G9278A:p.R3093H	34	Male	ASD
PHASE I	M23278	M23279	M23280	KAT2B	validated	maternal inherited	3	20164268	20164268	C	T	missense30+	KAT2B:NM_003884:exon9:c.C1385T:p.T462M	36	Male	ASD
PHASE I	M27795	M27796	M27797	MLH1	validated	maternal inherited	3	37045899	37045899	C	T	missense30+	MLH1:NM_000249:exon4:c.C314T:p.A105V;MLH1:NM_001167617:exon4:c.C20T:p.A7V;MLH1:NM_001258271:exon4:c.C314T:p.A105V	36	Male	ASD
PHASE I	M21693	NA	M21694	MLH1	validated	maternal inherited	3	37061838	37061838	C	G	missense30+	MLH1:NM_001167619:exon10:c.C199G:p.H67D;MLH1:NM_001258273:exon10:c.C199G:p.H67D;MLH1:NM_000249:exon11:c.C922G:p.H308D;MLH1:NM_001167617:exon11:c.C628G:p.H210D;MLH1:NM_001167618:exon11:c.C199G:p.H67D;MLH1:NM_001258271:exon11:c.C922G:p.H308D;MLH1:NM_001258274:exon12:c.C199G:p.H67D	33	Male	ASD
PHASE I	M08428	M08429	M08430	NISCH	validated	maternal inherited	3	52510539	52510539	C	T	missense30+	NISCH:NM_001276293:exon8:c.C842T:p.A281V;NISCH:NM_001276294:exon8:c.C842T:p.A281V;NISCH:NM_007184:exon8:c.C842T:p.A281V	36	Male	ASD
PHASE I	M23096	M23097	M23098	CACNA2D3	validated	maternal inherited	3	54930847	54930847	C	T	missense30+	CACNA2D3:NM_018398:exon26:c.C2318T:p.A773V	34	Male	ASD
PHASE I	M08461	M08462	M08463	CACNA2D3	validated	maternal inherited	3	54930847	54930847	C	T	missense30+	CACNA2D3:NM_018398:exon26:c.C2318T:p.A773V	34	Female	ASD
PHASE I	M01483	M01481	M01482	FOXP1	validated	maternal inherited	3	71015120	71015120	C	T	missense30+	FOXP1:NM_001244813:exon14:c.G1510A:p.E504K;FOXP1:NM_001244812:exon15:c.G1582A:p.E528K;FOXP1:NM_001244815:exon15:c.G1816A:p.E606K;FOXP1:NM_001244814:exon16:c.G1810A:p.E604K;FOXP1:NM_001244816:exon19:c.G1810A:p.E604K;FOXP1:NM_001244808:exon20:c.G1807A:p.E603K;FOXP1:NM_001244810:exon20:c.G1858A:p.E620K;FOXP1:NM_032682:exon20:c.G1810A:p.E604K	36	na	ASD
PHASE I	M23720	M23721	M23722	FOXP1	validated	maternal inherited	3	71247418	71247418	C	T	missense30+	FOXP1:NM_001244814:exon2:c.G115A:p.G39R;FOXP1:NM_001244812:exon3:c.G115A:p.G39R;FOXP1:NM_001244816:exon5:c.G115A:p.G39R;FOXP1:NM_001012505:exon6:c.G115A:p.G39R;FOXP1:NM_001244808:exon6:c.G115A:p.G39R;FOXP1:NM_001244810:exon6:c.G115A:p.G39R;FOXP1:NM_032682:exon6:c.G115A:p.G39R	31	Male	ASD
PHASE I	M13329	NA	M13330	WDFY3	validated	maternal inherited	4	85626614	85626614	C	T	missense30+	WDFY3:NM_014991:exon54:c.G8268A:p.M2756I	34	Male	ASD
PHASE I	M23102	NA	M23103	WDFY3	validated	maternal inherited	4	85717801	85717801	C	T	missense30+	WDFY3:NM_014991:exon19:c.G3040A:p.G1014R	33	Male	ASD
PHASE I	M26767	M26768	M26769	ANK2	validated	maternal inherited	4	114177018	114177018	C	T	missense30+	ANK2:NM_001148:exon11:c.C1118T:p.A373V;ANK2:NM_020977:exon11:c.C1118T:p.A373V;ANK2:NM_001127493:exon12:c.C1055T:p.A352V	37	Male	ASD
PHASE I	M13357	M13358	M13359	ANK2	validated	maternal inherited	4	114251431	114251431	G	A	missense30+	ANK2:NM_001148:exon27:c.G2930A:p.R977Q;ANK2:NM_020977:exon27:c.G2930A:p.R977Q;ANK2:NM_001127493:exon29:c.G2903A:p.R968Q	36	Male	ASD
PHASE I	M26960	NA	M26961	ANK2	validated	maternal inherited	4	114294285	114294285	G	A	missense30+	ANK2:NM_020977:exon43:c.G5395A:p.E1799K;ANK2:NM_001148:exon44:c.G11650A:p.E3884K;ANK2:NM_001127493:exon45:c.G5368A:p.E1790K	32	Male	ASD
PHASE I	M21717	M21718	M21719	TRIO	validated	maternal inherited	5	14482770	14482770	G	A	missense30+	TRIO:NM_007118:exon46:c.G6545A:p.R2182H	32	Male	ASD
PHASE I	M26778	M26779	M26780	TRIO	validated	maternal inherited	5	14482770	14482770	G	A	missense30+	TRIO:NM_007118:exon46:c.G6545A:p.R2182H	32	Male	ASD
PHASE I	M15079	NA	M15080	MAP3K1	validated	maternal inherited	5	56174918	56174918	G	A	missense30+	MAP3K1:NM_005921:exon11:c.G2077A:p.D693N	32	Female	ASD
PHASE I	M26855	NA	M26856	P4HA2	validated	maternal inherited	5	131531157	131531157	G	C	missense30+	P4HA2:NM_001017973:exon13:c.C1382G:p.A461G;P4HA2:NM_001017974:exon13:c.C1382G:p.A461G;P4HA2:NM_004199:exon13:c.C1388G:p.A463G;P4HA2:NM_001142598:exon14:c.C1382G:p.A461G;P4HA2:NM_001142599:exon14:c.C1388G:p.A463G	32	Male	ASD
PHASE I	M15051	M15052	M15053	P4HA2	validated	maternal inherited	5	131531157	131531157	G	C	missense30+	P4HA2:NM_001017973:exon13:c.C1382G:p.A461G;P4HA2:NM_001017974:exon13:c.C1382G:p.A461G;P4HA2:NM_004199:exon13:c.C1388G:p.A463G;P4HA2:NM_001142598:exon14:c.C1382G:p.A461G;P4HA2:NM_001142599:exon14:c.C1388G:p.A463G	32	Male	ASD
PHASE I	M03803	NA	M03802	P4HA2	validated	maternal inherited	5	131549719	131549719	C	T	missense30+	P4HA2:NM_001017973:exon5:c.G359A:p.R120Q;P4HA2:NM_001017974:exon5:c.G359A:p.R120Q;P4HA2:NM_004199:exon5:c.G359A:p.R120Q;P4HA2:NM_001142598:exon6:c.G359A:p.R120Q;P4HA2:NM_001142599:exon6:c.G359A:p.R120Q	36	na	ASD
PHASE I	M04063	M04061	M04062	CUL7	validated	maternal inherited	6	43019495	43019495	C	T	missense30+	CUL7:NM_001168370:exon3:c.G839A:p.R280Q;CUL7:NM_014780:exon3:c.G587A:p.R196Q	31	na	ASD
PHASE I	M08067	M08068	M08069	CUL7	validated	maternal inherited	6	43019495	43019495	C	T	missense30+	CUL7:NM_001168370:exon3:c.G839A:p.R280Q;CUL7:NM_014780:exon3:c.G587A:p.R196Q	31	Male	ASD
PHASE I	M23073	M23074	M23075	CUL7	validated	maternal inherited	6	43020447	43020447	C	T	missense30+	CUL7:NM_001168370:exon2:c.G236A:p.R79H;CUL7:NM_014780:exon2:c.G80A:p.R27H	32	Male	ASD
PHASE I	M20582	M20583	M20584	CUL7	validated	maternal inherited	6	43020447	43020447	C	T	missense30+	CUL7:NM_001168370:exon2:c.G236A:p.R79H;CUL7:NM_014780:exon2:c.G80A:p.R27H	32	Male	ASD
PHASE I	M15248	M15249	M15250	RIMS1	validated	maternal inherited	6	73023290	73023290	G	T	missense30+	RIMS1:NM_001168407:exon19:c.G2005T:p.A669S;RIMS1:NM_014989:exon28:c.G4045T:p.A1349S	32	Male	ASD
PHASE I	M12504	M12505	M12506	RIMS1	validated	maternal inherited	6	73023290	73023290	G	T	missense30+	RIMS1:NM_001168407:exon19:c.G2005T:p.A669S;RIMS1:NM_014989:exon28:c.G4045T:p.A1349S	32	Male	ASD
PHASE I	M01733	M01731	M01732	TNRC18	validated	maternal inherited	7	5401609	5401609	C	T	missense30+	TNRC18:NM_001080495:exon13:c.G4451A:p.R1484Q	36	na	ASD
PHASE I	M19702	M19703	M19704	TRRAP	validated	maternal inherited	7	98529197	98529197	C	A	missense30+	TRRAP:NM_001244580:exon26:c.C3761A:p.S1254Y;TRRAP:NM_003496:exon26:c.C3761A:p.S1254Y	35	Male	ASD
PHASE I	M15264	NA	M15265	TRRAP	validated	maternal inherited	7	98581031	98581031	G	A	missense30+	TRRAP:NM_003496:exon58:c.G8896A:p.D2966N;TRRAP:NM_001244580:exon59:c.G8950A:p.D2984N	32	Male	ASD
PHASE I	M08584	M08585	M08586	RELN	validated	maternal inherited	7	103126648	103126648	C	A	missense30+	RELN:NM_005045:exon61:c.G9979T:p.A3327S;RELN:NM_173054:exon61:c.G9979T:p.A3327S	35	Male	ASD
PHASE I	M20758	M20759	M20760	HTR5A	validated	maternal inherited	7	154862767	154862767	C	T	missense30+	HTR5A:NM_024012:exon1:c.C158T:p.A53V	34	Male	ASD
PHASE I	M19783	M19784	M19785	CSMD1	validated	maternal inherited	8	3165343	3165343	G	A	missense30+	CSMD1:NM_033225:exon25:c.C3824T:p.A1275V	34	Male	ASD
PHASE I	M15264	NA	M15265	DOCK8	validated	maternal inherited	9	334282	334282	G	C	missense30+	DOCK8:NM_001190458:exon10:c.G979C:p.G327R;DOCK8:NM_001193536:exon10:c.G979C:p.G327R;DOCK8:NM_203447:exon11:c.G1183C:p.G395R	33	Male	ASD
PHASE I	M26940	M26941	M26942	DOCK8	validated	maternal inherited	9	396857	396857	C	T	missense30+	DOCK8:NM_001190458:exon23:c.C2743T:p.R915C;DOCK8:NM_001193536:exon24:c.C2839T:p.R947C;DOCK8:NM_203447:exon25:c.C3043T:p.R1015C	33	Male	ASD
PHASE I	M18390	M18391	M18392	DOCK8	validated	maternal inherited	9	396857	396857	C	T	missense30+	DOCK8:NM_001190458:exon23:c.C2743T:p.R915C;DOCK8:NM_001193536:exon24:c.C2839T:p.R947C;DOCK8:NM_203447:exon25:c.C3043T:p.R1015C	33	Male	ASD
PHASE I	M15064	M15065	M15066	DOCK8	validated	maternal inherited	9	433920	433920	G	C	missense30+	DOCK8:NM_001190458:exon36:c.G4531C:p.V1511L;DOCK8:NM_001193536:exon37:c.G4627C:p.V1543L;DOCK8:NM_203447:exon38:c.G4831C:p.V1611L	32	Male	ASD
PHASE I	M15169	M15170	M15171	ANK3	validated	maternal inherited	10	61955953	61955953	C	G	missense30+	ANK3:NM_001204404:exon16:c.G1786C:p.V596L;ANK3:NM_020987:exon16:c.G1837C:p.V613L;ANK3:NM_001204403:exon17:c.G1819C:p.V607L	34	Male	ASD
PHASE I	M27818	M27819	M27820	MKI67	validated	maternal inherited	10	129911833	129911833	C	T	missense30+	MKI67:NM_001145966:exon7:c.G434A:p.R145H;MKI67:NM_002417:exon8:c.G1514A:p.R505H	34	Male	ASD
PHASE I	M19652	M19653	M19654	NAV2	validated	maternal inherited	11	20077419	20077419	C	T	missense30+	NAV2:NM_001111019:exon9:c.C1939T:p.R647C;NAV2:NM_001111018:exon19:c.C4555T:p.R1519C;NAV2:NM_145117:exon19:c.C4747T:p.R1583C;NAV2:NM_182964:exon19:c.C4747T:p.R1583C;NAV2:NM_001244963:exon20:c.C4816T:p.R1606C	31	Male	ASD
PHASE I	M21586	M21587	M21588	DLG2	validated	maternal inherited	11	83344359	83344359	C	T	missense30+	DLG2:NM_001142700:exon11:c.G1211A:p.R404Q;DLG2:NM_001206769:exon13:c.G1637A:p.R546Q;DLG2:NM_001300983:exon14:c.G1520A:p.R507Q;DLG2:NM_001364:exon14:c.G1520A:p.R507Q;DLG2:NM_001142699:exon19:c.G1835A:p.R612Q	34	Male	ASD
PHASE I	M16257	M16258	M16259	KIRREL3	validated	maternal inherited	11	126310360	126310360	G	A	missense30+	KIRREL3:NM_001161707:exon11:c.C1337T:p.P446L;KIRREL3:NM_001301097:exon11:c.C1337T:p.P446L;KIRREL3:NM_032531:exon11:c.C1337T:p.P446L	36	Male	ASD
PHASE I	M20306	M20413	M20307	KIRREL3	validated	maternal inherited	11	126314948	126314948	G	A	missense30+	KIRREL3:NM_001161707:exon10:c.C1178T:p.A393V;KIRREL3:NM_001301097:exon10:c.C1178T:p.A393V;KIRREL3:NM_032531:exon10:c.C1178T:p.A393V	36	Male	ASD
PHASE I	M19749	M19750	M19751	NUAK1	validated	maternal inherited	12	106480544	106480544	G	C	missense30+	NUAK1:NM_014840:exon3:c.C481G:p.Q161E	35	Male	ASD
PHASE I	M12490	NA	M12491	MED13L	validated	maternal inherited	12	116403957	116403957	G	A	missense30+	MED13L:NM_015335:exon29:c.C6317T:p.A2106V	36	Male	ASD
PHASE I	M32095	M32096	M32097	NBEA	validated	maternal inherited	13	35730285	35730285	C	T	missense30+	NBEA:NM_015678:exon20:c.C2593T:p.R865C	30	Male	ASD
PHASE I	M23194	NA	M23195	HECTD1	validated	maternal inherited	14	31647374	31647374	C	T	missense30+	HECTD1:NM_015382:exon3:c.G227A:p.R76H	34	Female	ASD
PHASE I	M21544	M21545	M21546	CCDC88C	validated	maternal inherited	14	91804464	91804464	C	T	missense30+	CCDC88C:NM_001080414:exon10:c.G935A:p.R312Q	32	Male	ASD
PHASE I	M03093	M03091	M03092	CCDC88C	validated	maternal inherited	14	91808741	91808741	C	T	missense30+	CCDC88C:NM_001080414:exon6:c.G466A:p.V156M	32	na	ASD
PHASE I	M23182	M23183	M23184	TSC2	validated	maternal inherited	16	2129166	2129166	G	A	missense30+	TSC2:NM_001077183:exon26:c.G2968A:p.V990I;TSC2:NM_000548:exon27:c.G3100A:p.V1034I;TSC2:NM_001114382:exon27:c.G3100A:p.V1034I	34	Male	ASD
PHASE I	M21743	M21744	M21745	ADCY9	validated	maternal inherited	16	4016168	4016168	C	T	missense30+	ADCY9:NM_001116:exon11:c.G3670A:p.D1224N	32	na	ASD
PHASE I	M23765	M23871	M23766	PPM1D	validated	maternal inherited	17	58711261	58711261	G	A	missense30+	PPM1D:NM_003620:exon3:c.G749A:p.R250Q	31	Male	ASD
PHASE I	M04463	NA	M04462	TCF4	validated	maternal inherited	18	52928723	52928723	C	T	missense30+	TCF4:NM_001243234:exon5:c.G484A:p.D162N;TCF4:NM_001243235:exon5:c.G484A:p.D162N;TCF4:NM_001243236:exon5:c.G484A:p.D162N;TCF4:NM_001243232:exon8:c.G751A:p.D251N;TCF4:NM_001243233:exon8:c.G574A:p.D192N;TCF4:NM_001243231:exon10:c.G838A:p.D280N;TCF4:NM_001243227:exon11:c.G892A:p.D298N;TCF4:NM_001243230:exon11:c.G958A:p.D320N;TCF4:NM_001083962:exon12:c.G964A:p.D322N;TCF4:NM_001243228:exon12:c.G982A:p.…	35	na	ASD
PHASE I	M16274	M16275	M16276	TCF4	validated	maternal inherited	18	52937148	52937148	G	A	missense30+	TCF4:NM_001243234:exon4:c.C356T:p.P119L;TCF4:NM_001243235:exon4:c.C356T:p.P119L;TCF4:NM_001243236:exon4:c.C356T:p.P119L;TCF4:NM_001243232:exon7:c.C623T:p.P208L;TCF4:NM_001243233:exon7:c.C446T:p.P149L;TCF4:NM_001243231:exon9:c.C710T:p.P237L;TCF4:NM_001243227:exon10:c.C764T:p.P255L;TCF4:NM_001243230:exon10:c.C830T:p.P277L;TCF4:NM_001083962:exon11:c.C836T:p.P279L;TCF4:NM_001243228:exon11:c.C854T:p.P…	35	Male	ASD
PHASE I	M03533	NA	M03532	ADNP	validated	maternal inherited	20	49508963	49508963	G	A	missense30+	ADNP:NM_001282532:exon4:c.C2288T:p.S763F;ADNP:NM_181442:exon4:c.C2288T:p.S763F;ADNP:NM_015339:exon5:c.C2288T:p.S763F;ADNP:NM_001282531:exon6:c.C2288T:p.S763F	31	na	ASD
PHASE I	M18334	M18335	M18336	DSCAM	validated	maternal inherited	21	41446993	41446993	C	T	missense30+	DSCAM:NM_001271534:exon27:c.G4859A:p.R1620Q;DSCAM:NM_001389:exon27:c.G4859A:p.R1620Q	34	Male	ASD
PHASE I	M23104	M23105	M23106	ARVCF	validated	maternal inherited	22	19966546	19966546	C	T	missense30+	ARVCF:NM_001670:exon7:c.G1454A:p.G485D	30	Male	ASD
PHASE I	M18437	NA	M18438	CASK	validated	maternal inherited	X	41524649	41524649	C	T	missense30+	CASK:NM_001126054:exon7:c.G589A:p.G197R;CASK:NM_001126055:exon7:c.G589A:p.G197R;CASK:NM_003688:exon7:c.G589A:p.G197R	32	Male	ASD
PHASE I	M16161	NA	M16162	EPHB2	validated	not maternal inherited	1	23235599	23235599	G	A	missense30+	EPHB2:NM_004442:exon13:c.G2440A:p.G814S;EPHB2:NM_017449:exon13:c.G2437A:p.G813S	35	Male	ASD
PHASE I	M04173	NA	M04172	PSME4	validated	not maternal inherited	2	54147379	54147379	C	T	missense30+	PSME4:NM_014614:exon19:c.G2371A:p.E791K	34	na	ASD
PHASE I	M18352	M19819	M18353	UNC80	validated	not maternal inherited	2	210761043	210761043	G	A	missense30+	UNC80:NM_032504:exon27:c.G4289A:p.S1430N;UNC80:NM_182587:exon27:c.G4274A:p.S1425N	33	Male	ASD
PHASE I	M02733	NA	M02732	UNC80	validated	not maternal inherited	2	210761064	210761064	C	T	missense30+	UNC80:NM_032504:exon27:c.C4310T:p.P1437L;UNC80:NM_182587:exon27:c.C4295T:p.P1432L	32	na	ASD
PHASE I	M21477	M21478	M21479	UNC80	validated	not maternal inherited	2	210791708	210791708	C	G	missense30+	UNC80:NM_032504:exon35:c.C5606G:p.A1869G;UNC80:NM_182587:exon35:c.C5591G:p.A1864G	31	Male	ASD
PHASE I	M12526	NA	M12527	GIGYF2	validated	not maternal inherited	2	233704659	233704659	G	A	missense30+	GIGYF2:NM_001103148:exon22:c.G2849A:p.R950Q;GIGYF2:NM_001103146:exon23:c.G2867A:p.R956Q;GIGYF2:NM_001103147:exon25:c.G2930A:p.R977Q;GIGYF2:NM_015575:exon25:c.G2867A:p.R956Q	36	Male	ASD
PHASE I	M19795	NA	M19796	ANK2	validated	not maternal inherited	4	114294285	114294285	G	A	missense30+	ANK2:NM_020977:exon43:c.G5395A:p.E1799K;ANK2:NM_001148:exon44:c.G11650A:p.E3884K;ANK2:NM_001127493:exon45:c.G5368A:p.E1790K	32	Male	ASD
PHASE I	M21665	NA	M21666	CTNND2	validated	not maternal inherited	5	11159760	11159760	G	A	missense30+	CTNND2:NM_001288716:exon9:c.C1076T:p.S359L;CTNND2:NM_001288715:exon11:c.C1814T:p.S605L;CTNND2:NM_001288717:exon11:c.C788T:p.S263L;CTNND2:NM_001332:exon12:c.C2087T:p.S696L	34	Male	ASD
PHASE I	M17604	NA	M17605	TRIO	validated	not maternal inherited	5	14507310	14507310	G	A	missense30+	TRIO:NM_007118:exon56:c.G8692A:p.E2898K	36	Male	ASD
PHASE I	M12474	NA	M12475	MAP3K1	validated	not maternal inherited	5	56152428	56152428	C	T	missense30+	MAP3K1:NM_005921:exon2:c.C484T:p.R162C	36	Female	ASD
PHASE I	M12441	NA	M12442	P4HA2	validated	not maternal inherited	5	131549719	131549719	C	T	missense30+	P4HA2:NM_001017973:exon5:c.G359A:p.R120Q;P4HA2:NM_001017974:exon5:c.G359A:p.R120Q;P4HA2:NM_004199:exon5:c.G359A:p.R120Q;P4HA2:NM_001142598:exon6:c.G359A:p.R120Q;P4HA2:NM_001142599:exon6:c.G359A:p.R120Q	36	Male	ASD
PHASE I	M12443	NA	M12444	TRRAP	validated	not maternal inherited	7	98609099	98609099	G	A	missense30+	TRRAP:NM_003496:exon70:c.G11149A:p.G3717S;TRRAP:NM_001244580:exon71:c.G11236A:p.G3746S	35	Male	ASD
PHASE I	M23847	NA	M23848	RELN	validated	not maternal inherited	7	103185783	103185783	C	T	missense30+	RELN:NM_005045:exon42:c.G6311A:p.R2104H;RELN:NM_173054:exon42:c.G6311A:p.R2104H	33	Male	ASD
PHASE I	M18426	NA	M18427	RAB2A	validated	not maternal inherited	8	61504467	61504467	C	T	missense30+	RAB2A:NM_001242644:exon5:c.C341T:p.A114V;RAB2A:NM_002865:exon6:c.C413T:p.A138V	36	Male	ASD
PHASE I	M02243	NA	M02242	AGAP2	validated	not maternal inherited	12	58127944	58127944	C	T	missense30+	AGAP2:NM_001122772:exon5:c.G1414A:p.A472T;AGAP2:NM_014770:exon5:c.G406A:p.A136T	32	na	ASD
PHASE I	M16087	NA	M16088	HECTD1	validated	not maternal inherited	14	31585593	31585593	C	T	missense30+	HECTD1:NM_015382:exon30:c.G5467A:p.V1823I	32	Female	ASD
PHASE I	M23745	NA	M23746	HECTD1	validated	not maternal inherited	14	31589041	31589041	C	A	missense30+	HECTD1:NM_015382:exon29:c.G5270T:p.R1757L	32	Male	ASD
PHASE I	M12526	NA	M12527	DLGAP1	validated	not maternal inherited	18	3879645	3879645	C	A	missense30+	DLGAP1:NM_001242761:exon4:c.G424T:p.V142L;DLGAP1:NM_004746:exon4:c.G424T:p.V142L	31	Male	ASD
PHASE I	M19682	NA	M19683	DSCAM	validated	not maternal inherited	21	41446993	41446993	C	T	missense30+	DSCAM:NM_001271534:exon27:c.G4859A:p.R1620Q;DSCAM:NM_001389:exon27:c.G4859A:p.R1620Q	34	Male	ASD
PHASE I	M03523	NA	M03522	LZTR1	validated	not maternal inherited	22	21350271	21350271	C	T	missense30+	LZTR1:NM_006767:exon18:c.C2089T:p.R697W	34	na	ASD
PHASE I	M08113	M08114	NA	ANK2	validated	not paternal inherited	4	114251470	114251470	G	A	missense30+	ANK2:NM_001148:exon27:c.G2969A:p.R990Q;ANK2:NM_020977:exon27:c.G2969A:p.R990Q;ANK2:NM_001127493:exon29:c.G2942A:p.R981Q	36	Male	ASD
PHASE I	M17431	M17432	M17433	POGZ	validated	not validate	1	151396573	151396573	C	T	missense30+	POGZ:NM_145796:exon7:c.G1090A:p.D364N;POGZ:NM_207171:exon7:c.G1216A:p.D406N;POGZ:NM_001194938:exon8:c.G1189A:p.D397N;POGZ:NM_001194937:exon9:c.G1348A:p.D450N;POGZ:NM_015100:exon9:c.G1375A:p.D459N	33	Female	ASD
PHASE I	M03823	M03821	M03822	EPHB2	validated	paternal inherited	1	23111426	23111426	G	A	missense30+	EPHB2:NM_004442:exon3:c.G668A:p.R223Q;EPHB2:NM_017449:exon3:c.G668A:p.R223Q	33	na	ASD
PHASE I	M15021	M15022	M15023	EPHB2	validated	paternal inherited	1	23238971	23238971	G	A	missense30+	EPHB2:NM_004442:exon15:c.G2734A:p.D912N;EPHB2:NM_017449:exon15:c.G2731A:p.D911N	34	Male	ASD
PHASE I	M15210	M15552	M15211	NFIA	validated	paternal inherited	1	61824914	61824914	G	A	missense30+	NFIA:NM_001134673:exon6:c.G914A:p.S305N;NFIA:NM_001145511:exon6:c.G890A:p.S297N;NFIA:NM_005595:exon6:c.G914A:p.S305N;NFIA:NM_001145512:exon7:c.G1049A:p.S350N	31	Male	ASD
PHASE I	M12382	M12383	M12384	NFIA	validated	paternal inherited	1	61892175	61892175	G	A	missense30+	NFIA:NM_001134673:exon10:c.G1459A:p.V487I;NFIA:NM_001145511:exon10:c.G1435A:p.V479I;NFIA:NM_001145512:exon11:c.G1594A:p.V532I	35	Male	ASD
PHASE I	M18470	M18471	M18472	LPHN2	validated	paternal inherited	1	82434986	82434986	G	A	missense30+	LPHN2:NM_001297705:exon13:c.G2597A:p.R866Q;LPHN2:NM_001297706:exon13:c.G2597A:p.R866Q;LPHN2:NM_012302:exon13:c.G2597A:p.R866Q;LPHN2:NM_001297704:exon14:c.G2597A:p.R866Q	34	Female	ASD
PHASE I	M21572	M21573	M21574	POGZ	validated	paternal inherited	1	151379747	151379747	C	T	missense30+	POGZ:NM_145796:exon14:c.G2111A:p.S704N;POGZ:NM_207171:exon14:c.G2237A:p.S746N;POGZ:NM_001194938:exon15:c.G2210A:p.S737N;POGZ:NM_001194937:exon16:c.G2369A:p.S790N;POGZ:NM_015100:exon16:c.G2396A:p.S799N	32	na	ASD
PHASE I	M23749	M23750	M23751	POGZ	validated	paternal inherited	1	151396573	151396573	C	T	missense30+	POGZ:NM_145796:exon7:c.G1090A:p.D364N;POGZ:NM_207171:exon7:c.G1216A:p.D406N;POGZ:NM_001194938:exon8:c.G1189A:p.D397N;POGZ:NM_001194937:exon9:c.G1348A:p.D450N;POGZ:NM_015100:exon9:c.G1375A:p.D459N	33	Male	ASD
PHASE I	M15039	M15040	M15041	ASH1L	validated	paternal inherited	1	155316175	155316175	C	G	missense30+	ASH1L:NM_018489:exon21:c.G7889C:p.R2630T	36	Male	ASD
PHASE I	M23690	M23775	M23691	DHX9	validated	paternal inherited	1	182850520	182850520	G	A	missense30+	DHX9:NM_001357:exon23:c.G2746A:p.V916I	31	Male	ASD
PHASE I	M20402	M20403	M20404	HNRNPU	validated	paternal inherited	1	245020950	245020950	G	A	missense30+	HNRNPU:NM_004501:exon8:c.C1507T:p.P503S;HNRNPU:NM_031844:exon8:c.C1564T:p.P522S	33	Male	ASD
PHASE I	M08566	M08567	M08568	HNRNPU	validated	paternal inherited	1	245021539	245021539	T	C	missense30+	HNRNPU:NM_004501:exon7:c.A1211G:p.K404R;HNRNPU:NM_031844:exon7:c.A1268G:p.K423R	33	Female	ASD
PHASE I	M02443	M02441	M02442	NRXN1	validated	paternal inherited	2	50724685	50724685	C	T	missense30+	NRXN1:NM_004801:exon14:c.G2665A:p.D889N;NRXN1:NM_001135659:exon15:c.G2785A:p.D929N	35	na	ASD
PHASE I	M21633	M21634	M21635	GLI2	validated	paternal inherited	2	121708877	121708877	C	T	missense30+	GLI2:NM_005270:exon3:c.C313T:p.P105S	35	na	ASD
PHASE I	M08494	M08495	M08496	SCN2A	validated	paternal inherited	2	166153564	166153564	G	A	missense30+	SCN2A:NM_001040143:exon2:c.G305A:p.R102Q;SCN2A:NM_001040142:exon3:c.G305A:p.R102Q;SCN2A:NM_021007:exon3:c.G305A:p.R102Q	36	na	ASD
PHASE I	M15212	M15213	M15214	UNC80	validated	paternal inherited	2	210745765	210745765	T	C	missense30+	UNC80:NM_032504:exon25:c.T4063C:p.F1355L;UNC80:NM_182587:exon25:c.T4048C:p.F1350L	36	Male	ASD
PHASE I	M23700	M23701	M23702	UNC80	validated	paternal inherited	2	210752840	210752840	C	T	missense30+	UNC80:NM_032504:exon26:c.C4138T:p.R1380C;UNC80:NM_182587:exon26:c.C4123T:p.R1375C	32	Female	ASD
PHASE I	M18393	M18394	M18395	UNC80	validated	paternal inherited	2	210782618	210782618	C	G	missense30+	UNC80:NM_032504:exon31:c.C4949G:p.T1650R;UNC80:NM_182587:exon31:c.C4934G:p.T1645R	33	Male	ASD
PHASE I	M08596	M08597	M08598	UNC80	validated	paternal inherited	2	210802287	210802287	C	T	missense30+	UNC80:NM_032504:exon41:c.C6200T:p.S2067L;UNC80:NM_182587:exon41:c.C6185T:p.S2062L	34	na	ASD
PHASE I	M08644	M08645	M08646	TRIP12	validated	paternal inherited	2	230663642	230663642	C	T	missense30+	TRIP12:NM_001284216:exon20:c.G2396A:p.G799E;TRIP12:NM_001284215:exon21:c.G3305A:p.G1102E;TRIP12:NM_004238:exon22:c.G3206A:p.G1069E;TRIP12:NM_001284214:exon23:c.G3350A:p.G1117E	31	Male	ASD
PHASE I	M02033	M02031	M02032	KAT2B	validated	paternal inherited	3	20168949	20168949	C	T	missense30+	KAT2B:NM_003884:exon11:c.C1657T:p.R553C	33	na	ASD
PHASE I	M23110	M23111	M23112	CACNA2D3	validated	paternal inherited	3	54604066	54604066	G	A	missense30+	CACNA2D3:NM_018398:exon8:c.G823A:p.A275T	32	Male	ASD
PHASE I	M16226	M16227	M16228	CACNA2D3	validated	paternal inherited	3	54930847	54930847	C	T	missense30+	CACNA2D3:NM_018398:exon26:c.C2318T:p.A773V	34	Male	ASD
PHASE I	M21566	M21567	M21568	FOXP1	validated	paternal inherited	3	71064722	71064722	C	T	missense30+	FOXP1:NM_001244813:exon6:c.G652A:p.E218K;FOXP1:NM_001244812:exon7:c.G724A:p.E242K;FOXP1:NM_001244815:exon7:c.G958A:p.E320K;FOXP1:NM_001244814:exon8:c.G952A:p.E318K;FOXP1:NM_001244816:exon11:c.G952A:p.E318K;FOXP1:NM_001244808:exon12:c.G952A:p.E318K;FOXP1:NM_001244810:exon12:c.G952A:p.E318K;FOXP1:NM_032682:exon12:c.G952A:p.E318K	36	Male	ASD
PHASE I	M02393	M02391	NA	FOXP1	validated	paternal inherited	3	71247423	71247423	G	C	missense30+	FOXP1:NM_001244814:exon2:c.C110G:p.S37C;FOXP1:NM_001244812:exon3:c.C110G:p.S37C;FOXP1:NM_001244816:exon5:c.C110G:p.S37C;FOXP1:NM_001012505:exon6:c.C110G:p.S37C;FOXP1:NM_001244808:exon6:c.C110G:p.S37C;FOXP1:NM_001244810:exon6:c.C110G:p.S37C;FOXP1:NM_032682:exon6:c.C110G:p.S37C	35	na	ASD
PHASE I	M16064	M16065	M16066	ADCY5	validated	paternal inherited	3	123008708	123008708	C	T	missense30+	ADCY5:NM_001199642:exon19:c.G2371A:p.D791N;ADCY5:NM_183357:exon19:c.G3421A:p.D1141N	35	Male	ASD
PHASE I	M15228	M15229	M15230	CTNND2	validated	paternal inherited	5	11098857	11098857	C	T	missense30+	CTNND2:NM_001288716:exon12:c.G1456A:p.D486N;CTNND2:NM_001288715:exon14:c.G2194A:p.D732N;CTNND2:NM_001288717:exon14:c.G1168A:p.D390N;CTNND2:NM_001332:exon15:c.G2467A:p.D823N	32	Male	ASD
PHASE I	M27815	M27816	M27817	CTNND2	validated	paternal inherited	5	11159760	11159760	G	A	missense30+	CTNND2:NM_001288716:exon9:c.C1076T:p.S359L;CTNND2:NM_001288715:exon11:c.C1814T:p.S605L;CTNND2:NM_001288717:exon11:c.C788T:p.S263L;CTNND2:NM_001332:exon12:c.C2087T:p.S696L	34	Male	ASD
PHASE I	M21489	M21490	M21491	TRIO	validated	paternal inherited	5	14481684	14481684	G	T	missense30+	TRIO:NM_007118:exon45:c.G6422T:p.R2141L	31	Male	ASD
PHASE I	M19767	M19768	M19769	MAP3K1	validated	paternal inherited	5	56176602	56176602	G	A	missense30+	MAP3K1:NM_005921:exon12:c.G2152A:p.A718T	35	Female	ASD
PHASE I	M17640	M17641	M17642	COL4A3BP	validated	paternal inherited	5	74721309	74721309	G	A	missense30+	COL4A3BP:NM_005713:exon5:c.C472T:p.R158C;COL4A3BP:NM_031361:exon5:c.C472T:p.R158C;COL4A3BP:NM_001130105:exon6:c.C856T:p.R286C	34	Female	ASD
PHASE I	M20600	M20601	M20602	P4HA2	validated	paternal inherited	5	131531157	131531157	G	C	missense30+	P4HA2:NM_001017973:exon13:c.C1382G:p.A461G;P4HA2:NM_001017974:exon13:c.C1382G:p.A461G;P4HA2:NM_004199:exon13:c.C1388G:p.A463G;P4HA2:NM_001142598:exon14:c.C1382G:p.A461G;P4HA2:NM_001142599:exon14:c.C1388G:p.A463G	32	Female	ASD
PHASE I	M20612	M20613	M20614	P4HA2	validated	paternal inherited	5	131544863	131544863	C	T	missense30+	P4HA2:NM_001017973:exon7:c.G871A:p.E291K;P4HA2:NM_001017974:exon7:c.G871A:p.E291K;P4HA2:NM_004199:exon7:c.G871A:p.E291K;P4HA2:NM_001142598:exon8:c.G871A:p.E291K;P4HA2:NM_001142599:exon8:c.G871A:p.E291K	36	Male	ASD
PHASE I	M16097	M16098	M16099	P4HA2	validated	paternal inherited	5	131544863	131544863	C	T	missense30+	P4HA2:NM_001017973:exon7:c.G871A:p.E291K;P4HA2:NM_001017974:exon7:c.G871A:p.E291K;P4HA2:NM_004199:exon7:c.G871A:p.E291K;P4HA2:NM_001142598:exon8:c.G871A:p.E291K;P4HA2:NM_001142599:exon8:c.G871A:p.E291K	36	Male	ASD
PHASE I	M26811	M26985	M26812	STXBP5	validated	paternal inherited	6	147694910	147694910	C	T	missense30+	STXBP5:NM_139244:exon24:c.C3017T:p.A1006V;STXBP5:NM_001127715:exon26:c.C3125T:p.A1042V	34	Male	ASD
PHASE I	M17436	M17437	M17438	GRB10	validated	paternal inherited	7	50673102	50673102	C	T	missense30+	GRB10:NM_001001549:exon11:c.G1136A:p.R379H;GRB10:NM_001001550:exon12:c.G1100A:p.R367H;GRB10:NM_005311:exon12:c.G1274A:p.R425H;GRB10:NM_001001555:exon13:c.G1100A:p.R367H	34	Male	ASD
PHASE I	M17431	M17432	M17433	TRRAP	validated	paternal inherited	7	98529286	98529286	G	C	missense30+	TRRAP:NM_001244580:exon26:c.G3850C:p.E1284Q;TRRAP:NM_003496:exon26:c.G3850C:p.E1284Q	31	Female	ASD
PHASE I	M12352	M12353	M12354	TRRAP	validated	paternal inherited	7	98567763	98567763	C	A	missense30+	TRRAP:NM_003496:exon50:c.C7466A:p.T2489N;TRRAP:NM_001244580:exon51:c.C7520A:p.T2507N	34	Male	ASD
PHASE I	M23651	M23652	M23653	TRRAP	validated	paternal inherited	7	98586515	98586515	G	A	missense30+	TRRAP:NM_003496:exon61:c.G9442A:p.V3148M;TRRAP:NM_001244580:exon62:c.G9529A:p.V3177M	31	Female	ASD
PHASE I	M21714	M21715	M21716	RELN	validated	paternal inherited	7	103205755	103205755	C	T	missense30+	RELN:NM_005045:exon34:c.G5180A:p.R1727Q;RELN:NM_173054:exon34:c.G5180A:p.R1727Q	33	na	ASD
PHASE I	M19617	M19618	M19619	RELN	validated	paternal inherited	7	103474032	103474032	C	T	missense30+	RELN:NM_005045:exon3:c.G425A:p.S142N;RELN:NM_173054:exon3:c.G425A:p.S142N	34	Male	ASD
PHASE I	M20615	M20616	M20778	DOCK8	validated	paternal inherited	9	428480	428480	G	A	missense30+	DOCK8:NM_001190458:exon33:c.G4157A:p.R1386H;DOCK8:NM_001193536:exon34:c.G4253A:p.R1418H;DOCK8:NM_203447:exon35:c.G4457A:p.R1486H	33	Male	ASD
PHASE I	M19761	M19762	M19763	DOCK8	validated	paternal inherited	9	433947	433947	C	G	missense30+	DOCK8:NM_001190458:exon36:c.C4558G:p.P1520A;DOCK8:NM_001193536:exon37:c.C4654G:p.P1552A;DOCK8:NM_203447:exon38:c.C4858G:p.P1620A	33	Male	ASD
PHASE I	M26932	M26933	M26934	STXBP1	validated	paternal inherited	9	130425571	130425571	G	A	missense30+	STXBP1:NM_001032221:exon7:c.G517A:p.A173T;STXBP1:NM_003165:exon7:c.G517A:p.A173T	36	na	ASD
PHASE I	M26778	M26779	M26780	LAMC3	validated	paternal inherited	9	133901944	133901944	G	A	missense30+	LAMC3:NM_006059:exon2:c.G646A:p.A216T	35	Male	ASD
PHASE I	M20699	M20700	M20701	LAMC3	validated	paternal inherited	9	133901944	133901944	G	A	missense30+	LAMC3:NM_006059:exon2:c.G646A:p.A216T	35	Male	ASD
PHASE I	M19652	M19653	M19654	STAM	validated	paternal inherited	10	17730090	17730090	A	T	missense30+	STAM:NM_003473:exon5:c.A362T:p.N121I	32	Male	ASD
PHASE I	M12417	M12418	M12419	WAC	validated	paternal inherited	10	28903596	28903596	G	A	missense30+	WAC:NM_100486:exon10:c.G1229A:p.R410Q;WAC:NM_016628:exon11:c.G1538A:p.R513Q;WAC:NM_100264:exon11:c.G1403A:p.R468Q	33	Male	ASD
PHASE I	M23067	M23068	M23069	WAC	validated	paternal inherited	10	28906698	28906698	C	G	missense30+	WAC:NM_100486:exon12:c.C1550G:p.T517S;WAC:NM_016628:exon13:c.C1859G:p.T620S;WAC:NM_100264:exon13:c.C1724G:p.T575S	33	Male	ASD
PHASE I	M19816	M19817	M19818	ANK3	validated	paternal inherited	10	61846521	61846521	G	A	missense30+	ANK3:NM_001149:exon8:c.C1064T:p.P355L;ANK3:NM_020987:exon30:c.C3662T:p.P1221L;ANK3:NM_001204403:exon31:c.C3644T:p.P1215L;ANK3:NM_001204404:exon31:c.C3665T:p.P1222L	34	Male	ASD
PHASE I	M08118	M08119	M08120	ANK3	validated	paternal inherited	10	61965608	61965608	C	T	missense30+	ANK3:NM_001204404:exon11:c.G1184A:p.R395Q;ANK3:NM_020987:exon11:c.G1235A:p.R412Q;ANK3:NM_001204403:exon12:c.G1217A:p.R406Q	34	Male	ASD
PHASE I	M17623	M17624	M17625	NAV2	validated	paternal inherited	11	20065735	20065735	G	A	missense30+	NAV2:NM_001111019:exon4:c.G374A:p.R125Q;NAV2:NM_001111018:exon13:c.G2924A:p.R975Q;NAV2:NM_145117:exon13:c.G3116A:p.R1039Q;NAV2:NM_182964:exon13:c.G3116A:p.R1039Q;NAV2:NM_001244963:exon14:c.G3185A:p.R1062Q	36	Male	ASD
PHASE I	M26826	M26982	M26827	NAV2	validated	paternal inherited	11	20125237	20125237	C	T	missense30+	NAV2:NM_001111019:exon24:c.C3803T:p.S1268L;NAV2:NM_001111018:exon34:c.C6419T:p.S2140L;NAV2:NM_145117:exon34:c.C6611T:p.S2204L;NAV2:NM_182964:exon34:c.C6620T:p.S2207L;NAV2:NM_001244963:exon36:c.C6788T:p.S2263L	35	Male	ASD
PHASE I	M23133	M23134	M23135	NAV2	validated	paternal inherited	11	20136247	20136247	G	A	missense30+	NAV2:NM_001111019:exon27:c.G4262A:p.R1421Q;NAV2:NM_001111018:exon37:c.G6878A:p.R2293Q;NAV2:NM_145117:exon37:c.G7070A:p.R2357Q;NAV2:NM_182964:exon37:c.G7079A:p.R2360Q;NAV2:NM_001244963:exon39:c.G7247A:p.R2416Q	35	Male	ASD
PHASE I	M13455	M13485	M13456	DLG2	validated	paternal inherited	11	84245741	84245741	C	T	missense30+	DLG2:NM_001300983:exon2:c.G76A:p.D26N;DLG2:NM_001364:exon2:c.G76A:p.D26N;DLG2:NM_001142699:exon7:c.G391A:p.D131N	36	Male	ASD
PHASE I	M19544	M19545	M19546	KIRREL3	validated	paternal inherited	11	126310415	126310415	G	T	missense30+	KIRREL3:NM_001161707:exon11:c.C1282A:p.Q428K;KIRREL3:NM_001301097:exon11:c.C1282A:p.Q428K;KIRREL3:NM_032531:exon11:c.C1282A:p.Q428K	33	Male	ASD
PHASE I	M26986	M26987	NA	KIRREL3	validated	paternal inherited	11	126314949	126314949	C	T	missense30+	KIRREL3:NM_001161707:exon10:c.G1177A:p.A393T;KIRREL3:NM_001301097:exon10:c.G1177A:p.A393T;KIRREL3:NM_032531:exon10:c.G1177A:p.A393T	30	Male	ASD
PHASE I	M19599	M19600	M19601	NUAK1	validated	paternal inherited	12	106460608	106460608	G	A	missense30+	NUAK1:NM_014840:exon7:c.C1958T:p.A653V	33	Female	ASD
PHASE I	M13354	M13355	M13356	MED13L	validated	paternal inherited	12	116403973	116403973	C	A	missense30+	MED13L:NM_015335:exon29:c.G6301T:p.V2101L	35	Male	ASD
PHASE I	M12307	M12308	NA	CHD8	validated	paternal inherited	14	21863173	21863173	T	C	missense30+	CHD8:NM_001170629:exon29:c.A5288G:p.E1763G;CHD8:NM_020920:exon30:c.A4451G:p.E1484G	33	Male	ASD
PHASE I	M12504	M12505	M12506	TSC2	validated	paternal inherited	16	2121610	2121610	G	A	missense30+	TSC2:NM_000548:exon18:c.G1939A:p.D647N;TSC2:NM_001077183:exon18:c.G1939A:p.D647N;TSC2:NM_001114382:exon18:c.G1939A:p.D647N	34	Male	ASD
PHASE I	M08862	M08863	M08864	ADCY9	validated	paternal inherited	16	4016224	4016224	C	T	missense30+	ADCY9:NM_001116:exon11:c.G3614A:p.R1205H	31	Male	ASD
PHASE I	M08509	M08510	M08511	ADCY9	validated	paternal inherited	16	4027549	4027549	G	A	missense30+	ADCY9:NM_001116:exon9:c.C2762T:p.S921F	31	Male	ASD
PHASE I	M20652	M20653	M20654	ANKRD11	validated	paternal inherited	16	89357429	89357429	T	C	missense30+	ANKRD11:NM_001256183:exon5:c.A389G:p.N130S;ANKRD11:NM_013275:exon5:c.A389G:p.N130S;ANKRD11:NM_001256182:exon6:c.A389G:p.N130S	34	Male	ASD
PHASE I	M08551	M08552	M08553	NCOR1	validated	paternal inherited	17	15989699	15989699	G	A	missense30+	NCOR1:NM_001190440:exon22:c.C3122T:p.P1041L;NCOR1:NM_006311:exon23:c.C3074T:p.P1025L	32	Male	ASD
PHASE I	M10105	M10106	M10107	SETBP1	validated	paternal inherited	18	42530507	42530507	G	A	missense30+	SETBP1:NM_015559:exon4:c.G1202A:p.R401Q	32	Male	ASD
PHASE I	M16269	M16270	M16271	RALGAPB	validated	paternal inherited	20	37161406	37161406	C	T	missense30+	RALGAPB:NM_001282917:exon15:c.C2149T:p.R717C;RALGAPB:NM_001282918:exon15:c.C2149T:p.R717C;RALGAPB:NM_020336:exon15:c.C2149T:p.R717C	32	Male	ASD
PHASE I	M13341	M13342	M13343	DYRK1A	validated	paternal inherited	21	38878450	38878450	C	T	missense30+	DYRK1A:NM_001396:exon10:c.C1595T:p.T532M;DYRK1A:NM_130436:exon10:c.C1568T:p.T523M;DYRK1A:NM_101395:exon12:c.C1595T:p.T532M	34	Male	ASD
PHASE I	M32128	M32129	M32130	DYRK1A	validated	paternal inherited	21	38878489	38878489	C	T	missense30+	DYRK1A:NM_001396:exon10:c.C1634T:p.A545V;DYRK1A:NM_130436:exon10:c.C1607T:p.A536V;DYRK1A:NM_101395:exon12:c.C1634T:p.A545V	34	Female	ASD
PHASE I	M08674	M08675	M08676	DSCAM	validated	paternal inherited	21	41741085	41741085	G	A	missense30+	DSCAM:NM_001271534:exon4:c.C596T:p.T199M;DSCAM:NM_001389:exon4:c.C596T:p.T199M	31	Male	ASD
PHASE I	M17688	M17689	M17690	CDC45	validated	paternal inherited	22	19471511	19471511	C	A	missense30+	CDC45:NM_001178011:exon4:c.C331A:p.R111S;CDC45:NM_001178010:exon5:c.C469A:p.R157S;CDC45:NM_003504:exon5:c.C469A:p.R157S	31	Male	ASD
PHASE I	M13352	NA	NA	AGO4	validated	undetermined	1	36306806	36306806	G	A	missense30+	AGO4:NM_017629:exon14:c.G1765A:p.D589N	34	Male	ASD
PHASE I	M13300	NA	NA	HIVEP3	validated	undetermined	1	41979349	41979349	G	A	missense30+	HIVEP3:NM_001127714:exon7:c.C5543T:p.S1848L;HIVEP3:NM_024503:exon8:c.C5543T:p.S1848L	35	Female	ASD
PHASE I	M03303	NA	NA	SCN2A	validated	undetermined	2	166187887	166187887	G	C	missense30+	SCN2A:NM_001040143:exon13:c.G2197C:p.A733P;SCN2A:NM_001040142:exon14:c.G2197C:p.A733P;SCN2A:NM_021007:exon14:c.G2197C:p.A733P	34	na	ASD
PHASE I	M08852	NA	NA	WDFY3	validated	undetermined	4	85661457	85661457	A	T	missense30+	WDFY3:NM_014991:exon39:c.T6347A:p.L2116Q	31	Female	ASD
PHASE I	M08973	NA	NA	MAP3K1	validated	undetermined	5	56170973	56170973	G	A	missense30+	MAP3K1:NM_005921:exon10:c.G1801A:p.E601K	36	Male	ASD
PHASE I	M23044	NA	NA	TRRAP	validated	undetermined	7	98508848	98508848	C	T	missense30+	TRRAP:NM_001244580:exon17:c.C1961T:p.T654M;TRRAP:NM_003496:exon17:c.C1961T:p.T654M	32	Female	ASD
PHASE I	M13288	NA	NA	TRRAP	validated	undetermined	7	98581031	98581031	G	A	missense30+	TRRAP:NM_003496:exon58:c.G8896A:p.D2966N;TRRAP:NM_001244580:exon59:c.G8950A:p.D2984N	32	Male	ASD
PHASE I	M21477	M21478	M21479	AHNAK	validated	undetermined	11	62295843	62295843	C	T	missense30+	AHNAK:NM_001620:exon5:c.G6046A:p.G2016S	34	Male	ASD
PHASE I	M15110	M15111	M15112	NEMF	validated	undetermined	14	50307529	50307529	C	T	missense30+	NEMF:NM_001301732:exon5:c.G413A:p.R138Q;NEMF:NM_004713:exon5:c.G413A:p.R138Q	35	Male	ASD
PHASE I	M13385	NA	NA	RALGAPB	validated	undetermined	20	37168453	37168453	G	A	missense30+	RALGAPB:NM_001282917:exon17:c.G2414A:p.R805Q;RALGAPB:NM_001282918:exon17:c.G2402A:p.R801Q;RALGAPB:NM_020336:exon17:c.G2414A:p.R805Q	37	Male	ASD
PHASE I	M08781	M08782	M08783	DSCAM	validated	undetermined	21	41741085	41741085	G	A	missense30+	DSCAM:NM_001271534:exon4:c.C596T:p.T199M;DSCAM:NM_001389:exon4:c.C596T:p.T199M	31	Male	ASD
PHASE I	M23688	M23771	M23689	CHD2	validated	undetermined (non-paternity)	15	93563389	93563389	G	A	missense30+	CHD2:NM_001271:exon38:c.G5054A:p.R1685H	36	Male	ASD
PHASE I	M13453	NA	M13454	TRRAP	false positive	-	7	98524959	98524959	T	C	missense30+	TRRAP:NM_001244580:exon23:c.T3145C:p.Y1049H;TRRAP:NM_003496:exon23:c.T3145C:p.Y1049H	33	Male	ASD
PHASE I	M27857	M27858	M27859	TRRAP	false positive	-	7	98524959	98524959	T	C	missense30+	TRRAP:NM_001244580:exon23:c.T3145C:p.Y1049H;TRRAP:NM_003496:exon23:c.T3145C:p.Y1049H	33	Female	ASD
PHASE I	M16212	NA	M16213	GALNT18	false positive	-	11	11394141	11394141	C	T	missense30+	GALNT18:NM_198516:exon6:c.G1013A:p.R338Q	33	Male	ASD
PHASE II-1	M30337	M30338	M30339	SCN2A	validated	de novo	2	166168598	166168598	G	A	missense30+	SCN2A:NM_001040143:exon7:c.G1034A:p.G345D;SCN2A:NM_001040142:exon8:c.G1034A:p.G345D;SCN2A:NM_021007:exon8:c.G1034A:p.G345D	34	Female	ASD
PHASE II-1	M30859	M30860	M30861	SCN2A	validated	de novo	2	166201312	166201312	G	A	missense30+	SCN2A:NM_001040143:exon15:c.G2810A:p.R937H;SCN2A:NM_001040142:exon16:c.G2810A:p.R937H;SCN2A:NM_021007:exon16:c.G2810A:p.R937H	33	Female	ASD
PHASE II-1	GX0263.p1	GX0263.fa	GX0263.mo	CUL3	validated	de novo	2	225346695	225346695	G	A	missense30+	CUL3:NM_001257197:exon13:c.C1745T:p.P582L;CUL3:NM_001257198:exon14:c.C1961T:p.P654L;CUL3:NM_003590:exon14:c.C1943T:p.P648L	33	Male	ASD
PHASE II-1	GX0086.p1	GX0086.fa	GX0086.mo	WHSC1	validated	de novo	4	1978364	1978364	G	T	missense30+	WHSC1:NM_001042424:exon21:c.G3784T:p.A1262S;WHSC1:NM_133335:exon21:c.G3784T:p.A1262S;WHSC1:NM_133331:exon22:c.G3784T:p.A1262S;WHSC1:NM_133330:exon23:c.G3784T:p.A1262S	34	Male	ASD
PHASE II-1	HN0105.p1	HN0105.fa	HN0105.mo	NBEA	validated	inherited both	13	35624411	35624411	G	A	missense30+	NBEA:NM_015678:exon6:c.G851A:p.R284H	34	Male	ASD
PHASE II-1	HN0012.p1	NA	HN0012.mo	HIVEP3	validated	maternal inherited	1	41979410	41979410	C	T	missense30+	HIVEP3:NM_001127714:exon7:c.G5482A:p.D1828N;HIVEP3:NM_024503:exon8:c.G5482A:p.D1828N	33	Male	ASD
PHASE II-1	M32286	M32287	M32288	TAF13	validated	maternal inherited	1	109608851	109608851	C	T	missense30+	TAF13:NM_005645:exon3:c.G110A:p.R37Q	37	Male	ASD
PHASE II-1	GX0392.p1	GX0392.fa	GX0392.mo	ASH1L	validated	maternal inherited	1	155311845	155311845	C	T	missense30+	ASH1L:NM_018489:exon25:c.G8342A:p.R2781Q	36	Male	ASD
PHASE II-1	GX0510.p1	GX0510.fa	GX0510.mo	IQGAP3	validated	maternal inherited	1	156513966	156513966	C	T	missense30+	IQGAP3:NM_178229:exon21:c.G2438A:p.R813H	34	Male	ASD
PHASE II-1	M30377	M30378	M30379	SCN1A	validated	maternal inherited	2	166850674	166850674	C	T	missense30+	SCN1A:NM_001165963:exon25:c.G4834A:p.V1612I;SCN1A:NM_001165964:exon25:c.G4750A:p.V1584I;SCN1A:NM_006920:exon25:c.G4801A:p.V1601I;SCN1A:NM_001202435:exon27:c.G4834A:p.V1612I	33	Female	ASD
PHASE II-1	GX0521.p1	GX0521.fa	GX0521.mo	UNC80	validated	maternal inherited	2	210681738	210681738	G	A	missense30+	UNC80:NM_032504:exon10:c.G1441A:p.D481N;UNC80:NM_182587:exon10:c.G1441A:p.D481N	35	Male	ASD
PHASE II-1	GX0029.p1	GX0029.fa	GX0029.mo	UNC80	validated	maternal inherited	2	210699694	210699694	C	T	missense30+	UNC80:NM_032504:exon18:c.C3001T:p.R1001C;UNC80:NM_182587:exon18:c.C2986T:p.R996C	32	Male	ASD
PHASE II-1	M30343	M30344	M30345	UNC80	validated	maternal inherited	2	210858135	210858135	A	G	missense30+	UNC80:NM_182587:exon61:c.A9223G:p.K3075E;UNC80:NM_032504:exon62:c.A9295G:p.K3099E	31	Male	ASD
PHASE II-1	M30832	NA	M30834	CACNA2D3	validated	maternal inherited	3	55038848	55038848	G	A	missense30+	CACNA2D3:NM_018398:exon32:c.G2749A:p.A917T	32	Male	ASD
PHASE II-1	M31817	NA	M31819	FOXP1	validated	maternal inherited	3	71247378	71247378	G	A	missense30+	FOXP1:NM_001244814:exon2:c.C155T:p.A52V;FOXP1:NM_001244812:exon3:c.C155T:p.A52V;FOXP1:NM_001244816:exon5:c.C155T:p.A52V;FOXP1:NM_001012505:exon6:c.C155T:p.A52V;FOXP1:NM_001244808:exon6:c.C155T:p.A52V;FOXP1:NM_001244810:exon6:c.C155T:p.A52V;FOXP1:NM_032682:exon6:c.C155T:p.A52V	33	Male	ASD
PHASE II-1	GX0338.p1	GX0338.fa	GX0338.mo	FOXP1	validated	maternal inherited	3	71247423	71247423	G	C	missense30+	FOXP1:NM_001244814:exon2:c.C110G:p.S37C;FOXP1:NM_001244812:exon3:c.C110G:p.S37C;FOXP1:NM_001244816:exon5:c.C110G:p.S37C;FOXP1:NM_001012505:exon6:c.C110G:p.S37C;FOXP1:NM_001244808:exon6:c.C110G:p.S37C;FOXP1:NM_001244810:exon6:c.C110G:p.S37C;FOXP1:NM_032682:exon6:c.C110G:p.S37C	35	Male	ASD
PHASE II-1	GX0440.p1	GX0440.fa	GX0440.mo	ANK2	validated	maternal inherited	4	114177003	114177003	C	G	missense30+	ANK2:NM_001148:exon11:c.C1103G:p.A368G;ANK2:NM_020977:exon11:c.C1103G:p.A368G;ANK2:NM_001127493:exon12:c.C1040G:p.A347G	33	Male	ASD
PHASE II-1	GX0007.p1	GX0007.fa	GX0007.mo	ANK2	validated	maternal inherited	4	114294285	114294285	G	A	missense30+	ANK2:NM_020977:exon43:c.G5395A:p.E1799K;ANK2:NM_001148:exon44:c.G11650A:p.E3884K;ANK2:NM_001127493:exon45:c.G5368A:p.E1790K	32	Female	ASD
PHASE II-1	M30910	NA	M30912	CTNND2	validated	maternal inherited	5	11159760	11159760	G	A	missense30+	CTNND2:NM_001288716:exon9:c.C1076T:p.S359L;CTNND2:NM_001288715:exon11:c.C1814T:p.S605L;CTNND2:NM_001288717:exon11:c.C788T:p.S263L;CTNND2:NM_001332:exon12:c.C2087T:p.S696L	34	Male	ASD
PHASE II-1	GX0506.p1	GX0506.fa	GX0506.mo	ALDH5A1	validated	maternal inherited	6	24505125	24505125	G	A	missense30+	ALDH5A1:NM_001080:exon4:c.G638A:p.R213Q;ALDH5A1:NM_170740:exon4:c.G638A:p.R213Q	37	Male	ASD
PHASE II-1	GX0313.p1	GX0313.fa	GX0313.mo	CUL7	validated	maternal inherited	6	43006087	43006087	C	T	missense30+	CUL7:NM_001168370:exon25:c.G4943A:p.R1648Q;CUL7:NM_014780:exon25:c.G4691A:p.R1564Q	34	Male	ASD
PHASE II-1	M30928	M30929	M30930	RIMS1	validated	maternal inherited	6	72962473	72962473	G	A	missense30+	RIMS1:NM_001168407:exon11:c.G1130A:p.R377Q;RIMS1:NM_001168408:exon11:c.G1130A:p.R377Q;RIMS1:NM_001168409:exon11:c.G887A:p.R296Q;RIMS1:NM_001168410:exon11:c.G1085A:p.R362Q;RIMS1:NM_014989:exon16:c.G2708A:p.R903Q	32	Male	ASD
PHASE II-1	GX0170.p1	NA	GX0170.mo	ARID1B	validated	maternal inherited	6	157405814	157405814	G	A	missense30+	ARID1B:NM_017519:exon5:c.G2017A:p.D673N;ARID1B:NM_020732:exon6:c.G2056A:p.D686N	31	Male	ASD
PHASE II-1	M30880	M30881	M30882	ARID1B	validated	maternal inherited	6	157502187	157502187	G	A	missense30+	ARID1B:NM_017519:exon11:c.G3181A:p.D1061N;ARID1B:NM_020732:exon12:c.G3220A:p.D1074N	36	Male	ASD
PHASE II-1	GX0040.p1	GX0040.fa	GX0040.mo	TRRAP	validated	maternal inherited	7	98606063	98606063	C	G	missense30+	TRRAP:NM_003496:exon68:c.C10688G:p.S3563C;TRRAP:NM_001244580:exon69:c.C10775G:p.S3592C	32	Female	ASD
PHASE II-1	GX0213.p1	GX0213.fa	GX0213.mo	GIGYF1	validated	maternal inherited	7	100284044	100284044	C	T	missense30+	GIGYF1:NM_022574:exon8:c.G707A:p.R236H	30	Female	ASD
PHASE II-1	M30330	M30331	M30332	RELN	validated	maternal inherited	7	103230169	103230169	G	A	missense30+	RELN:NM_005045:exon28:c.C4019T:p.P1340L;RELN:NM_173054:exon28:c.C4019T:p.P1340L	32	na	ASD
PHASE II-1	M30337	M30338	M30339	CSMD1	validated	maternal inherited	8	3267076	3267076	C	T	missense30+	CSMD1:NM_033225:exon13:c.G1613A:p.R538Q	36	Female	ASD
PHASE II-1	M31875	M31876	M31877	DOCK8	validated	maternal inherited	9	396837	396837	G	A	missense30+	DOCK8:NM_001190458:exon23:c.G2723A:p.R908Q;DOCK8:NM_001193536:exon24:c.G2819A:p.R940Q;DOCK8:NM_203447:exon25:c.G3023A:p.R1008Q	37	Female	ASD
PHASE II-1	M30585	M30586	M30587	DOCK8	validated	maternal inherited	9	396846	396846	G	A	missense30+	DOCK8:NM_001190458:exon23:c.G2732A:p.R911H;DOCK8:NM_001193536:exon24:c.G2828A:p.R943H;DOCK8:NM_203447:exon25:c.G3032A:p.R1011H	36	Female	ASD
PHASE II-1	GX0042.p1	GX0042.fa	GX0042.mo	DOCK8	validated	maternal inherited	9	404990	404990	C	A	missense30+	DOCK8:NM_001190458:exon25:c.C3007A:p.H1003N;DOCK8:NM_001193536:exon26:c.C3103A:p.H1035N;DOCK8:NM_203447:exon27:c.C3307A:p.H1103N	34	Male	ASD
PHASE II-1	GX0500.p1	GX0500.fa	GX0500.mo	DOCK8	validated	maternal inherited	9	404990	404990	C	A	missense30+	DOCK8:NM_001190458:exon25:c.C3007A:p.H1003N;DOCK8:NM_001193536:exon26:c.C3103A:p.H1035N;DOCK8:NM_203447:exon27:c.C3307A:p.H1103N	34	Female	ASD
PHASE II-1	GX0365.p1	GX0365.fa	GX0365.mo	PAX5	validated	maternal inherited	9	37015019	37015019	C	T	missense30+	PAX5:NM_001280551:exon2:c.G61A:p.V21M;PAX5:NM_001280556:exon2:c.G61A:p.V21M;PAX5:NM_001280547:exon3:c.G385A:p.V129M;PAX5:NM_001280548:exon3:c.G385A:p.V129M;PAX5:NM_001280549:exon3:c.G385A:p.V129M;PAX5:NM_001280550:exon3:c.G385A:p.V129M;PAX5:NM_001280552:exon3:c.G385A:p.V129M;PAX5:NM_001280553:exon3:c.G385A:p.V129M;PAX5:NM_001280554:exon3:c.G385A:p.V129M;PAX5:NM_016734:exon3:c.G385A:p.V129M	30	Male	ASD
PHASE II-1	GX0078.p1	GX0078.fa	GX0078.mo	NAV2	validated	maternal inherited	11	19970353	19970353	G	A	missense30+	NAV2:NM_001111018:exon10:c.G2180A:p.R727Q;NAV2:NM_145117:exon10:c.G2372A:p.R791Q;NAV2:NM_182964:exon10:c.G2372A:p.R791Q;NAV2:NM_001244963:exon11:c.G2441A:p.R814Q	36	Female	ASD
PHASE II-1	M32289	M32290	M32291	SHANK2	validated	maternal inherited	11	70829927	70829927	C	T	missense30+	SHANK2:NM_012309.3:exon3:c.C359T:p.R120Q	33	Male	ASD
PHASE II-1	M30940	M30941	M30942	DLG2	validated	maternal inherited	11	83173084	83173084	C	T	missense30+	DLG2:NM_001142702:exon10:c.G859A:p.A287T;DLG2:NM_001142700:exon19:c.G2104A:p.A702T;DLG2:NM_001206769:exon21:c.G2584A:p.A862T;DLG2:NM_001300983:exon22:c.G2413A:p.A805T;DLG2:NM_001364:exon22:c.G2467A:p.A823T;DLG2:NM_001142699:exon27:c.G2782A:p.A928T	34	Male	ASD
PHASE II-1	M30856	NA	M30858	DLG2	validated	maternal inherited	11	83182725	83182725	C	T	missense30+	DLG2:NM_001142702:exon7:c.G467A:p.R156Q;DLG2:NM_001142700:exon16:c.G1712A:p.R571Q;DLG2:NM_001206769:exon18:c.G2192A:p.R731Q;DLG2:NM_001300983:exon19:c.G2021A:p.R674Q;DLG2:NM_001364:exon19:c.G2075A:p.R692Q;DLG2:NM_001142699:exon24:c.G2390A:p.R797Q	34	Male	ASD
PHASE II-1	GX0112.p1	NA	GX0112.mo	AGAP2	validated	maternal inherited	12	58127944	58127944	C	T	missense30+	AGAP2:NM_001122772:exon5:c.G1414A:p.A472T;AGAP2:NM_014770:exon5:c.G406A:p.A136T	32	Male	ASD
PHASE II-1	M31213	M31214	M31215	AGAP2	validated	maternal inherited	12	58127944	58127944	C	T	missense30+	AGAP2:NM_001122772:exon5:c.G1414A:p.A472T;AGAP2:NM_014770:exon5:c.G406A:p.A136T	32	Male	ASD
PHASE II-1	GX0291.p1	GX0291.fa	GX0291.mo	NBEA	validated	maternal inherited	13	35622758	35622758	C	T	missense30+	NBEA:NM_015678:exon5:c.C782T:p.T261I	32	Male	ASD
PHASE II-1	GX0242.p1	GX0242.fa	GX0242.mo	HECTD1	validated	maternal inherited	14	31609141	31609141	G	A	missense30+	HECTD1:NM_015382:exon19:c.C2936T:p.P979L	35	Female	ASD
PHASE II-1	M32292	M32293	M32294	HECTD1	validated	maternal inherited	14	31642985	31642985	C	T	missense30+	HECTD1:NM_015382:exon5:c.G631A:p.A211T	35	Male	ASD
PHASE II-1	GX0441.p1	GX0441.fa	GX0441.mo	CCDC88C	validated	maternal inherited	14	91770115	91770115	T	C	missense30+	CCDC88C:NM_001080414:exon20:c.A3565G:p.I1189V	31	Male	ASD
PHASE II-1	M31992	NA	M31994	CCDC88C	validated	maternal inherited	14	91805671	91805671	C	T	missense30+	CCDC88C:NM_001080414:exon8:c.G760A:p.V254I	31	Male	ASD
PHASE II-1	M31006	NA	M31008	SIN3A	validated	maternal inherited	15	75722622	75722622	C	T	missense30+	SIN3A:NM_001145357:exon2:c.G95A:p.R32Q;SIN3A:NM_001145358:exon2:c.G95A:p.R32Q;SIN3A:NM_015477:exon2:c.G95A:p.R32Q	36	Male	ASD
PHASE II-1	HN0128.p1	HN0128.fa	HN0128.mo	NCOR1	validated	maternal inherited	17	15964747	15964747	C	T	missense30+	NCOR1:NM_006311:exon37:c.G5849A:p.R1950H	32	Male	ASD
PHASE II-1	GX0365.p1	GX0365.fa	GX0365.mo	DLGAP1	validated	maternal inherited	18	3879776	3879776	C	T	missense30+	DLGAP1:NM_001242761:exon4:c.G293A:p.R98H;DLGAP1:NM_004746:exon4:c.G293A:p.R98H	32	Male	ASD
PHASE II-1	M31953	NA	M31955	KATNAL2	validated	maternal inherited	18	44595645	44595645	G	A	missense30+	KATNAL2:NM_031303:exon9:c.G664A:p.G222S	35	Male	ASD
PHASE II-1	M32044	M32045	M32046	CNOT3	validated	maternal inherited	19	54649484	54649484	G	A	missense30+	CNOT3:NM_014516:exon8:c.G634A:p.D212N	35	Male	ASD
PHASE II-1	M31009	M31010	M31011	DYRK1A	validated	maternal inherited	21	38878489	38878489	C	T	missense30+	DYRK1A:NM_001396:exon10:c.C1634T:p.A545V;DYRK1A:NM_130436:exon10:c.C1607T:p.A536V;DYRK1A:NM_101395:exon12:c.C1634T:p.A545V	34	Male	ASD
PHASE II-1	M32047	M32048	M32049	DSCAM	validated	maternal inherited	21	41457637	41457637	C	T	missense30+	DSCAM:NM_001271534:exon23:c.G4024A:p.G1342R;DSCAM:NM_001389:exon23:c.G4024A:p.G1342R	33	Male	ASD
PHASE II-1	GX0112.p1	NA	GX0112.mo	CDC45	validated	maternal inherited	22	19468525	19468525	G	A	missense30+	CDC45:NM_001178010:exon3:c.G161A:p.G54E;CDC45:NM_001178011:exon3:c.G161A:p.G54E;CDC45:NM_003504:exon3:c.G161A:p.G54E	32	Male	ASD
PHASE II-1	GX0399.p1	GX0399.fa	GX0399.mo	LZTR1	validated	maternal inherited	22	21351071	21351071	C	T	missense30+	LZTR1:NM_006767:exon19:c.C2306T:p.T769M	31	Male	ID
PHASE II-1	GX0279.p1	GX0279.fa	GX0279.mo	TNRC6B	validated	maternal inherited	22	40676052	40676052	G	A	missense30+	TNRC6B:NM_015088:exon9:c.G3157A:p.D1053N;TNRC6B:NM_001162501:exon10:c.G3316A:p.D1106N;TNRC6B:NM_001024843:exon12:c.G1075A:p.D359N	31	Male	ASD
PHASE II-1	GX0494.p1	NA	GX0494.mo	GLI2	validated	not maternal inherited	2	121708869	121708869	G	A	missense30+	GLI2:NM_005270:exon3:c.G305A:p.R102Q	34	Male	ASD
PHASE II-1	GX0166.p2	NA	GX0166.mo	GIGYF1	validated	not maternal inherited	7	100285606	100285606	T	C	missense30+	GIGYF1:NM_022574:exon2:c.A163G:p.K55E	32	Male	ASD
PHASE II-1	HN0075.p1	NA	HN0075.mo	RELN	validated	not maternal inherited	7	103251224	103251224	C	T	missense30+	RELN:NM_005045:exon22:c.G2926A:p.E976K;RELN:NM_173054:exon22:c.G2926A:p.E976K	32	Male	ASD
PHASE II-1	M31977	NA	M31979	CHD7	validated	not maternal inherited	8	61769341	61769341	C	A	missense30+	CHD7:NM_017780:exon34:c.C7502A:p.S2501Y	31	Male	ASD
PHASE II-1	M31974	NA	M31976	ANK3	validated	not maternal inherited	10	61959930	61959930	C	T	missense30+	ANK3:NM_001204404:exon13:c.G1397A:p.R466Q;ANK3:NM_020987:exon13:c.G1448A:p.R483Q;ANK3:NM_001204403:exon14:c.G1430A:p.R477Q	35	Male	ASD
PHASE II-1	GX0179.p1	NA	GX0179.mo	DIP2A	validated	not maternal inherited	21	47970576	47970576	G	A	missense30+	DIP2A:NM_001146114:exon21:c.G2566A:p.G856R;DIP2A:NM_001146116:exon23:c.G2746A:p.G916R;DIP2A:NM_015151:exon23:c.G2758A:p.G920R	32	Male	ASD
PHASE II-1	HN0054.p1	HN0054.fa	NA	DLG2	validated	not paternal inherited	11	83770385	83770385	C	T	missense30+	DLG2:NM_001142700:exon4:c.G424A:p.E142K;DLG2:NM_001206769:exon5:c.G694A:p.E232K;DLG2:NM_001300983:exon6:c.G577A:p.E193K;DLG2:NM_001364:exon6:c.G577A:p.E193K;DLG2:NM_001142699:exon11:c.G892A:p.E298K	33	Male	ASD
PHASE II-1	HN0043.p1	HN0043.fa	HN0043.mo	EPHB2	validated	paternal inherited	1	23235564	23235564	G	A	missense30+	EPHB2:NM_004442:exon13:c.G2405A:p.R802Q;EPHB2:NM_017449:exon13:c.G2402A:p.R801Q	37	Female	ASD
PHASE II-1	GX0392.p1	GX0392.fa	GX0392.mo	IQGAP3	validated	paternal inherited	1	156506973	156506973	G	A	missense30+	IQGAP3:NM_178229:exon27:c.C3422T:p.P1141L	32	Male	ASD
PHASE II-1	M32032	M32033	M32034	SCN1A	validated	paternal inherited	2	166866300	166866300	C	T	missense30+	SCN1A:NM_001165963:exon20:c.G3931A:p.A1311T;SCN1A:NM_001165964:exon20:c.G3847A:p.A1283T;SCN1A:NM_006920:exon20:c.G3898A:p.A1300T;SCN1A:NM_001202435:exon22:c.G3931A:p.A1311T	33	Male	ASD
PHASE II-1	GX0312.p1	GX0312.fa	GX0312.mo	PARD3B	validated	paternal inherited	2	205990451	205990451	C	T	missense30+	PARD3B:NM_057177:exon10:c.C1424T:p.P475L;PARD3B:NM_152526:exon10:c.C1424T:p.P475L;PARD3B:NM_205863:exon10:c.C1424T:p.P475L	32	Male	ASD
PHASE II-1	HN0078.p1	HN0078.fa	HN0078.mo	UNC80	validated	paternal inherited	2	210650826	210650826	G	A	missense30+	UNC80:NM_032504:exon5:c.G637A:p.V213I;UNC80:NM_182587:exon5:c.G637A:p.V213I	35	Male	ASD
PHASE II-1	M32286	M32287	M32288	UNC80	validated	paternal inherited	2	210761043	210761043	G	A	missense30+	UNC80:NM_032504:exon27:c.G4289A:p.S1430N;UNC80:NM_182587:exon27:c.G4274A:p.S1425N	33	Male	ASD
PHASE II-1	M31959	M31960	M31961	ITPR1	validated	paternal inherited	3	4706906	4706906	G	A	missense30+	ITPR1:NM_001168272:exon16:c.G1594A:p.A532T;ITPR1:NM_002222:exon16:c.G1594A:p.A532T;ITPR1:NM_001099952:exon17:c.G1639A:p.A547T	34	Male	ASD
PHASE II-1	M30357	M30358	M30359	KAT2B	validated	paternal inherited	3	20153107	20153107	G	A	missense30+	KAT2B:NM_003884:exon6:c.G871A:p.V291M	32	Male	ASD
PHASE II-1	GX0217.p1	GX0217.fa	GX0217.mo	NISCH	validated	paternal inherited	3	52505850	52505850	G	A	missense30+	NISCH:NM_001276293:exon5:c.G430A:p.G144S;NISCH:NM_001276294:exon5:c.G430A:p.G144S;NISCH:NM_007184:exon5:c.G430A:p.G144S	34	Male	ASD
PHASE II-1	GX0490.p1	GX0490.fa	GX0490.mo	WDFY3	validated	paternal inherited	4	85731407	85731407	C	G	missense30+	WDFY3:NM_014991:exon14:c.G1978C:p.A660P	35	Male	ASD
PHASE II-1	GX0032.p1	GX0032.fa	GX0032.mo	CTNND2	validated	paternal inherited	5	11565129	11565129	C	T	missense30+	CTNND2:NM_001332:exon3:c.G214A:p.E72K	36	Male	ASD
PHASE II-1	M31989	M31990	M31991	TRRAP	validated	paternal inherited	7	98529197	98529197	C	A	missense30+	TRRAP:NM_001244580:exon26:c.C3761A:p.S1254Y;TRRAP:NM_003496:exon26:c.C3761A:p.S1254Y	35	Male	ASD
PHASE II-1	GX0499.p1	GX0499.fa	GX0499.mo	TRRAP	validated	paternal inherited	7	98563453	98563453	C	T	missense30+	TRRAP:NM_003496:exon47:c.C7036T:p.L2346F;TRRAP:NM_001244580:exon48:c.C7090T:p.L2364F	32	Female	ASD
PHASE II-1	GX0046.p1	GX0046.fa	GX0046.mo	PCOLCE	validated	paternal inherited	7	100203407	100203407	G	A	missense30+	PCOLCE:NM_002593:exon5:c.G697A:p.G233R	34	Male	ASD
PHASE II-1	HN0019.p1	HN0019.fa	HN0019.mo	GIGYF1	validated	paternal inherited	7	100285430	100285430	G	A	missense30+	GIGYF1:NM_022574:exon3:c.C242T:p.P81L	32	Male	ASD
PHASE II-1	M32110	M32111	M32112	CSMD1	validated	paternal inherited	8	3245169	3245169	C	T	missense30+	CSMD1:NM_033225:exon18:c.G2629A:p.G877S	34	Male	ASD
PHASE II-1	GX0364.p1	GX0364.fa	GX0364.mo	CHD7	validated	paternal inherited	8	61769032	61769032	G	A	missense30+	CHD7:NM_017780:exon34:c.G7193A:p.R2398H	34	Male	ASD
PHASE II-1	HN0065.p1	HN0065.fa	HN0065.mo	DOCK8	validated	paternal inherited	9	399219	399219	G	A	missense30+	DOCK8:NM_001190458:exon24:c.G2894A:p.R965Q;DOCK8:NM_001193536:exon25:c.G2990A:p.R997Q;DOCK8:NM_203447:exon26:c.G3194A:p.R1065Q	33	Male	ASD
PHASE II-1	HN0019.p1	HN0019.fa	HN0019.mo	DOCK8	validated	paternal inherited	9	441350	441350	G	A	missense30+	DOCK8:NM_001190458:exon39:c.G4988A:p.R1663Q;DOCK8:NM_001193536:exon40:c.G5084A:p.R1695Q;DOCK8:NM_203447:exon41:c.G5288A:p.R1763Q	36	Male	ASD
PHASE II-1	GX0135.p1	GX0135.fa	NA	LAMC3	validated	paternal inherited	9	133901936	133901936	G	A	missense30+	LAMC3:NM_006059:exon2:c.G638A:p.R213Q	37	Male	ASD
PHASE II-1	GX0316.p1	GX0316.fa	GX0316.mo	LAMC3	validated	paternal inherited	9	133907543	133907543	G	A	missense30+	LAMC3:NM_006059:exon3:c.G790A:p.D264N	33	Male	ASD
PHASE II-1	GX0071.p1	GX0071.fa	GX0071.mo	SVIL	validated	paternal inherited	10	29760093	29760093	C	T	missense30+	SVIL:NM_003174:exon29:c.G4331A:p.R1444Q;SVIL:NM_021738:exon31:c.G5609A:p.R1870Q	37	Male	ASD
PHASE II-1	GX0023.p1	GX0023.fa	GX0023.mo	SVIL	validated	paternal inherited	10	29773693	29773693	C	T	missense30+	SVIL:NM_003174:exon25:c.G3569A:p.R1190Q;SVIL:NM_021738:exon27:c.G4847A:p.R1616Q	34	Male	ASD
PHASE II-1	GX0258.p1	GX0258.fa	GX0258.mo	ANK3	validated	paternal inherited	10	61846521	61846521	G	A	missense30+	ANK3:NM_001149:exon8:c.C1064T:p.P355L;ANK3:NM_020987:exon30:c.C3662T:p.P1221L;ANK3:NM_001204403:exon31:c.C3644T:p.P1215L;ANK3:NM_001204404:exon31:c.C3665T:p.P1222L	34	Male	ASD
PHASE II-1	HN0016.p1	HN0016.fa	HN0016.mo	EIF4G2	validated	paternal inherited	11	10828413	10828413	C	T	missense30+	EIF4G2:NM_001042559:exon3:c.G61A:p.G21R;EIF4G2:NM_001172705:exon3:c.G61A:p.G21R;EIF4G2:NM_001418:exon3:c.G61A:p.G21R	34	Male	ASD
PHASE II-1	GX0245.p1	GX0245.fa	GX0245.mo	DLG2	validated	paternal inherited	11	83344300	83344300	C	T	missense30+	DLG2:NM_001142702:exon2:c.G25A:p.G9R;DLG2:NM_001142700:exon11:c.G1270A:p.G424R;DLG2:NM_001206769:exon13:c.G1696A:p.G566R;DLG2:NM_001300983:exon14:c.G1579A:p.G527R;DLG2:NM_001364:exon14:c.G1579A:p.G527R;DLG2:NM_001142699:exon19:c.G1894A:p.G632R	36	Male	ASD
PHASE II-1	M30369	M30370	M30371	RIMBP2	validated	paternal inherited	12	130941203	130941203	C	T	missense30+	RIMBP2:NM_015347:exon4:c.G145A:p.E49K	35	Male	ASD
PHASE II-1	GX0483.p1	GX0483.fa	GX0483.mo	HECTD1	validated	paternal inherited	14	31604297	31604297	C	T	missense30+	HECTD1:NM_015382:exon22:c.G3359A:p.R1120H	35	Male	ASD
PHASE II-1	GX0311.p1	GX0311.fa	GX0311.mo	HECTD1	validated	paternal inherited	14	31604297	31604297	C	T	missense30+	HECTD1:NM_015382:exon22:c.G3359A:p.R1120H	35	Male	ASD
PHASE II-1	GX0310.p1	GX0310.fa	GX0310.mo	HECTD1	validated	paternal inherited	14	31604297	31604297	C	T	missense30+	HECTD1:NM_015382:exon22:c.G3359A:p.R1120H	35	Male	ASD
PHASE II-1	HN0100.p1	HN0100.fa	HN0100.mo	HECTD1	validated	paternal inherited	14	31604686	31604686	C	T	missense30+	HECTD1:NM_015382:exon21:c.G3250A:p.A1084T	36	Male	ASD
PHASE II-1	M30859	M30860	M30861	DSCAM	validated	paternal inherited	21	41719644	41719644	C	A	missense30+	DSCAM:NM_001271534:exon6:c.G1163T:p.R388L;DSCAM:NM_001389:exon6:c.G1163T:p.R388L	31	Female	ASD
PHASE II-1	GX0143.p1	GX0143.fa	NA	DIP2A	validated	paternal inherited	21	47970534	47970534	G	A	missense30+	DIP2A:NM_001146114:exon21:c.G2524A:p.G842R;DIP2A:NM_001146116:exon23:c.G2704A:p.G902R;DIP2A:NM_015151:exon23:c.G2716A:p.G906R	31	Male	ASD
PHASE II-1	GX0050.p1	GX0050.fa	GX0050.mo	DIP2A	validated	paternal inherited	21	47980662	47980662	G	A	missense30+	DIP2A:NM_001146116:exon33:c.G3985A:p.V1329I;DIP2A:NM_015151:exon33:c.G3997A:p.V1333I	35	Male	ASD
PHASE II-1	M30985	M30986	M30987	ARVCF	validated	paternal inherited	22	19958795	19958795	C	T	missense30+	ARVCF:NM_001670:exon19:c.G2845A:p.A949T	32	Female	ASD
PHASE II-1	GX0374.p1	GX0374.fa	GX0374.mo	LZTR1	validated	paternal inherited	22	21343116	21343116	A	T	missense30+	LZTR1:NM_006767:exon6:c.A548T:p.Y183F	32	Male	ASD
PHASE II-1	GX0427.p1	GX0427.fa	GX0427.mo	LZTR1	validated	paternal inherited	22	21351585	21351585	T	C	missense30+	LZTR1:NM_006767:exon21:c.T2471C:p.L824P	31	Male	ASD
PHASE II-1	GX0026.p1	GX0026.fa	GX0026.mo	SBF1	validated	paternal inherited	22	50900835	50900835	C	T	missense30+	SBF1:NM_002972:exon19:c.G2195A:p.R732H	32	Male	ASD
PHASE II-1	GX0047.p1	NA	GX0047.mo	UNC80	validated	undetermined	2	210782618	210782618	C	G	missense30+	UNC80:NM_032504:exon31:c.C4949G:p.T1650R;UNC80:NM_182587:exon31:c.C4934G:p.T1645R	33	Male	ASD
PHASE II-1	GX0366.p1	GX0366.fa	GX0366.mo	FOXP1	validated	undetermined	3	71247423	71247423	G	C	missense30+	FOXP1:NM_001244814:exon2:c.C110G:p.S37C;FOXP1:NM_001244812:exon3:c.C110G:p.S37C;FOXP1:NM_001244816:exon5:c.C110G:p.S37C;FOXP1:NM_001012505:exon6:c.C110G:p.S37C;FOXP1:NM_001244808:exon6:c.C110G:p.S37C;FOXP1:NM_001244810:exon6:c.C110G:p.S37C;FOXP1:NM_032682:exon6:c.C110G:p.S37C	35	Male	ASD
PHASE II-1	GX0139.p1	NA	GX0139.mo	TRRAP	validated	undetermined	7	98509724	98509724	G	A	missense30+	TRRAP:NM_001244580:exon18:c.G2087A:p.R696H;TRRAP:NM_003496:exon18:c.G2087A:p.R696H	34	Male	ASD
PHASE II-1	GX0368.p1	NA	NA	DOCK8	validated	undetermined	9	441350	441350	G	A	missense30+	DOCK8:NM_001190458:exon39:c.G4988A:p.R1663Q;DOCK8:NM_001193536:exon40:c.G5084A:p.R1695Q;DOCK8:NM_203447:exon41:c.G5288A:p.R1763Q	36	Male	ASD
PHASE II-2	SD0083.p1	NA	SD0083.mo	EPHB2	validated	maternal inherited	1	23191460	23191460	G	A	missense30+	EPHB2:NM_004442:exon5:c.G1058A:p.R353Q;EPHB2:NM_017449:exon5:c.G1058A:p.R353Q	34	Male	ASD
PHASE II-2	SX0014.p1	SX0014.fa	SX0014.mo	NRXN1	validated	maternal inherited	2	50758478	50758478	C	T	missense30+	NRXN1:NM_004801:exon11:c.G2234A:p.R745Q;NRXN1:NM_001135659:exon12:c.G2354A:p.R785Q	36	Female	ASD
PHASE II-2	SX0037.p1	NA	SX0037.mo	CACNA2D3	validated	maternal inherited	3	54922022	54922022	C	T	missense30+	CACNA2D3:NM_018398:exon24:c.C2093T:p.A698V	35	Male	ASD
PHASE II-2	HEN0307.p1	HEN0307.fa	HEN0307.mo	WDFY3	validated	maternal inherited	4	85626614	85626614	C	T	missense30+	WDFY3:NM_014991:exon54:c.G8268A:p.M2756I	34	Male	ASD
PHASE II-2	HEN0223.p1	HEN0223.fa	HEN0223.mo	WDFY3	validated	maternal inherited	4	85758113	85758113	C	T	missense30+	WDFY3:NM_014991:exon7:c.G545A:p.R182H	34	Male	ASD
PHASE II-2	HN0149.p1	HN0149.fa	HN0149.mo	ANK2	validated	maternal inherited	4	114195696	114195696	C	T	missense30+	ANK2:NM_001148:exon15:c.C1574T:p.A525V;ANK2:NM_020977:exon15:c.C1574T:p.A525V;ANK2:NM_001127493:exon16:c.C1511T:p.A504V	34	Male	ASD
PHASE II-2	HN0189.p1	HN0189.fa	HN0189.mo	NAA15	validated	maternal inherited	4	140278596	140278596	C	A	missense30+	NAA15:NM_057175:exon11:c.C1144A:p.Q382K	33	Male	ASD
PHASE II-2	SD0087.p1	NA	SD0087.mo	CUL7	validated	maternal inherited	6	43019495	43019495	C	T	missense30+	CUL7:NM_001168370:exon3:c.G839A:p.R280Q;CUL7:NM_014780:exon3:c.G587A:p.R196Q	31	Male	ASD
PHASE II-2	HEN0182.p1	HEN0182.fa	HEN0182.mo	KMT2E	validated	maternal inherited	7	104748173	104748173	C	T	missense30+	KMT2E:NM_018682:exon21:c.C3269T:p.S1090L;KMT2E:NM_182931:exon22:c.C3269T:p.S1090L	35	Male	ASD
PHASE II-2	YN0002.p1	YN0002.fa	YN0002.mo	SETBP1	validated	maternal inherited	18	42618476	42618476	G	A	missense30+	SETBP1:NM_015559:exon5:c.G4027A:p.D1343N	32	Female	ASD
PHASE II-2	HEN0249.p1	HEN0249.fa	HEN0249.mo	RALGAPB	validated	maternal inherited	20	37126129	37126129	G	A	missense30+	RALGAPB:NM_001282917:exon4:c.G523A:p.D175N;RALGAPB:NM_001282918:exon4:c.G523A:p.D175N;RALGAPB:NM_020336:exon4:c.G523A:p.D175N	35	Male	ASD
PHASE II-2	SD0079.p1	NA	SD0079.mo	ZMYM2	validated	not maternal inherited	13	20605532	20605532	G	C	missense30+	ZMYM2:NM_001190965:exon10:c.G1925C:p.C642S;ZMYM2:NM_197968:exon10:c.G1925C:p.C642S;ZMYM2:NM_001190964:exon11:c.G1925C:p.C642S;ZMYM2:NM_003453:exon11:c.G1925C:p.C642S	31	Male	ASD
PHASE II-2	SX0028.p1	NA	SX0028.mo	MYO1E	validated	not maternal inherited	15	59464193	59464193	C	T	missense30+	MYO1E:NM_004998:exon22:c.G2383A:p.G795R	31	Male	ASD
PHASE II-2	JS0073.p1	JS0073.fa	NA	TRIO	validated	not paternal inherited	5	14507347	14507347	G	A	missense30+	TRIO:NM_007118:exon56:c.G8729A:p.R2910K	36	Female	ASD
PHASE II-2	GX0537.p1	GX0537.fa	NA	RALGAPB	validated	not paternal inherited	20	37203501	37203501	G	A	missense30+	RALGAPB:NM_001282917:exon30:c.G4376A:p.R1459Q;RALGAPB:NM_001282918:exon30:c.G4367A:p.R1456Q;RALGAPB:NM_020336:exon30:c.G4376A:p.R1459Q	35	Male	ASD
PHASE II-2	SD0031.p1	SD0031.fa	SD0031.mo	SCN2A	validated	paternal inherited	2	166223876	166223876	G	T	missense30+	SCN2A:NM_001040143:exon18:c.G3670T:p.A1224S;SCN2A:NM_001040142:exon19:c.G3670T:p.A1224S;SCN2A:NM_021007:exon19:c.G3670T:p.A1224S	32	Male	ASD
PHASE II-2	HEN0282.p1	HEN0282.fa	HEN0282.mo	TRIP12	validated	paternal inherited	2	230662471	230662471	C	T	missense30+	TRIP12:NM_001284216:exon21:c.G2524A:p.G842R;TRIP12:NM_001284215:exon22:c.G3433A:p.G1145R;TRIP12:NM_004238:exon23:c.G3334A:p.G1112R;TRIP12:NM_001284214:exon24:c.G3478A:p.G1160R	32	Male	ASD
PHASE II-2	YN0002.p1	YN0002.fa	YN0002.mo	TRIP12	validated	paternal inherited	2	230672479	230672479	C	T	missense30+	TRIP12:NM_001284216:exon14:c.G1406A:p.R469H;TRIP12:NM_001284215:exon15:c.G2315A:p.R772H;TRIP12:NM_004238:exon16:c.G2297A:p.R766H;TRIP12:NM_001284214:exon17:c.G2441A:p.R814H	34	Female	ASD
PHASE II-2	HN0139.p1	HN0139.fa	HN0139.mo	MLH1	validated	paternal inherited	3	37089064	37089064	G	A	missense30+	MLH1:NM_001167619:exon15:c.G1063A:p.G355S;MLH1:NM_001258273:exon15:c.G1063A:p.G355S;MLH1:NM_000249:exon16:c.G1786A:p.G596S;MLH1:NM_001167617:exon16:c.G1492A:p.G498S;MLH1:NM_001167618:exon16:c.G1063A:p.G355S;MLH1:NM_001258271:exon16:c.G1786A:p.G596S;MLH1:NM_001258274:exon17:c.G1063A:p.G355S	36	Male	ASD
PHASE II-2	HEN0271.p1	HEN0271.fa	HEN0271.mo	ANK2	validated	paternal inherited	4	114214674	114214674	G	A	missense30+	ANK2:NM_001148:exon22:c.G2455A:p.E819K;ANK2:NM_020977:exon22:c.G2455A:p.E819K;ANK2:NM_001127493:exon23:c.G2392A:p.E798K	35	Male	ASD
PHASE II-2	SX0016.p1	SX0016.fa	NA	CUL7	validated	paternal inherited	6	43014308	43014308	C	T	missense30+	CUL7:NM_001168370:exon11:c.G2681A:p.R894Q;CUL7:NM_014780:exon11:c.G2429A:p.R810Q	36	Male	ASD
PHASE II-2	HEN0248.p1	HEN0248.fa	HEN0248.mo	RELN	validated	paternal inherited	7	103180649	103180649	C	T	missense30+	RELN:NM_005045:exon44:c.G6925A:p.D2309N;RELN:NM_173054:exon44:c.G6925A:p.D2309N	31	Male	ASD
PHASE II-2	HEN0280.p1	HEN0280.fa	HEN0280.mo	NCOR1	validated	paternal inherited	17	15995263	15995263	C	T	missense30+	NCOR1:NM_001190438:exon19:c.G2651A:p.R884Q;NCOR1:NM_001190440:exon21:c.G2978A:p.R993Q;NCOR1:NM_006311:exon22:c.G2930A:p.R977Q	30	Male	ASD
PHASE II-2	GX0555.p1	GX0555.fa	GX0555.mo	KATNAL2	validated	paternal inherited	18	44595645	44595645	G	A	missense30+	KATNAL2:NM_031303:exon9:c.G664A:p.G222S	35	Male	ASD
PHASE II-2	JS0003.p1	JS0003.fa	JS0003.mo	RALGAPB	validated	paternal inherited	20	37144972	37144972	G	A	missense30+	RALGAPB:NM_001282917:exon7:c.G1010A:p.R337H;RALGAPB:NM_001282918:exon7:c.G1010A:p.R337H;RALGAPB:NM_020336:exon7:c.G1010A:p.R337H	34	Male	ASD
PHASE II-2	HEN0094.p1	HEN0094.fa	HEN0094.mo	RALGAPB	validated	paternal inherited	20	37174902	37174902	G	A	missense30+	RALGAPB:NM_001282917:exon19:c.G2731A:p.G911S;RALGAPB:NM_001282918:exon19:c.G2719A:p.G907S;RALGAPB:NM_020336:exon19:c.G2731A:p.G911S	34	Male	ASD
PHASE II-2	HEN0092.p1	HEN0092.fa	HEN0092.mo	EPHB2	false positive	-	1	23191460	23191460	G	A	missense30+	EPHB2:NM_004442:exon5:c.G1058A:p.R353Q;EPHB2:NM_017449:exon5:c.G1058A:p.R353Q	34	Male	ASD
PHASE II-2	SD0040.p1	NA	SD0040.mo	MLH1	false positive	-	3	37067260	37067260	C	A	missense30+	MLH1:NM_001167619:exon11:c.C448A:p.Q150K;MLH1:NM_001258273:exon11:c.C448A:p.Q150K;MLH1:NM_000249:exon12:c.C1171A:p.Q391K;MLH1:NM_001167617:exon12:c.C877A:p.Q293K;MLH1:NM_001167618:exon12:c.C448A:p.Q150K;MLH1:NM_001258271:exon12:c.C1171A:p.Q391K;MLH1:NM_001258274:exon13:c.C448A:p.Q150K	35	Male	ASD
PHASE II-2	HEN0068.p1	NA	HEN0068.mo	MLH1	false positive	-	3	37067260	37067260	C	A	missense30+	MLH1:NM_001167619:exon11:c.C448A:p.Q150K;MLH1:NM_001258273:exon11:c.C448A:p.Q150K;MLH1:NM_000249:exon12:c.C1171A:p.Q391K;MLH1:NM_001167617:exon12:c.C877A:p.Q293K;MLH1:NM_001167618:exon12:c.C448A:p.Q150K;MLH1:NM_001258271:exon12:c.C1171A:p.Q391K;MLH1:NM_001258274:exon13:c.C448A:p.Q150K	35	Male	ASD
PHASE II-2	HN0154.p1	NA	NA	RALGAPB	false positive	-	20	37144972	37144972	G	A	missense30+	RALGAPB:NM_001282917:exon7:c.G1010A:p.R337H;RALGAPB:NM_001282918:exon7:c.G1010A:p.R337H;RALGAPB:NM_020336:exon7:c.G1010A:p.R337H	34	Male	ASD
