# Supplementary material for: Inherited and multiple de novo mutations in autism/developmental delay risk genes suggest a multifactorial model
Source: Mol Autism. 2018 Dec 13;9:64. doi: 10.1186/s13229-018-0247-z (PMC6293633; doi:10.1186/s13229-018-0247-z)
Supplement: Supplementary file 6 — Data 3. Validation results for MIS30- variants. (XLSX 139 kb) [file 13229_2018_247_MOESM6_ESM.xlsx]

## Sheet: inheritance of missense CADD<30
PHASE	chr	startPos	endPos	ref	alt	geneList	Validation	Inheritance	ProID	FaID	MoID	sibling	proSex	familyType	familyDescription	age(M)
PHASE I	4	114281999	114281999	C	T	ANK2	validated	de novo	M01673	M01671	M01672	.	na	trio	na	na
PHASE I	1	155429689	155429689	C	T	ASH1L	validated	de novo	M23227	M23228	M23229	.	Male	trio	pM	na
PHASE I	18	31241618	31241618	C	C/G	ASXL3	validated	de novo	M23834	M23835	M23836	.	Male	trio	pM	48
PHASE I	14	21882530	21882530	T	C	CHD8	validated	de novo	M16139	M16140	M16141	.	Male	trio	pM	62
PHASE I	7	117361145	117361145	C	T	CTTNBP2	validated	de novo	M08781	M08782	M08783	.	Male	trio	pM	56
PHASE I	X	41202082	41202082	T	C	DDX3X	validated	de novo	M23673	M23674	M23675	.	Male	trio	pM	67
PHASE I	21	38877659	38877659	G	A	DYRK1A	validated	de novo	M12327	M12328	M12329	.	Male	trio	pM	45
PHASE I	2	233675964	233675964	G	A	GIGYF2	validated	de novo	M08308	M08309	M08310	.	Male	trio	pM	40
PHASE I	7	151884896	151884896	A	T	KMT2C	validated	de novo	M02033	M02031	M02032	.	na	trio	na	na
PHASE I	X	153296806	153296806	G	A/G	MECP2	validated	de novo	M03713	M03711	M03712	.	na	trio	na	na
PHASE I	X	153296806	153296806	G	A/G	MECP2	validated	de novo	M02473	M02471	M02472	.	na	trio	na	na
PHASE I	X	153297719	153297719	G	A/G	MECP2	validated	de novo	M02493	M02491	M02492	.	na	trio	na	na
PHASE I	2	166167003	166167003	A	G	SCN2A	validated	de novo	M21701	M21702	M21703	.	Female	trio	pF	31
PHASE I	2	166170189	166170189	C	T	SCN2A	validated	de novo	M19672	M19673	M19674	.	Male	trio	pM	57
PHASE I	2	166245634	166245634	C	T	SCN2A	validated	de novo	M23149	M23150	M23151	.	Male	trio	pM	na
PHASE I	4	85781627	85781627	G	A	WDFY3	validated	de novo	M20641	M20642	M20643	.	Male	trio	pM	53
PHASE I	20	49507974	49507974	C	T	ADNP	validated	maternal inherited	M15242	M15243	M15244	.	Male	trio	pM	61
PHASE I	20	49510010	49510010	T	A	ADNP	validated	maternal inherited	M27874	M27875	M27876	.	Male	trio	pM	65
PHASE I	4	114213575	114213575	G	C	ANK2	validated	maternal inherited	M08494	M08495	M08496	.	na	trio	na	31
PHASE I	4	114257060	114257060	C	G	ANK2	validated	maternal inherited	M21642	M21643	M21644	.	Male	trio	pM	43
PHASE I	4	114274267	114274267	T	A	ANK2	validated	maternal inherited	M12312	M12313	M12314	.	Male	trio	pM	45
PHASE I	4	114274407	114274407	C	T	ANK2	validated	maternal inherited	M23778	M23779	M23780	.	Male	trio	pM	45
PHASE I	4	114275283	114275283	G	A	ANK2	validated	maternal inherited	M17514	M17515	M17516	.	Female	trio	pF	na
PHASE I	4	114275956	114275956	C	G	ANK2	validated	maternal inherited	M01723	M01721	M01722	.	na	trio	na	na
PHASE I	4	114277277	114277277	A	C	ANK2	validated	maternal inherited	M18488	M18489	M18490	.	Male	trio	pM	na
PHASE I	4	114277529	114277529	A	C	ANK2	validated	maternal inherited	M10099	M10100	M10101	.	Male	trio	pM	na
PHASE I	4	114278943	114278943	G	A	ANK2	validated	maternal inherited	M26740	M26741	M26742	.	na	trio	na	na
PHASE I	4	114278947	114278947	G	T	ANK2	validated	maternal inherited	M16263	M16264	M16265	.	Male	trio	pM	88
PHASE I	4	114279456	114279456	G	A	ANK2	validated	maternal inherited	M16114	M16115	M16116	.	Female	trio	pF	50
PHASE I	4	114279585	114279585	G	A	ANK2	validated	maternal inherited	M17475	M17476	M17477	.	Male	trio	pM	na
PHASE I	4	114279630	114279630	G	A/G	ANK2	validated	maternal inherited	M20619	M20620	M20621	.	Male	trio	pM	51
PHASE I	4	114281999	114281999	C	C/T	ANK2	validated	maternal inherited	M20603	M20604	M20605	.	Male	trio	pM	47
PHASE I	4	114290671	114290671	G	A/G	ANK2	validated	maternal inherited	M04453	M04451	M04452	.	na	trio	na	na
PHASE I	1	155330150	155330150	G	A	ASH1L	validated	maternal inherited	M16095	M16567	M16096	.	Male	trio	pM	57
PHASE I	1	155447834	155447834	A	C	ASH1L	validated	maternal inherited	M23104	M23105	M23106	.	Male	trio	pM	65
PHASE I	1	155448076	155448076	T	G	ASH1L	validated	maternal inherited	M17563	M17564	M17565	.	Male	trio	pM	na
PHASE I	1	155449669	155449669	A	C	ASH1L	validated	maternal inherited	M12425	M12426	M12427	.	Male	trio	pM	38
PHASE I	1	155450475	155450475	C	T	ASH1L	validated	maternal inherited	M17447	M17448	M17449	.	Male	trio	pM	na
PHASE I	1	155451250	155451250	G	A	ASH1L	validated	maternal inherited	M20600	M20601	M20602	.	Female	trio	pF	54
PHASE I	1	155491232	155491232	T	C	ASH1L	validated	maternal inherited	M03093	M03091	M03092	.	na	trio	na	na
PHASE I	18	31319109	31319109	G	A	ASXL3	validated	maternal inherited	M13465	M13466	M13467	.	Male	trio	pM	40
PHASE I	18	31319472	31319472	T	G	ASXL3	validated	maternal inherited	M16220	M16221	M16222	.	Male	trio	pM	61
PHASE I	18	31319481	31319481	T	A	ASXL3	validated	maternal inherited	M19658	M19659	M19660	.	Male	trio	pM	52
PHASE I	18	31320142	31320142	A	G	ASXL3	validated	maternal inherited	M27809	M27810	M27811	.	Male	trio	pM	48
PHASE I	18	31320216	31320216	G	A	ASXL3	validated	maternal inherited	M18396	M18397	M18398	.	Male	trio	pM	na
PHASE I	18	31320333	31320333	C	T	ASXL3	validated	maternal inherited	M08602	M08603	M08604	.	Male	trio	pM	81
PHASE I	18	31320346	31320346	C	T	ASXL3	validated	maternal inherited	M01793	M01791	M01792	.	na	trio	na	na
PHASE I	18	31323051	31323051	C	T	ASXL3	validated	maternal inherited	M08446	M08447	M08448	.	Male	trio	pM	36
PHASE I	18	31323088	31323088	G	C	ASXL3	validated	maternal inherited	M08674	M08675	M08676	.	Male	trio	pM	58
PHASE I	18	31323788	31323788	T	C	ASXL3	validated	maternal inherited	M21577	M21578	M21579	.	Male	trio	pM	28
PHASE I	18	31324095	31324095	G	A	ASXL3	validated	maternal inherited	M11403	M11404	M11405	.	Male	trio	pM	42
PHASE I	18	31324893	31324893	C	T	ASXL3	validated	maternal inherited	M08098	M08099	M08100	.	Female	trio	pF	57
PHASE I	18	31326285	31326285	A	C	ASXL3	validated	maternal inherited	M10090	M10091	M10092	.	Male	trio	pM	na
PHASE I	X	18622765	18622765	C	T	CDKL5	validated	maternal inherited	M08425	M08426	M08427	.	Male	trio	pM	109
PHASE I	X	18606108	18606108	G	C	CDKL5	validated	maternal inherited	M20612	M20613	M20614	.	Male	trio	pM	53
PHASE I	X	18622045	18622045	C	T	CDKL5	validated	maternal inherited	M26902	M26903	M26904	.	Male	trio	pM	59
PHASE I	X	18622630	18622630	G	C	CDKL5	validated	maternal inherited	M18380	M18497	M18381	.	Male	trio	pM	na
PHASE I	X	18622983	18622983	C	A	CDKL5	validated	maternal inherited	M20272	M20394	M20273	.	Male	trio	pM	70
PHASE I	X	18631388	18631388	G	A	CDKL5	validated	maternal inherited	M10006	M10007	M10008	.	Male	trio	pM	na
PHASE I	15	93467570	93467570	G	A	CHD2	validated	maternal inherited	M12327	M12328	M12329	.	Male	trio	pM	45
PHASE I	15	93482850	93482850	G	C	CHD2	validated	maternal inherited	M20277	M20278	M20279	.	Male	trio	pM	76
PHASE I	15	93496650	93496650	C	G	CHD2	validated	maternal inherited	M20684	M20685	M20686	.	Male	trio	pM	41
PHASE I	14	21859683	21859683	G	A	CHD8	validated	maternal inherited	M20589	M20590	M20591	.	Male	trio	pM	68
PHASE I	14	21897245	21897245	G	C	CHD8	validated	maternal inherited	M08305	M08306	M08307	.	Male	trio	pM	31
PHASE I	14	21899387	21899387	G	C	CHD8	validated	maternal inherited	M14999	M15000	M15001	.	Male	trio	pM	59
PHASE I	7	117368308	117368308	G	A	CTTNBP2	validated	maternal inherited	M16163	M16326	M16164	.	Male	trio	pM	47
PHASE I	7	117400660	117400660	G	A	CTTNBP2	validated	maternal inherited	M19799	M19800	M19801	.	Male	trio	pM	51
PHASE I	7	117420501	117420501	T	A	CTTNBP2	validated	maternal inherited	M18461	M18462	M18463	.	Male	trio	pM	na
PHASE I	7	117420581	117420581	G	A	CTTNBP2	validated	maternal inherited	M15081	M15082	M15083	.	Male	trio	pM	67
PHASE I	7	117431493	117431493	G	A	CTTNBP2	validated	maternal inherited	M12382	M12383	M12384	.	Male	trio	pM	61
PHASE I	7	117431557	117431557	C	T	CTTNBP2	validated	maternal inherited	M27823	M27824	M27825	.	Male	trio	pM	63
PHASE I	7	117431731	117431731	G	A	CTTNBP2	validated	maternal inherited	M15212	M15213	M15214	.	Male	trio	pM	62
PHASE I	7	117432154	117432154	T	A	CTTNBP2	validated	maternal inherited	M08428	M08429	M08430	.	Male	trio	pM	108
PHASE I	7	117451018	117451018	T	C	CTTNBP2	validated	maternal inherited	M12513	M12514	M12515	.	Male	trio	pM	76
PHASE I	X	41201831	41201831	G	T	DDX3X	validated	maternal inherited	M08692	M08693	M08694	.	Male	trio	pM	66
PHASE I	X	41204570	41204570	A	G	DDX3X	validated	maternal inherited	M08437	M08438	M08439	.	Female	trio	pF	68
PHASE I	9	414800	414800	G	T	DOCK8	validated	maternal inherited	M19786	M19787	M19788	.	Male	trio	pM	57
PHASE I	9	414800	414800	G	T	DOCK8	validated	maternal inherited	M19786	M19787	M19788	.	Male	trio	pM	57
PHASE I	9	286635	286635	G	C	DOCK8	validated	maternal inherited	M15242	M15243	M15244	.	Male	trio	pM	61
PHASE I	9	289577	289577	C	C/T	DOCK8	validated	maternal inherited	M13373	M13374	M13375	.	Male	trio	pM	58
PHASE I	9	304619	304619	C	C/G	DOCK8	validated	maternal inherited	M08545	M08546	M08547	.	Male	trio	pM	53
PHASE I	9	312024	312024	A	A/G	DOCK8	validated	maternal inherited	M01503	M01501	M01502	.	na	trio	na	na
PHASE I	9	368064	368064	C	G	DOCK8	validated	maternal inherited	M21595	M21596	M21597	.	Male	trio	pM	41
PHASE I	9	368064	368064	C	G	DOCK8	validated	maternal inherited	M12312	M12313	M12314	.	Male	trio	pM	45
PHASE I	9	368088	368088	A	G	DOCK8	validated	maternal inherited	M13297	M13298	M13299	.	Male	trio	pM	55
PHASE I	9	371468	371468	G	A	DOCK8	validated	maternal inherited	M16269	M16270	M16271	.	Male	trio	pM	78
PHASE I	9	372197	372197	C	C/G	DOCK8	validated	maternal inherited	M03963	M03961	M03962	.	na	trio	na	na
PHASE I	9	376270	376270	A	G	DOCK8	validated	maternal inherited	M23651	M23652	M23653	.	Female	trio	pF	41
PHASE I	9	407023	407023	C	T	DOCK8	validated	maternal inherited	M12330	M12331	M12332	.	Male	trio	pM	66
PHASE I	9	407069	407069	G	T	DOCK8	validated	maternal inherited	M23076	M23077	M23078	.	Male	trio	pM	62
PHASE I	9	420449	420449	A	G	DOCK8	validated	maternal inherited	M19612	M19613	M19614	.	Male	trio	pM	53
PHASE I	9	426926	426926	A	G	DOCK8	validated	maternal inherited	M19761	M19762	M19763	.	Male	trio	pM	74
PHASE I	9	428390	428390	G	A	DOCK8	validated	maternal inherited	M10060	M10061	M10062	.	Male	trio	pM	na
PHASE I	9	429744	429744	G	A/G	DOCK8	validated	maternal inherited	M03413	M03411	M03412	.	na	trio	na	na
PHASE I	9	429850	429850	C	A	DOCK8	validated	maternal inherited	M23812	M23813	M23814	.	Male	trio	pM	42
PHASE I	9	432233	432233	T	G	DOCK8	validated	maternal inherited	M23757	M23758	M23759	.	Female	trio	pF	76
PHASE I	9	439258	439258	A	G	DOCK8	validated	maternal inherited	M10105	M10106	M10107	.	Male	trio	pM	na
PHASE I	9	446533	446533	G	A	DOCK8	validated	maternal inherited	M15166	M15167	M15168	.	Male	trio	pM	48
PHASE I	9	446559	446559	G	A	DOCK8	validated	maternal inherited	M15210	M15552	M15211	.	Male	trio	pM	49
PHASE I	9	463635	463635	C	G	DOCK8	validated	maternal inherited	M21624	M21625	M21626	.	Male	trio	pM	31
PHASE I	21	41414459	41414459	G	A	DSCAM	validated	maternal inherited	M10051	M10052	M10053	.	Male	trio	pM	na
PHASE I	21	41450679	41450679	C	T	DSCAM	validated	maternal inherited	M15242	M15243	M15244	.	Male	trio	pM	61
PHASE I	21	41452148	41452148	G	C	DSCAM	validated	maternal inherited	M14989	M14990	M14991	.	Male	trio	pM	58
PHASE I	21	41457647	41457647	G	C	DSCAM	validated	maternal inherited	M17688	M17689	M17690	.	Male	trio	pM	na
PHASE I	21	41457647	41457647	G	C	DSCAM	validated	maternal inherited	M15105	M15106	M15107	.	Male	trio	pM	40
PHASE I	21	41514487	41514487	C	A	DSCAM	validated	maternal inherited	M17542	M17543	M17544	.	Male	trio	pM	na
PHASE I	21	41514571	41514571	A	G	DSCAM	validated	maternal inherited	M15242	M15243	M15244	.	Male	trio	pM	61
PHASE I	21	41550907	41550907	C	T	DSCAM	validated	maternal inherited	M08314	M08315	M08316	.	Male	trio	pM	133
PHASE I	21	41684041	41684041	C	C/T	DSCAM	validated	maternal inherited	M01773	M01771	M01772	.	na	trio	na	na
PHASE I	21	41719630	41719630	A	C	DSCAM	validated	maternal inherited	M19636	M19637	M19638	.	Male	trio	pM	56
PHASE I	21	41719798	41719798	C	C/T	DSCAM	validated	maternal inherited	M01903	M01901	M01902	.	na	trio	na	na
PHASE I	21	38853100	38853100	C	G	DYRK1A	validated	maternal inherited	M10138	M10139	M10140	.	Male	trio	pM	na
PHASE I	21	38865398	38865398	T	C	DYRK1A	validated	maternal inherited	M21761	M21762	M21763	.	Male	trio	pM	30
PHASE I	3	71015104	71015104	G	A	FOXP1	validated	maternal inherited	M26196	M26197	M26198	.	Male	trio	pM	40
PHASE I	3	71015162	71015162	T	C	FOXP1	validated	maternal inherited	M16136	M16137	M16138	.	Male	trio	pM	38
PHASE I	3	71179825	71179825	A	T	FOXP1	validated	maternal inherited	M26811	M26985	M26812	.	Male	trio	pM	58
PHASE I	3	71247153	71247153	G	T	FOXP1	validated	maternal inherited	M02533	M02531	M02532	.	na	trio	na	na
PHASE I	2	233613755	233613755	C	T	GIGYF2	validated	maternal inherited	M08641	M08642	M08643	.	Male	trio	pM	40
PHASE I	2	233671257	233671257	T	G	GIGYF2	validated	maternal inherited	M21566	M21567	M21568	.	Male	trio	pM	65
PHASE I	2	233671257	233671257	T	G/T	GIGYF2	validated	maternal inherited	M21301	M21302	M21303	.	Male	trio	pM	na
PHASE I	2	233671353	233671353	C	T	GIGYF2	validated	maternal inherited	M23679	M23776	M23680	.	Male	trio	pM	47
PHASE I	2	233676047	233676047	G	C/G	GIGYF2	validated	maternal inherited	M08563	M08564	M08565	.	Female	trio	pF	56
PHASE I	2	233677147	233677147	G	A/G	GIGYF2	validated	maternal inherited	M17539	M17540	M17541	.	Male	trio	pM	na
PHASE I	2	233704609	233704609	G	C	GIGYF2	validated	maternal inherited	M20406	M20407	M20408	.	Male	trio	pM	90
PHASE I	12	13715854	13715854	C	A	GRIN2B	validated	maternal inherited	M16260	M16261	M16262	.	Female	trio	pF	40
PHASE I	12	13715902	13715902	G	A	GRIN2B	validated	maternal inherited	M16114	M16115	M16116	.	Female	trio	pF	50
PHASE I	12	13715916	13715916	G	A	GRIN2B	validated	maternal inherited	M15056	M15057	M15058	.	Female	trio	pF	42
PHASE I	12	13716667	13716667	C	T	GRIN2B	validated	maternal inherited	M12425	M12426	M12427	.	Male	trio	pM	38
PHASE I	12	13717054	13717054	C	T	GRIN2B	validated	maternal inherited	M12312	M12313	M12314	.	Male	trio	pM	45
PHASE I	12	14019049	14019049	G	T	GRIN2B	validated	maternal inherited	M12406	M12407	M12408	.	Male	trio	pM	76
PHASE I	3	4558240	4558240	C	T	ITPR1	validated	maternal inherited	M12476	M12477	M12478	.	Male	trio	pM	99
PHASE I	3	4695565	4695565	C	C/T	ITPR1	validated	maternal inherited	M04443	M04441	M04442	.	na	trio	na	na
PHASE I	3	4704840	4704840	C	C/G	ITPR1	validated	maternal inherited	M20272	M20394	M20273	.	Male	trio	pM	70
PHASE I	3	4712442	4712442	G	T	ITPR1	validated	maternal inherited	M20277	M20278	M20279	.	Male	trio	pM	76
PHASE I	3	4714966	4714966	G	A	ITPR1	validated	maternal inherited	M12516	M12517	M12518	.	Male	trio	pM	78
PHASE I	3	4716819	4716819	C	T	ITPR1	validated	maternal inherited	M08485	M08486	M08487	.	Female	trio	pF	47
PHASE I	3	4716905	4716905	G	A/G	ITPR1	validated	maternal inherited	M01663	M01661	M01662	.	na	trio	na	na
PHASE I	3	4718405	4718405	G	A	ITPR1	validated	maternal inherited	M26902	M26903	M26904	.	Male	trio	pM	59
PHASE I	3	4741615	4741615	C	T	ITPR1	validated	maternal inherited	M23717	M23718	M23719	.	Female	trio	pF	78
PHASE I	3	4776935	4776935	A	T	ITPR1	validated	maternal inherited	M20736	M20737	M20922	.	Male	trio	pM	40
PHASE I	3	4808230	4808230	G	C	ITPR1	validated	maternal inherited	M20748	M20749	M20750	.	Male	trio	pM	41
PHASE I	3	4842119	4842119	G	C	ITPR1	validated	maternal inherited	M26820	M26821	M26822	.	Female	trio	pF	59
PHASE I	3	4847913	4847913	A	T	ITPR1	validated	maternal inherited	M08784	M08785	M08786	.	Male	trio	pM	81
PHASE I	7	151845498	151845498	A	G	KMT2C	validated	maternal inherited	M01833	M01831	M01832	.	na	trio	na	na
PHASE I	7	151846011	151846011	C	T	KMT2C	validated	maternal inherited	M13373	M13374	M13375	.	Male	trio	pM	58
PHASE I	7	151846069	151846069	C	T	KMT2C	validated	maternal inherited	M08572	M08573	M08574	.	Male	trio	pM	67
PHASE I	7	151848538	151848538	G	C	KMT2C	validated	maternal inherited	M20406	M20407	M20408	.	Male	trio	pM	90
PHASE I	7	151859588	151859588	C	T	KMT2C	validated	maternal inherited	M08383	M08384	M08385	.	Male	trio	pM	39
PHASE I	7	151859603	151859603	T	C	KMT2C	validated	maternal inherited	M08110	M08111	M08112	.	Female	trio	pF	59
PHASE I	7	151859998	151859998	G	C	KMT2C	validated	maternal inherited	M19805	M19806	M19807	.	Male	trio	pM	80
PHASE I	7	151860392	151860392	C	T	KMT2C	validated	maternal inherited	M23206	M23207	M23208	.	Male	trio	pM	na
PHASE I	7	151864383	151864383	C	T	KMT2C	validated	maternal inherited	M21301	M21302	M21303	.	Male	trio	pM	na
PHASE I	7	151873443	151873443	A	G	KMT2C	validated	maternal inherited	M20652	M20653	M20654	.	Male	trio	pM	58
PHASE I	7	151873462	151873462	A	G	KMT2C	validated	maternal inherited	M12350	M12606	M12351	.	Male	trio	pM	77
PHASE I	7	151873605	151873605	C	G	KMT2C	validated	maternal inherited	M26740	M26741	M26742	.	na	trio	na	na
PHASE I	7	151874542	151874542	C	T	KMT2C	validated	maternal inherited	M03443	M03441	M03442	.	na	trio	na	na
PHASE I	7	151874719	151874719	G	A	KMT2C	validated	maternal inherited	M21923	M21921	M21922	.	Male	trio	pM	na
PHASE I	7	151874749	151874749	G	C	KMT2C	validated	maternal inherited	M23149	M23150	M23151	.	Male	trio	pM	na
PHASE I	7	151874769	151874769	T	C	KMT2C	validated	maternal inherited	M13304	M13305	M13306	.	Male	trio	pM	49
PHASE I	7	151874940	151874940	T	C	KMT2C	validated	maternal inherited	M20740	M20741	M20742	.	Male	trio	pM	48
PHASE I	7	151876975	151876975	C	A	KMT2C	validated	maternal inherited	M19761	M19762	M19763	.	Male	trio	pM	74
PHASE I	7	151877190	151877190	T	G	KMT2C	validated	maternal inherited	M03593	M03591	M03592	.	na	trio	na	na
PHASE I	7	151878905	151878905	C	C/T	KMT2C	validated	maternal inherited	M21549	M21550	M21551	.	Male	trio	pM	44
PHASE I	7	151879084	151879084	G	C	KMT2C	validated	maternal inherited	M15234	M15235	M15236	.	Female	trio	pF	64
PHASE I	7	151879084	151879084	G	C	KMT2C	validated	maternal inherited	M08473	M08474	M08475	.	na	trio	na	52
PHASE I	7	151879132	151879132	A	G	KMT2C	validated	maternal inherited	M27877	M27878	M27879	.	Male	trio	pM	52
PHASE I	7	151879262	151879262	T	C	KMT2C	validated	maternal inherited	M23076	M23077	M23078	.	Male	trio	pM	62
PHASE I	7	151879270	151879270	G	A	KMT2C	validated	maternal inherited	M21743	M21744	M21745	.	na	trio	na	na
PHASE I	7	151879404	151879404	A	C	KMT2C	validated	maternal inherited	M01763	M01761	M01762	.	na	trio	na	na
PHASE I	7	151880153	151880153	C	A	KMT2C	validated	maternal inherited	M13428	M13429	M13430	.	Male	trio	pM	60
PHASE I	7	151891184	151891184	A	G	KMT2C	validated	maternal inherited	M11415	M11416	M11417	.	Male	trio	pM	144
PHASE I	7	151896394	151896394	A	G	KMT2C	validated	maternal inherited	M18917	M18918	M18919	.	Male	trio	pM	na
PHASE I	7	151947971	151947971	C	G	KMT2C	validated	maternal inherited	M19714	M19715	M19716	.	Male	trio	pM	64
PHASE I	7	151949694	151949694	A	C	KMT2C	validated	maternal inherited	M08611	M08612	M08613	.	Male	trio	pM	60
PHASE I	7	152012244	152012244	C	T	KMT2C	validated	maternal inherited	M13338	M13339	M13340	.	Male	trio	pM	61
PHASE I	X	153295997	153295997	C	T	MECP2	validated	maternal inherited	M08101	M08102	M08103	.	Male	trio	pM	111
PHASE I	X	153296671	153296671	G	A	MECP2	validated	maternal inherited	M11435	M11436	M11437	.	Male	trio	pM	215
PHASE I	X	153296696	153296696	C	T	MECP2	validated	maternal inherited	M08811	M08812	M08813	.	Female	trio	pF	87
PHASE I	12	116422094	116422094	C	A	MED13L	validated	maternal inherited	M19792	M19793	M19794	.	Male	trio	pM	52
PHASE I	12	116429323	116429323	C	T	MED13L	validated	maternal inherited	M08121	M08122	M08123	.	Male	trio	pM	60
PHASE I	12	116440906	116440906	G	C	MED13L	validated	maternal inherited	M11432	M11433	M11434	.	Female	trio	pF	48
PHASE I	12	116445225	116445225	T	G	MED13L	validated	maternal inherited	M26940	M26941	M26942	.	Male	trio	pM	48
PHASE I	12	116446308	116446308	C	T	MED13L	validated	maternal inherited	M08620	M08621	M08622	.	Male	trio	pM	43
PHASE I	2	1926150	1926150	G	A	MYT1L	validated	maternal inherited	M08524	M08525	M08526	.	Male	trio	pM	55
PHASE I	4	140306067	140306067	A	A/G	NAA15	validated	maternal inherited	M20699	M20700	M20701	.	Male	trio	pM	64
PHASE I	2	183821280	183821280	G	C/G	NCKAP1	validated	maternal inherited	M15157	M15158	M15159	.	Male	trio	pM	44
PHASE I	2	183847654	183847654	G	A/G	NCKAP1	validated	maternal inherited	M15016	M15017	M15018	.	Male	trio	pM	54
PHASE I	2	183853765	183853765	T	G/T	NCKAP1	validated	maternal inherited	M20719	M20720	M20721	.	Female	trio	pF	54
PHASE I	2	183888601	183888601	T	C/T	NCKAP1	validated	maternal inherited	M12374	M12375	M12376	.	Male	trio	pM	54
PHASE I	2	183888613	183888613	T	C/T	NCKAP1	validated	maternal inherited	M15157	M15158	M15159	.	Male	trio	pM	44
PHASE I	6	79692757	79692757	T	C	PHIP	validated	maternal inherited	M15191	M15192	M15193	.	Female	trio	pF	63
PHASE I	1	151377379	151377379	T	G	POGZ	validated	maternal inherited	M16111	M16112	M16113	.	Male	trio	pM	51
PHASE I	1	151378920	151378920	C	T	POGZ	validated	maternal inherited	M17529	M17530	M17531	.	Male	trio	pM	na
PHASE I	1	151379096	151379096	T	C	POGZ	validated	maternal inherited	M12403	M12404	M12405	.	Male	trio	pM	53
PHASE I	1	151379390	151379390	G	A	POGZ	validated	maternal inherited	M23639	M23640	M23641	.	Male	trio	pM	56
PHASE I	1	151396521	151396521	C	T	POGZ	validated	maternal inherited	M08828	M08829	M08830	.	Male	trio	pM	77
PHASE I	1	151400517	151400517	G	A	POGZ	validated	maternal inherited	M08437	M08438	M08439	.	Female	trio	pF	68
PHASE I	1	151400664	151400664	G	C/G	POGZ	validated	maternal inherited	M02493	M02491	M02492	.	na	trio	na	na
PHASE I	20	37137737	37137737	A	G	RALGAPB	validated	maternal inherited	M17697	M17698	M17699	.	Male	trio	pM	na
PHASE I	20	37144863	37144863	A	G	RALGAPB	validated	maternal inherited	M08587	M08588	M08589	.	Male	trio	pM	97
PHASE I	20	37146450	37146450	A	T	RALGAPB	validated	maternal inherited	M08713	M08714	M08715	.	Male	trio	pM	51
PHASE I	20	37146464	37146464	C	T	RALGAPB	validated	maternal inherited	M17496	M17497	M17498	.	Male	trio	pM	na
PHASE I	6	72596755	72596755	C	G	RIMS1	validated	maternal inherited	M08509	M08510	M08511	.	Male	trio	pM	28
PHASE I	6	72889552	72889552	A	G	RIMS1	validated	maternal inherited	M19577	M19578	M19579	.	Female	trio	pF	54
PHASE I	6	72892249	72892249	C	A	RIMS1	validated	maternal inherited	M19661	M19662	M19663	.	Male	trio	pM	66
PHASE I	6	72892536	72892536	T	A	RIMS1	validated	maternal inherited	M27809	M27810	M27811	.	Male	trio	pM	48
PHASE I	6	72926929	72926929	C	T	RIMS1	validated	maternal inherited	M16147	M16569/M18905	M16148	.	Male	trio	pM	39
PHASE I	6	72945375	72945375	A	T	RIMS1	validated	maternal inherited	M19770	M19771	M19772	.	Male	trio	pM	57
PHASE I	6	72967953	72967953	C	T	RIMS1	validated	maternal inherited	M23785	M23774	M23786	.	Male	trio	pM	69
PHASE I	6	72967964	72967964	A	T	RIMS1	validated	maternal inherited	M12434	M12435	M12436	.	Male	trio	pM	70
PHASE I	6	72974707	72974707	C	C/T	RIMS1	validated	maternal inherited	M04053	M04051	M04052	.	na	trio	na	na
PHASE I	6	73023281	73023281	G	T	RIMS1	validated	maternal inherited	M12510	M12511	M12512	.	Male	trio	pM	53
PHASE I	6	73043394	73043394	C	A	RIMS1	validated	maternal inherited	M15139	M15140	M15141	.	Male	trio	pM	67
PHASE I	2	166165277	166165277	G	C/G	SCN2A	validated	maternal inherited	M20553	M20554	M20555	.	Male	trio	pM	103
PHASE I	2	166165304	166165304	C	C/T	SCN2A	validated	maternal inherited	M03683	M03681	M03682	.	na	trio	na	na
PHASE I	2	166170189	166170189	C	T	SCN2A	validated	maternal inherited	M10099	M10100	M10101	.	Male	trio	pM	na
PHASE I	2	166170611	166170611	A	C	SCN2A	validated	maternal inherited	M08590	M08591	M08592	.	Female	trio	pF	60
PHASE I	2	166223735	166223735	C	T	SCN2A	validated	maternal inherited	M10009	M10010	M10011	.	Female	trio	pF	na
PHASE I	2	166223772	166223772	G	A	SCN2A	validated	maternal inherited	M03713	M03711	M03712	.	na	trio	na	na
PHASE I	2	166245838	166245838	C	T	SCN2A	validated	maternal inherited	M27906	M27907	M27908	.	na	trio	na	na
PHASE I	2	166245867	166245867	C	T	SCN2A	validated	maternal inherited	M27792	M27793	M27794	.	Male	simplexQuad	unknown	65
PHASE I	2	166245867	166245867	C	T	SCN2A	validated	maternal inherited	M27791	M27793	M27794	M27792	Male	simplexQuad_or_multiplexQuad	unknown	65
PHASE I	2	166246059	166246059	G	A	SCN2A	validated	maternal inherited	M13462	M13463	M13464	.	Male	trio	pM	66
PHASE I	2	166246144	166246144	C	T	SCN2A	validated	maternal inherited	M20316	M20317	M20318	.	Male	trio	pM	36
PHASE I	19	51165728	51165728	G	C	SHANK1	validated	maternal inherited	M12352	M12353	M12354	.	Male	trio	pM	67
PHASE I	19	51169881	51169881	G	T	SHANK1	validated	maternal inherited	M16168	M16169	M16170	.	Male	trio	pM	42
PHASE I	19	51189517	51189517	G	A	SHANK1	validated	maternal inherited	M23710	M23711	M23712	.	Female	trio	pF	49
PHASE I	19	51200908	51200908	G	C	SHANK1	validated	maternal inherited	M13455	M13485	M13456	.	Male	trio	pM	41
PHASE I	11	70332898	70332898	C	T	SHANK2	validated	maternal inherited	M03813	M03811	M03812	.	na	trio	na	na
PHASE I	11	70333178	70333178	C	T	SHANK2	validated	maternal inherited	M16089	M16090	M16091	.	Female	trio	pF	41
PHASE I	11	70336459	70336459	T	G	SHANK2	validated	maternal inherited	M23679	M23776	M23680	.	Male	trio	pM	47
PHASE I	11	70336459	70336459	T	G	SHANK2	validated	maternal inherited	M08515	M08516	M08517	.	Male	trio	pM	77
PHASE I	11	70346692	70346692	G	A	SHANK2	validated	maternal inherited	M08485	M08486	M08487	.	Female	trio	pF	47
PHASE I	11	70666719	70666719	G	A	SHANK2	validated	maternal inherited	M17580	M17581	M17582	.	Male	trio	pM	na
PHASE I	11	70803628	70803628	A	G	SHANK2	validated	maternal inherited	M08314	M08315	M08316	.	Male	trio	pM	133
PHASE I	11	70821045	70821045	C	A	SHANK2	validated	maternal inherited	M19664	M19665	M19666	.	Male	trio	pM	75
PHASE I	11	70824391	70824391	A	A/G	SHANK2	validated	maternal inherited	M20738	M20777	M20739	.	Male	trio	pM	41
PHASE I	9	130374692	130374692	A	G	STXBP1	validated	maternal inherited	M11448	M11449	M11450	.	Male	trio	pM	45
PHASE I	9	130422318	130422318	T	C	STXBP1	validated	maternal inherited	M20635	M20636	M20637	.	Female	trio	pF	61
PHASE I	6	33411159	33411159	G	A	SYNGAP1	validated	maternal inherited	M20609	M20610	M20611	.	Male	trio	pM	51
PHASE I	22	40661786	40661786	G	A	TNRC6B	validated	maternal inherited	M12414	M12415	M12416	.	Male	trio	pM	46
PHASE I	22	40669440	40669440	A	T	TNRC6B	validated	maternal inherited	M08656	M08657	M08658	.	Male	trio	pM	58
PHASE I	22	40681709	40681709	G	A	TNRC6B	validated	maternal inherited	M19649	M19650	M19651	.	Male	trio	pM	51
PHASE I	22	40711966	40711966	G	A/G	TNRC6B	validated	maternal inherited	M23730	M23731	M23732	.	Male	trio	pM	54
PHASE I	16	2098606	2098606	C	T	TSC2	validated	maternal inherited	M27891	M27892	M27893	.	Male	trio	pM	73
PHASE I	16	2100429	2100429	A	G	TSC2	validated	maternal inherited	M20769	M20776	M20770	.	Male	trio	pM	73
PHASE I	16	2103392	2103392	A	T	TSC2	validated	maternal inherited	M13398	M13399	M13400	.	Male	trio	pM	72
PHASE I	16	2106226	2106226	C	C/T	TSC2	validated	maternal inherited	M04353	M04351	M04352	.	na	trio	na	na
PHASE I	16	2106706	2106706	C	T	TSC2	validated	maternal inherited	M19723	M19724	M19725	.	Male	trio	pM	45
PHASE I	16	2107160	2107160	T	C	TSC2	validated	maternal inherited	M15076	M15077	M15078	.	Male	trio	pM	68
PHASE I	16	2110684	2110684	C	T	TSC2	validated	maternal inherited	M12507	M12508	M12509	.	Male	trio	pM	47
PHASE I	16	2120496	2120496	G	A	TSC2	validated	maternal inherited	M17425	M17426	M17427	.	Male	trio	pM	na
PHASE I	16	2131656	2131656	A	T	TSC2	validated	maternal inherited	M20409	M20558	M20410	.	Male	trio	pM	50
PHASE I	16	2134428	2134428	G	C	TSC2	validated	maternal inherited	M18377	M18378	M18379	.	Male	trio	pM	na
PHASE I	16	2138123	2138123	A	G	TSC2	validated	maternal inherited	M08608	M08609	M08610	.	Male	trio	pM	106
PHASE I	16	2138319	2138319	G	A	TSC2	validated	maternal inherited	M10105	M10106	M10107	.	Male	trio	pM	na
PHASE I	16	2138324	2138324	C	T	TSC2	validated	maternal inherited	M23096	M23097	M23098	.	Male	trio	pM	77
PHASE I	10	28872337	28872337	A	A/G	WAC	validated	maternal inherited	M19643	M19644	M19645	.	Male	trio	pM	48
PHASE I	10	28872337	28872337	A	A/G	WAC	validated	maternal inherited	M19642	M19644	M19645	.	Male	trio	pM	48
PHASE I	10	28884796	28884796	C	C/T	WAC	validated	maternal inherited	M10099	M10100	M10101	.	Male	trio	pM	na
PHASE I	10	28897234	28897234	C	C/T	WAC	validated	maternal inherited	M16158	M16159	M16160	.	Male	trio	pM	42
PHASE I	4	85731103	85731103	G	A	WDFY3	validated	maternal inherited	M08641	M08642	M08643	.	Male	trio	pM	40
PHASE I	4	85605205	85605205	T	C	WDFY3	validated	maternal inherited	M12507	M12508	M12509	.	Male	trio	pM	47
PHASE I	4	85645723	85645723	C	T	WDFY3	validated	maternal inherited	M26957	M26958	M26959	.	Male	trio	pM	73
PHASE I	4	85672836	85672836	C	T	WDFY3	validated	maternal inherited	M20766	M20767	M20768	.	Male	trio	pM	46
PHASE I	4	85708793	85708793	T	C	WDFY3	validated	maternal inherited	M08584	M08585	M08586	.	Male	trio	pM	35
PHASE I	4	85708799	85708799	T	C	WDFY3	validated	maternal inherited	M08542	M08543	M08544	.	Male	trio	pM	39
PHASE I	4	85731103	85731103	G	A	WDFY3	validated	maternal inherited	M20709	M20792	M20710	.	Male	trio	pM	76
PHASE I	4	85741302	85741302	T	A	WDFY3	validated	maternal inherited	M26796	M26797	M26798	.	Male	trio	pM	65
PHASE I	4	85742287	85742287	T	C	WDFY3	validated	maternal inherited	M23085	M23086	M23087	.	Male	trio	pM	42
PHASE I	4	85742657	85742657	A	C	WDFY3	validated	maternal inherited	M13368	M13369	M13370	.	Male	trio	pM	89
PHASE I	6	87964463	87964463	C	G	ZNF292	validated	maternal inherited	M18374	M18375	M18376	.	Male	trio	pM	na
PHASE I	6	87964539	87964539	C	T	ZNF292	validated	maternal inherited	M19664	M19665	M19666	.	Male	trio	pM	75
PHASE I	6	87965248	87965248	C	C/T	ZNF292	validated	maternal inherited	M01533	M01531	M01532	.	na	trio	na	na
PHASE I	6	87965556	87965556	C	A	ZNF292	validated	maternal inherited	M17615	M17616	M17617	.	Male	trio	pM	na
PHASE I	6	87966319	87966319	A	T	ZNF292	validated	maternal inherited	M21462	M21464	M21463	.	Male	trio	pM	37
PHASE I	6	87966735	87966735	T	G	ZNF292	validated	maternal inherited	M08548	M08549	M08550	.	Male	trio	pM	58
PHASE I	6	87966747	87966747	C	T	ZNF292	validated	maternal inherited	M16103	M16104	M16105	.	Male	trio	pM	56
PHASE I	6	87967891	87967891	G	A	ZNF292	validated	maternal inherited	M20676	M20677	M20678	.	Male	trio	pM	75
PHASE I	6	87968293	87968293	C	T	ZNF292	validated	maternal inherited	M17599	M17600	M17601	.	Male	trio	pM	na
PHASE I	6	87968399	87968399	A	C	ZNF292	validated	maternal inherited	MD2071	MD2072	MD2073	.	Male	trio	pM	na
PHASE I	6	87968409	87968409	C	A	ZNF292	validated	maternal inherited	M18482	M18483	M18484	.	Male	trio	pM	na
PHASE I	6	87969145	87969145	T	C	ZNF292	validated	maternal inherited	M21489	M21490	M21491	.	Male	trio	pM	46
PHASE I	6	87969586	87969586	G	A	ZNF292	validated	maternal inherited	M23757	M23758	M23759	.	Female	trio	pF	76
PHASE I	6	87969636	87969636	C	C/T	ZNF292	validated	maternal inherited	M03773	M03771	M03772	.	na	trio	na	na
PHASE I	6	87970283	87970283	G	C	ZNF292	validated	maternal inherited	M17593	M17594	M17595	.	Male	trio	pM	na
PHASE I	6	87970455	87970455	G	A	ZNF292	validated	maternal inherited	M19655	M19656	M19657	.	Male	trio	pM	50
PHASE I	6	87970684	87970684	A	G	ZNF292	validated	maternal inherited	M15196	M15197	M15198	.	Male	trio	pM	63
PHASE I	4	114275103	114275103	G	C	ANK2	validated	not maternal inherited	M23720	M23721	M23722	.	Male	trio	pM	36
PHASE I	20	49507974	49507974	C	T	ADNP	validated	paternal inherited	M08121	M08122	M08123	.	Male	trio	pM	60
PHASE I	20	49508199	49508199	T	C	ADNP	validated	paternal inherited	M15199	M15200	M15201	.	Male	trio	pM	60
PHASE I	20	49508283	49508283	C	T	ADNP	validated	paternal inherited	M18390	M18391	M18392	.	Male	trio	pM	na
PHASE I	20	49508291	49508291	T	C	ADNP	validated	paternal inherited	M16274	M16275	M16276	.	Male	trio	pM	67
PHASE I	20	49508708	49508708	T	C	ADNP	validated	paternal inherited	M08083	M08084	M08085	.	Female	trio	pF	127
PHASE I	20	49508976	49508976	G	A	ADNP	validated	paternal inherited	M15147	M15576	M15148	.	Male	trio	pM	66
PHASE I	20	49510033	49510033	C	A/C	ADNP	validated	paternal inherited	M03713	M03711	M03712	.	na	trio	na	na
PHASE I	20	49510040	49510040	G	A	ADNP	validated	paternal inherited	M16139	M16140	M16141	.	Male	trio	pM	62
PHASE I	4	114176906	114176906	C	G	ANK2	validated	paternal inherited	M01803	M01801	M01802	.	na	trio	na	na
PHASE I	4	114209556	114209556	C	G	ANK2	validated	paternal inherited	M02753	M02751	M02752	.	na	trio	na	na
PHASE I	4	114209599	114209599	A	G	ANK2	validated	paternal inherited	M15245	M15246	M15247	.	Male	trio	pM	71
PHASE I	4	114213604	114213604	G	T	ANK2	validated	paternal inherited	M08650	M08651	M08652	.	Female	trio	pF	58
PHASE I	4	114262930	114262930	T	C	ANK2	validated	paternal inherited	M01853	M01851	M01852	.	na	trio	na	na
PHASE I	4	114275139	114275139	A	C	ANK2	validated	paternal inherited	M03773	M03771	M03772	.	na	trio	na	na
PHASE I	4	114275300	114275300	C	G	ANK2	validated	paternal inherited	M27835	M27836	M27837	.	Male	trio	pM	62
PHASE I	4	114275922	114275922	A	G	ANK2	validated	paternal inherited	M08473	M08474	M08475	.	na	trio	na	52
PHASE I	4	114276835	114276835	G	C	ANK2	validated	paternal inherited	M08476	M08477	M08478	.	Male	trio	pM	61
PHASE I	4	114276978	114276978	G	T	ANK2	validated	paternal inherited	M16266	M16267	M16268	.	Male	trio	pM	64
PHASE I	4	114277028	114277028	C	A	ANK2	validated	paternal inherited	M23837	M23838	M23839	.	Male	trio	pM	32
PHASE I	4	114277170	114277170	C	T	ANK2	validated	paternal inherited	M08778	M08779	M08780	.	Male	trio	pM	62
PHASE I	4	114277380	114277380	C	T	ANK2	validated	paternal inherited	M11406	M11407	M11408	.	Male	trio	pM	41
PHASE I	4	114277773	114277773	G	A	ANK2	validated	paternal inherited	M17593	M17594	M17595	.	Male	trio	pM	na
PHASE I	4	114277868	114277868	C	G	ANK2	validated	paternal inherited	M10060	M10061	M10062	.	Male	trio	pM	na
PHASE I	4	114277869	114277869	A	G	ANK2	validated	paternal inherited	M23206	M23207	M23208	.	Male	trio	pM	na
PHASE I	4	114278128	114278128	C	T	ANK2	validated	paternal inherited	M21714	M21715	M21716	.	na	trio	na	na
PHASE I	4	114278202	114278202	G	A	ANK2	validated	paternal inherited	M19574	M19575	M19576	.	Male	trio	pM	63
PHASE I	4	114278416	114278416	A	G	ANK2	validated	paternal inherited	M20576	M20577	M20578	.	Female	trio	pF	49
PHASE I	4	114278842	114278842	C	A	ANK2	validated	paternal inherited	M23733	M23734	M23735	.	Male	trio	pM	65
PHASE I	4	114278904	114278904	T	C	ANK2	validated	paternal inherited	M17409	M17410	M17411	.	Male	trio	pM	na
PHASE I	4	114278973	114278973	T	C	ANK2	validated	paternal inherited	M13398	M13399	M13400	.	Male	trio	pM	72
PHASE I	4	114279201	114279201	C	G	ANK2	validated	paternal inherited	M18482	M18483	M18484	.	Male	trio	pM	na
PHASE I	4	114279583	114279583	G	A	ANK2	validated	paternal inherited	M01513	M01511	M01512	.	na	trio	na	na
PHASE I	4	114279630	114279630	G	A	ANK2	validated	paternal inherited	M16165	M16166	M16167	.	Male	trio	pM	74
PHASE I	4	114279979	114279979	A	C	ANK2	validated	paternal inherited	M12501	M12502	M12503	.	Male	trio	pM	46
PHASE I	4	114280401	114280401	A	G	ANK2	validated	paternal inherited	M20250	M20251	M20252	.	Male	trio	pM	82
PHASE I	4	114280419	114280419	C	T	ANK2	validated	paternal inherited	M19628	M19629	M19630	.	Male	trio	pM	49
PHASE I	4	114286206	114286206	G	A	ANK2	validated	paternal inherited	M16082	M16568/M18910	M16083	.	Male	trio	pM	43
PHASE I	4	114288904	114288904	G	T	ANK2	validated	paternal inherited	M15147	M15576	M15148	.	Male	trio	pM	66
PHASE I	4	114288983	114288983	C	A	ANK2	validated	paternal inherited	M27874	M27875	M27876	.	Male	trio	pM	65
PHASE I	4	114290671	114290671	G	A/G	ANK2	validated	paternal inherited	M26951	M26952	M26953	.	Male	trio	pM	37
PHASE I	4	114294268	114294268	C	A	ANK2	validated	paternal inherited	M21462	M21464	M21463	.	Male	trio	pM	37
PHASE I	1	155308057	155308057	G	C	ASH1L	validated	paternal inherited	M19723	M19724	M19725	.	Male	trio	pM	45
PHASE I	1	155327420	155327420	G	A	ASH1L	validated	paternal inherited	M13309	M13310	M13477	.	Male	trio	pM	43
PHASE I	1	155327441	155327441	C	T	ASH1L	validated	paternal inherited	M17668	M17669	M17670	.	Male	trio	pM	na
PHASE I	1	155349842	155349842	G	C	ASH1L	validated	paternal inherited	M23185	M23186	M23187	.	Male	trio	pM	na
PHASE I	1	155448058	155448058	G	A	ASH1L	validated	paternal inherited	M26870	M26967	M26871	.	Male	trio	pM	65
PHASE I	1	155448078	155448078	T	C	ASH1L	validated	paternal inherited	M20632	M20633	M20634	.	Male	trio	pM	64
PHASE I	1	155448115	155448115	G	A	ASH1L	validated	paternal inherited	M17685	M17686	M17687	.	Male	trio	pM	na
PHASE I	1	155448636	155448636	C	T	ASH1L	validated	paternal inherited	M19813	M19814	M19815	.	Female	trio	pF	49
PHASE I	1	155451147	155451147	C	T	ASH1L	validated	paternal inherited	M23104	M23105	M23106	.	Male	trio	pM	65
PHASE I	1	155490913	155490913	T	C	ASH1L	validated	paternal inherited	M27857	M27858	M27859	.	Female	trio	pF	57
PHASE I	1	155491173	155491173	T	G	ASH1L	validated	paternal inherited	M17697	M17698	M17699	.	Male	trio	pM	na
PHASE I	18	31187576	31187576	A	G	ASXL3	validated	paternal inherited	M23227	M23228	M23229	.	Male	trio	pM	na
PHASE I	18	31226219	31226219	C	T	ASXL3	validated	paternal inherited	M08509	M08510	M08511	.	Male	trio	pM	28
PHASE I	18	31241618	31241618	C	C/G	ASXL3	validated	paternal inherited	M12362	M12363	M12364	.	Male	trio	pM	63
PHASE I	18	31250746	31250746	C	T	ASXL3	validated	paternal inherited	M08419	M08420	M08421	.	Male	trio	pM	68
PHASE I	18	31318468	31318468	A	C	ASXL3	validated	paternal inherited	M20692	M20789	M20693	.	Male	trio	pM	57
PHASE I	18	31318843	31318843	T	C	ASXL3	validated	paternal inherited	M12510	M12511	M12512	.	Male	trio	pM	53
PHASE I	18	31319328	31319328	T	A	ASXL3	validated	paternal inherited	M19810	M19811	M19812	.	Male	trio	pM	50
PHASE I	18	31319829	31319829	G	A	ASXL3	validated	paternal inherited	M12434	M12435	M12436	.	Male	trio	pM	70
PHASE I	18	31323088	31323088	G	C	ASXL3	validated	paternal inherited	M08781	M08782	M08783	.	Male	trio	pM	56
PHASE I	18	31323500	31323500	C	G	ASXL3	validated	paternal inherited	M08512	M08513	M08514	.	Male	trio	pM	74
PHASE I	18	31323609	31323609	C	T	ASXL3	validated	paternal inherited	M04453	M04451	M04452	.	na	trio	na	na
PHASE I	18	31323758	31323758	A	G	ASXL3	validated	paternal inherited	M02363	M02361	M02362	.	na	trio	na	na
PHASE I	18	31323788	31323788	T	C	ASXL3	validated	paternal inherited	M18388	M19820	M18389	.	Male	trio	pM	90
PHASE I	18	31324254	31324254	T	A	ASXL3	validated	paternal inherited	M13413	M13414	M13415	.	Male	trio	pM	64
PHASE I	18	31324464	31324464	C	T	ASXL3	validated	paternal inherited	M16056	M16057	M16058	.	Male	trio	pM	48
PHASE I	18	31324717	31324717	G	C	ASXL3	validated	paternal inherited	M19639	M19640	M19641	.	Male	trio	pM	65
PHASE I	18	31325187	31325187	C	G	ASXL3	validated	paternal inherited	M16056	M16057	M16058	.	Male	trio	pM	48
PHASE I	18	31325600	31325600	C	G	ASXL3	validated	paternal inherited	M10141	M10142	M10143	.	Male	trio	pM	na
PHASE I	18	31325600	31325600	C	G	ASXL3	validated	paternal inherited	M08626	M08627	M08628	.	Male	trio	pM	64
PHASE I	18	31326032	31326032	G	A	ASXL3	validated	paternal inherited	M15039	M15040	M15041	.	Male	trio	pM	64
PHASE I	18	31326261	31326261	T	C	ASXL3	validated	paternal inherited	M19612	M19613	M19614	.	Male	trio	pM	53
PHASE I	X	18643288	18643288	A	T	CDKL5	validated	paternal inherited	M08767	M08768	M08769	.	Female	trio	pF	47
PHASE I	15	93486100	93486100	C	T	CHD2	validated	paternal inherited	M17596	M17597	M17598	.	Male	trio	pM	na
PHASE I	15	93486100	93486100	C	C/T	CHD2	validated	paternal inherited	M03953	M03951	M03952	.	na	trio	na	na
PHASE I	15	93496635	93496635	C	G	CHD2	validated	paternal inherited	M17542	M17543	M17544	.	Male	trio	pM	na
PHASE I	15	93540500	93540500	G	A	CHD2	validated	paternal inherited	M15237	M15238	M15239	.	Male	trio	pM	64
PHASE I	15	93543766	93543766	C	T	CHD2	validated	paternal inherited	M18930	M18931	M18932	.	Female	trio	pF	na
PHASE I	15	93567783	93567783	C	G	CHD2	validated	paternal inherited	M23690	M23775	M23691	.	Male	trio	pM	60
PHASE I	14	21883898	21883898	T	C	CHD8	validated	paternal inherited	M20562	M20563	M20564	.	Male	trio	pM	51
PHASE I	14	21854250	21854250	C	T	CHD8	validated	paternal inherited	M01593	M01591	M01592	.	na	trio	na	na
PHASE I	14	21854308	21854308	G	A	CHD8	validated	paternal inherited	M12452	M12453	M12454	.	Female	trio	pF	47
PHASE I	14	21859637	21859637	A	T	CHD8	validated	paternal inherited	M20258	M20259	M20260	.	Male	trio	pM	38
PHASE I	14	21859777	21859777	G	A	CHD8	validated	paternal inherited	M12487	M12488	M12489	.	Male	trio	pM	37
PHASE I	14	21860016	21860018	CTT	-	CHD8	validated	paternal inherited	M19764	M19765	M19766	.	Male	trio	pM	202
PHASE I	14	21860701	21860701	T	G	CHD8	validated	paternal inherited	M03503	M03501	M03502	.	na	trio	na	na
PHASE I	14	21860704	21860704	C	T	CHD8	validated	paternal inherited	M21642	M21643	M21644	.	Male	trio	pM	43
PHASE I	14	21861785	21861785	T	C	CHD8	validated	paternal inherited	M04343	M04341	M04342	.	na	trio	na	na
PHASE I	14	21861926	21861926	C	T	CHD8	validated	paternal inherited	M08680	M08681	M08682	.	Male	trio	pM	54
PHASE I	14	21862229	21862229	G	A	CHD8	validated	paternal inherited	M12374	M12375	M12376	.	Male	trio	pM	54
PHASE I	14	21863090	21863090	G	A	CHD8	validated	paternal inherited	M02433	M02431	M02432	.	na	trio	na	na
PHASE I	14	21897151	21897151	A	G	CHD8	validated	paternal inherited	M21621	M21622	M21623	.	Female	trio	pF	68
PHASE I	7	117361145	117361145	C	T	CTTNBP2	validated	paternal inherited	M08674	M08675	M08676	.	Male	trio	pM	58
PHASE I	7	117368165	117368165	C	T	CTTNBP2	validated	paternal inherited	M23107	M23108	M23109	.	Male	trio	pM	43
PHASE I	7	117375088	117375088	G	A	CTTNBP2	validated	paternal inherited	M12468	M12469	M12470	.	Male	trio	pM	44
PHASE I	7	117386114	117386114	C	T	CTTNBP2	validated	paternal inherited	M08494	M08495	M08496	.	na	trio	na	31
PHASE I	7	117396685	117396685	G	A	CTTNBP2	validated	paternal inherited	M30841	M30842	M30843	.	Male	trio	pM	52
PHASE I	7	117397991	117397991	G	A	CTTNBP2	validated	paternal inherited	M15123	M15124	M15125	.	Male	trio	pM	62
PHASE I	7	117420520	117420520	C	T	CTTNBP2	validated	paternal inherited	M27803	M27804	M27805	.	Male	trio	pM	74
PHASE I	7	117422931	117422931	G	A	CTTNBP2	validated	paternal inherited	M19802	M19803	M19804	.	Male	trio	pM	46
PHASE I	7	117423010	117423010	C	T	CTTNBP2	validated	paternal inherited	M20638	M20639	M20640	.	Female	trio	pF	65
PHASE I	7	117431239	117431239	C	T	CTTNBP2	validated	paternal inherited	M19563	M19564	M19565	.	Male	trio	pM	60
PHASE I	7	117431352	117431352	G	A	CTTNBP2	validated	paternal inherited	M15021	M15022	M15023	.	Male	trio	pM	57
PHASE I	7	117431979	117431979	G	C	CTTNBP2	validated	paternal inherited	M13281	M13282	M13283	.	Male	trio	pM	55
PHASE I	7	117431979	117431979	G	C/G	CTTNBP2	validated	paternal inherited	M12414	M12415	M12416	.	Male	trio	pM	46
PHASE I	7	117432061	117432061	T	C	CTTNBP2	validated	paternal inherited	M08976	M08985	M08986	.	Male	trio	pM	48
PHASE I	7	117432090	117432090	C	T	CTTNBP2	validated	paternal inherited	M23062	M23063	M23064	.	Male	trio	pM	59
PHASE I	7	117432183	117432183	A	T	CTTNBP2	validated	paternal inherited	M20709	M20792	M20710	.	Male	trio	pM	76
PHASE I	7	117432453	117432453	A	G	CTTNBP2	validated	paternal inherited	M26781	M26782	M26783	.	Male	trio	pM	90
PHASE I	7	117450932	117450932	T	C	CTTNBP2	validated	paternal inherited	M16097	M16098	M16099	.	Male	trio	pM	33
PHASE I	7	117450932	117450932	T	C/T	CTTNBP2	validated	paternal inherited	M17505	M17506	M17507	.	Male	trio	pM	na
PHASE I	X	41206243	41206243	A	G	DDX3X	validated	paternal inherited	M08566	M08567	M08568	.	Female	trio	pF	57
PHASE I	9	215014	215014	C	T	DOCK8	validated	paternal inherited	M23778	M23779	M23780	.	Male	trio	pM	45
PHASE I	9	317064	317064	C	A	DOCK8	validated	paternal inherited	M08464	M08465	M08466	.	Male	trio	pM	46
PHASE I	9	328170	328170	A	G	DOCK8	validated	paternal inherited	M20274	M20275	M20276	.	Male	trio	pM	48
PHASE I	9	332450	332450	C	T	DOCK8	validated	paternal inherited	M26789	M26790	M26791	.	Male	trio	pM	53
PHASE I	9	336692	336692	C	A	DOCK8	validated	paternal inherited	M12507	M12508	M12509	.	Male	trio	pM	47
PHASE I	9	377191	377191	T	G	DOCK8	validated	paternal inherited	M18444	M18445	M18446	.	Male	trio	pM	na
PHASE I	9	379893	379893	G	A	DOCK8	validated	paternal inherited	M17545	M17546	M17547	.	Male	trio	pM	na
PHASE I	9	404946	404946	C	T	DOCK8	validated	paternal inherited	M10006	M10007	M10008	.	Male	trio	pM	na
PHASE I	9	405035	405035	A	G	DOCK8	validated	paternal inherited	M10003	M10004	M10005	.	Male	trio	pM	na
PHASE I	9	414871	414871	T	G	DOCK8	validated	paternal inherited	M17511	M17512	M17513	.	Male	trio	pM	na
PHASE I	9	418203	418203	C	C/T	DOCK8	validated	paternal inherited	M01773	M01771	M01772	.	na	trio	na	na
PHASE I	9	428446	428446	A	G	DOCK8	validated	paternal inherited	M19547	M19548	M19549	.	Male	trio	pM	48
PHASE I	9	432233	432233	T	G/T	DOCK8	validated	paternal inherited	M17677	M17678	M17679	.	Male	trio	pM	na
PHASE I	9	443440	443440	A	C	DOCK8	validated	paternal inherited	M08784	M08785	M08786	.	Male	trio	pM	81
PHASE I	9	443497	443497	C	T	DOCK8	validated	paternal inherited	M20270	M20271	M20416	.	Male	trio	pM	95
PHASE I	9	446455	446455	A	G	DOCK8	validated	paternal inherited	M15027	M15028	M15029	.	Male	trio	pM	60
PHASE I	9	449883	449883	C	C/G	DOCK8	validated	paternal inherited	M03413	M03411	M03412	.	na	trio	na	na
PHASE I	9	463535	463535	G	C	DOCK8	validated	paternal inherited	M20274	M20275	M20276	.	Male	trio	pM	48
PHASE I	9	463555	463555	C	T	DOCK8	validated	paternal inherited	M12406	M12407	M12408	.	Male	trio	pM	76
PHASE I	21	41414439	41414439	C	C/T	DSCAM	validated	paternal inherited	M01613	M01611	M01612	.	na	trio	na	na
PHASE I	21	41416053	41416053	C	G	DSCAM	validated	paternal inherited	M10003	M10004	M10005	.	Male	trio	pM	na
PHASE I	21	41427654	41427654	A	G	DSCAM	validated	paternal inherited	M21662	M21663	M21664	.	na	trio	na	na
PHASE I	21	41452080	41452080	T	G	DSCAM	validated	paternal inherited	M26806	M26807	M26808	.	Male	trio	pM	55
PHASE I	21	41539180	41539180	G	A	DSCAM	validated	paternal inherited	M23679	M23776	M23680	.	Male	trio	pM	47
PHASE I	21	41684227	41684227	T	C	DSCAM	validated	paternal inherited	M08473	M08474	M08475	.	na	trio	na	52
PHASE I	21	41711143	41711143	G	T	DSCAM	validated	paternal inherited	M11445	M11446	M11447	.	Female	trio	pF	131
PHASE I	21	41719627	41719627	C	T	DSCAM	validated	paternal inherited	M15179	M15180	M15181	.	Male	trio	pM	42
PHASE I	21	41719720	41719720	T	C	DSCAM	validated	paternal inherited	M08563	M08564	M08565	.	Female	trio	pF	56
PHASE I	21	41725605	41725605	G	A	DSCAM	validated	paternal inherited	M12365	M12366	M12367	.	Male	trio	pM	49
PHASE I	21	41741119	41741119	T	C	DSCAM	validated	paternal inherited	M08698	M08699	M08700	.	Male	trio	pM	57
PHASE I	21	42080494	42080494	T	C	DSCAM	validated	paternal inherited	M12516	M12517	M12518	.	Male	trio	pM	78
PHASE I	21	38845108	38845108	C	G	DYRK1A	validated	paternal inherited	M03543	M03541	M03542	.	na	trio	na	na
PHASE I	21	38878405	38878405	G	T	DYRK1A	validated	paternal inherited	M26773	M26774	M26775	.	Male	trio	pM	54
PHASE I	21	38878594	38878594	A	T	DYRK1A	validated	paternal inherited	M26749	M26750	M26751	.	Male	trio	pM	78
PHASE I	21	38878594	38878594	A	T	DYRK1A	validated	paternal inherited	M23840	M23841	M23842	.	Male	trio	pM	71
PHASE I	3	71015168	71015168	C	T	FOXP1	validated	paternal inherited	M19747	M19822	M19748	.	Male	trio	pM	44
PHASE I	3	71247198	71247198	G	T	FOXP1	validated	paternal inherited	M13295	M13476	M13296	.	Male	trio	pM	50
PHASE I	2	233659563	233659563	G	A	GIGYF2	validated	paternal inherited	M27812	M27813	M27814	.	Male	trio	pM	47
PHASE I	2	233659563	233659563	G	A/G	GIGYF2	validated	paternal inherited	M01903	M01901	M01902	.	na	trio	na	na
PHASE I	2	233677147	233677147	G	A	GIGYF2	validated	paternal inherited	M15185	M15186	M15187	.	Male	trio	pM	48
PHASE I	12	13716157	13716157	T	C	GRIN2B	validated	paternal inherited	M08862	M08863	M08864	.	Male	trio	pM	80
PHASE I	12	13716489	13716489	G	A	GRIN2B	validated	paternal inherited	M17613	M17714	M17614	.	Male	trio	pM	na
PHASE I	12	13716489	13716489	G	A	GRIN2B	validated	paternal inherited	M12487	M12488	M12489	.	Male	trio	pM	37
PHASE I	12	13717337	13717337	G	C	GRIN2B	validated	paternal inherited	M21987	M21988	M21989	.	Male	trio	pM	62
PHASE I	12	13769519	13769519	C	T	GRIN2B	validated	paternal inherited	M20615	M20616	M20778	.	Male	trio	pM	59
PHASE I	3	4693880	4693880	C	T	ITPR1	validated	paternal inherited	M20967	M20968	M20969	.	Male	trio	pM	67
PHASE I	3	4712432	4712432	G	C/G	ITPR1	validated	paternal inherited	M09118	M09129	M09128	.	Female	trio	pF	1290
PHASE I	3	4715070	4715070	G	A	ITPR1	validated	paternal inherited	M08787	M08788	M08789	.	Male	trio	pM	63
PHASE I	3	4716870	4716870	C	G	ITPR1	validated	paternal inherited	M08881	M08882	M08883	.	Male	trio	pM	67
PHASE I	3	4716926	4716926	C	A	ITPR1	validated	paternal inherited	M13346	M13347	M13348	.	Male	trio	pM	50
PHASE I	3	4718441	4718441	A	A/G	ITPR1	validated	paternal inherited	M01823	M01821	M01822	.	na	trio	na	na
PHASE I	3	4747976	4747976	C	T	ITPR1	validated	paternal inherited	M13338	M13339	M13340	.	Male	trio	pM	61
PHASE I	3	4767236	4767236	C	T	ITPR1	validated	paternal inherited	M08704	M08705	M08706	.	Male	trio	pM	67
PHASE I	3	4768829	4768829	C	T	ITPR1	validated	paternal inherited	M08067	M08068	M08069	.	Male	trio	pM	49
PHASE I	3	4776967	4776967	A	T	ITPR1	validated	paternal inherited	M21701	M21702	M21703	.	Female	trio	pF	31
PHASE I	3	4776967	4776967	A	T	ITPR1	validated	paternal inherited	M23789	M23790	M23791	.	Male	trio	pM	67
PHASE I	3	4810254	4810254	G	A	ITPR1	validated	paternal inherited	M19780	M19781	M19782	.	Male	trio	pM	68
PHASE I	3	4836846	4836846	C	G	ITPR1	validated	paternal inherited	M17551	M17552	M17553	.	Male	trio	pM	na
PHASE I	3	4836866	4836866	G	A	ITPR1	validated	paternal inherited	M21706	M21708	M21707	.	na	trio	na	na
PHASE I	7	151843706	151843706	G	A	KMT2C	validated	paternal inherited	M16206	M16207	M16208	.	Male	trio	pM	46
PHASE I	7	151843748	151843748	G	A	KMT2C	validated	paternal inherited	M21468	M21470	M21469	.	na	trio	na	na
PHASE I	7	151845915	151845915	A	T	KMT2C	validated	paternal inherited	M20711	M20712	M20713	.	Male	trio	pM	50
PHASE I	7	151846090	151846090	C	C/T	KMT2C	validated	paternal inherited	M17409	M17410	M17411	.	Male	trio	pM	na
PHASE I	7	151846108	151846108	G	C	KMT2C	validated	paternal inherited	M26912	M26913	M26914	.	Male	trio	pM	42
PHASE I	7	151846108	151846108	G	C	KMT2C	validated	paternal inherited	M02223	M02221	M02222	.	na	trio	na	na
PHASE I	7	151849997	151849997	C	T	KMT2C	validated	paternal inherited	M20600	M20601	M20602	.	Female	trio	pF	54
PHASE I	7	151851183	151851183	T	G	KMT2C	validated	paternal inherited	M15016	M15017	M15018	.	Male	trio	pM	54
PHASE I	7	151856153	151856153	G	A	KMT2C	validated	paternal inherited	M23710	M23711	M23712	.	Female	trio	pF	49
PHASE I	7	151860131	151860131	C	A	KMT2C	validated	paternal inherited	M03623	M03621	M03622	.	na	trio	na	na
PHASE I	7	151860622	151860622	T	C	KMT2C	validated	paternal inherited	M23185	M23186	M23187	.	Male	trio	pM	na
PHASE I	7	151860779	151860779	T	C	KMT2C	validated	paternal inherited	M26948	M26949	M26950	.	Male	trio	pM	56
PHASE I	7	151873821	151873821	A	G	KMT2C	validated	paternal inherited	M23765	M23871	M23766	.	Male	trio	pM	61
PHASE I	7	151874926	151874926	G	C	KMT2C	validated	paternal inherited	M17478	M17479	M17480	.	Male	trio	pM	na
PHASE I	7	151876973	151876973	C	T	KMT2C	validated	paternal inherited	M08629	M08630	M08631	.	Male	trio	pM	63
PHASE I	7	151876975	151876975	C	A	KMT2C	validated	paternal inherited	M19767	M19768	M19769	.	Female	trio	pF	38
PHASE I	7	151877115	151877115	G	A	KMT2C	validated	paternal inherited	M20722	M20723	M20724	.	Male	trio	pM	66
PHASE I	7	151877115	151877115	G	A	KMT2C	validated	paternal inherited	M15033	M15034	M15035	.	Male	trio	pM	37
PHASE I	7	151877190	151877190	T	G	KMT2C	validated	paternal inherited	M27882	M27883	M27884	.	Male	trio	pM	66
PHASE I	7	151878445	151878445	C	T	KMT2C	validated	paternal inherited	M18369	M18370	M18371	.	Male	trio	pM	na
PHASE I	7	151878905	151878905	C	C/T	KMT2C	validated	paternal inherited	M08497	M08498	M08499	.	na	trio	na	79
PHASE I	7	151948008	151948008	C	T	KMT2C	validated	paternal inherited	M16254	M16255	M16256	.	Male	trio	pM	48
PHASE I	7	151949654	151949654	C	G	KMT2C	validated	paternal inherited	M20595	M20596	M20597	.	Male	trio	pM	40
PHASE I	7	152012271	152012271	T	C	KMT2C	validated	paternal inherited	M08395	M08396	M08397	.	Male	trio	pM	65
PHASE I	12	116403898	116403898	G	C	MED13L	validated	paternal inherited	M19541	M19542	M19543	.	Male	trio	pM	53
PHASE I	12	116413537	116413537	T	C	MED13L	validated	paternal inherited	M13338	M13339	M13340	.	Male	trio	pM	61
PHASE I	12	116418576	116418576	C	G	MED13L	validated	paternal inherited	M08314	M08315	M08316	.	Male	trio	pM	133
PHASE I	12	116418581	116418581	T	C	MED13L	validated	paternal inherited	M19571	M19572	M19573	.	Male	trio	pM	54
PHASE I	12	116418713	116418713	T	C	MED13L	validated	paternal inherited	M17649	M17650	M17651	.	Male	trio	pM	na
PHASE I	12	116420372	116420372	C	C/G	MED13L	validated	paternal inherited	M01693	M01691	M01692	.	na	trio	na	na
PHASE I	12	116446617	116446617	C	A	MED13L	validated	paternal inherited	M12344	M12345	M12346	.	Female	trio	pF	70
PHASE I	12	116446920	116446920	C	T	MED13L	validated	paternal inherited	M19729	M19730	M19731	.	Male	trio	pM	51
PHASE I	12	116457643	116457643	T	C	MED13L	validated	paternal inherited	M18927	M18928	M18929	.	Male	trio	pM	na
PHASE I	12	116457643	116457643	T	C	MED13L	validated	paternal inherited	M17691	M17692	M17693	.	Male	trio	pM	na
PHASE I	12	116457645	116457645	G	A	MED13L	validated	paternal inherited	M16119	M16120	M16121	.	Male	trio	pM	47
PHASE I	2	1893037	1893037	G	C/G	MYT1L	validated	paternal inherited	M12507	M12508	M12509	.	Male	trio	pM	47
PHASE I	2	1893047	1893047	C	T	MYT1L	validated	paternal inherited	M21738	M21740	M21739	.	na	trio	na	na
PHASE I	2	1893047	1893047	C	C/T	MYT1L	validated	paternal inherited	M03563	M03561	M03562	.	na	trio	na	na
PHASE I	2	1983308	1983308	A	G	MYT1L	validated	paternal inherited	M12510	M12511	M12512	.	Male	trio	pM	53
PHASE I	2	1983321	1983321	C	T	MYT1L	validated	paternal inherited	M12400	M12401	M12402	.	Male	trio	pM	57
PHASE I	4	140222936	140222936	C	A/C	NAA15	validated	paternal inherited	M27877	M27878	M27879	.	Male	trio	pM	52
PHASE I	4	140275201	140275201	G	A	NAA15	validated	paternal inherited	M26881	M26882	M26883	.	Male	trio	pM	50
PHASE I	2	183848038	183848038	A	C	NCKAP1	validated	paternal inherited	M23272	M23273	M23274	.	Male	trio	pM	na
PHASE I	6	79650639	79650639	A	G	PHIP	validated	paternal inherited	M21714	M21715	M21716	.	na	trio	na	na
PHASE I	6	79695138	79695138	T	C	PHIP	validated	paternal inherited	M03323	M03321	M03322	.	na	trio	na	na
PHASE I	6	79697996	79697996	C	T	PHIP	validated	paternal inherited	M08757	M08758	M08759	.	Male	trio	pM	61
PHASE I	6	79727285	79727285	G	A	PHIP	validated	paternal inherited	M17563	M17564	M17565	.	Male	trio	pM	na
PHASE I	1	151377304	151377304	C	T	POGZ	validated	paternal inherited	M19757	M19838	M19758	.	Male	trio	pM	71
PHASE I	1	151377709	151377709	T	C	POGZ	validated	paternal inherited	M26786	M26787	M26788	.	Male	trio	pM	67
PHASE I	1	151378123	151378123	A	C	POGZ	validated	paternal inherited	M08079	M08080	M08081	.	Female	trio	pF	54
PHASE I	1	151381291	151381291	T	G	POGZ	validated	paternal inherited	M12417	M12418	M12419	.	Male	trio	pM	68
PHASE I	1	151396503	151396503	G	C	POGZ	validated	paternal inherited	M21656	M21657	M21658	.	Male	trio	pM	32
PHASE I	1	151396522	151396522	G	A	POGZ	validated	paternal inherited	M21662	M21663	M21664	.	na	trio	na	na
PHASE I	20	37144918	37144918	C	T	RALGAPB	validated	paternal inherited	M03693	M03691	M03692	.	na	trio	na	na
PHASE I	20	37146533	37146533	G	A	RALGAPB	validated	paternal inherited	M27823	M27824	M27825	.	Male	trio	pM	63
PHASE I	20	37161406	37161406	C	T	RALGAPB	validated	paternal inherited	M16269	M16270	M16271	.	Male	trio	pM	78
PHASE I	20	37174887	37174887	A	G	RALGAPB	validated	paternal inherited	M16248	M16249	M16250	.	Male	trio	pM	48
PHASE I	20	37203599	37203599	T	C	RALGAPB	validated	paternal inherited	M19574	M19575	M19576	.	Male	trio	pM	63
PHASE I	6	72678702	72678702	A	G	RIMS1	validated	paternal inherited	M12507	M12508	M12509	.	Male	trio	pM	47
PHASE I	6	72892206	72892206	G	C	RIMS1	validated	paternal inherited	M20573	M20574	M20575	.	Male	trio	pM	46
PHASE I	6	72892838	72892838	G	A	RIMS1	validated	paternal inherited	M15002	M15003	M15004	.	Male	trio	pM	43
PHASE I	6	72960069	72960069	A	G	RIMS1	validated	paternal inherited	M19761	M19762	M19763	.	Male	trio	pM	74
PHASE I	6	72984117	72984117	C	G	RIMS1	validated	paternal inherited	M17558	M17559	M17560	.	Male	trio	pM	na
PHASE I	6	73000446	73000446	A	A/G	RIMS1	validated	paternal inherited	M04033	M04031	M04032	.	na	trio	na	na
PHASE I	6	73100399	73100399	C	A	RIMS1	validated	paternal inherited	M12403	M12404	M12405	.	Male	trio	pM	53
PHASE I	2	166152416	166152416	G	A	SCN2A	validated	paternal inherited	M18352	M19819	M18353	.	Male	trio	pM	68
PHASE I	2	166172026	166172026	G	T	SCN2A	validated	paternal inherited	M01793	M01791	M01792	.	na	trio	na	na
PHASE I	2	166179835	166179835	C	T	SCN2A	validated	paternal inherited	M20308	M20336	M20309	.	Male	trio	pM	47
PHASE I	2	166210825	166210825	G	A	SCN2A	validated	paternal inherited	M17520	M17521	M17522	.	Female	trio	pF	na
PHASE I	2	166221743	166221743	T	C	SCN2A	validated	paternal inherited	M13320	M13321	M13322	.	Male	trio	pM	57
PHASE I	2	166243261	166243261	A	C	SCN2A	validated	paternal inherited	M27874	M27875	M27876	.	Male	trio	pM	65
PHASE I	2	166246068	166246068	C	T	SCN2A	validated	paternal inherited	M23727	M23728	M23729	.	Male	trio	pM	73
PHASE I	19	51165250	51165250	C	T	SHANK1	validated	paternal inherited	M20570	M20571	M20572	.	Male	trio	pM	50
PHASE I	19	51165632	51165632	C	T	SHANK1	validated	paternal inherited	M19541	M19542	M19543	.	Male	trio	pM	53
PHASE I	19	51165728	51165728	G	C	SHANK1	validated	paternal inherited	M26757	M26758	M26759	.	Male	trio	pM	61
PHASE I	19	51165851	51165851	G	A	SHANK1	validated	paternal inherited	M10051	M10052	M10053	.	Male	trio	pM	na
PHASE I	19	51175349	51175349	C	C/T	SHANK1	validated	paternal inherited	M03363	M03361	M03362	.	na	trio	na	na
PHASE I	19	51207735	51207735	C	T	SHANK1	validated	paternal inherited	M08656	M08657	M08658	.	Male	trio	pM	58
PHASE I	11	70332329	70332329	C	T	SHANK2	validated	paternal inherited	M19792	M19793	M19794	.	Male	trio	pM	52
PHASE I	11	70332422	70332422	T	C	SHANK2	validated	paternal inherited	M08903	M08904	M08905	.	Male	trio	pM	59
PHASE I	11	70332639	70332639	C	G	SHANK2	validated	paternal inherited	M01813	M01811	M01812	.	na	trio	na	na
PHASE I	11	70333110	70333110	C	A	SHANK2	validated	paternal inherited	M21695	M21696	M21697	.	Male	trio	pM	75
PHASE I	11	70333178	70333178	C	T	SHANK2	validated	paternal inherited	M23785	M23774	M23786	.	Male	trio	pM	69
PHASE I	11	70507806	70507806	A	G	SHANK2	validated	paternal inherited	M17534	M17535	M17536	.	Male	trio	pM	na
PHASE I	11	70666751	70666751	C	T	SHANK2	validated	paternal inherited	M15191	M15192	M15193	.	Female	trio	pF	63
PHASE I	11	70824356	70824356	C	T	SHANK2	validated	paternal inherited	M20665	M20666	M20667	.	Male	trio	pM	62
PHASE I	11	70824391	70824391	A	A/G	SHANK2	validated	paternal inherited	M08656	M08657	M08658	.	Male	trio	pM	58
PHASE I	11	70824391	70824391	A	A/G	SHANK2	validated	paternal inherited	M08440	M08441	M08442	.	Male	trio	pM	57
PHASE I	11	70858195	70858195	G	A	SHANK2	validated	paternal inherited	M08500	M08501	M08502	.	Male	trio	pM	41
PHASE I	9	130444735	130444735	G	C/G	STXBP1	validated	paternal inherited	M08545	M08546	M08547	.	Male	trio	pM	53
PHASE I	6	33411159	33411159	G	A	SYNGAP1	validated	paternal inherited	M16067	M16068	M16069	.	Male	trio	pM	58
PHASE I	22	40657901	40657901	T	C/T	TNRC6B	validated	paternal inherited	M21639	M21640	M21641	.	Male	trio	pM	44
PHASE I	22	40660940	40660940	A	G	TNRC6B	validated	paternal inherited	M11415	M11416	M11417	.	Male	trio	pM	144
PHASE I	22	40661438	40661438	A	T	TNRC6B	validated	paternal inherited	M27809	M27810	M27811	.	Male	trio	pM	48
PHASE I	22	40718941	40718941	C	T	TNRC6B	validated	paternal inherited	M08473	M08474	M08475	.	na	trio	na	52
PHASE I	16	2100431	2100431	C	T	TSC2	validated	paternal inherited	M17674	M17715	M17675	.	Female	trio	pF	na
PHASE I	16	2103365	2103365	A	G	TSC2	validated	paternal inherited	M26886	M26887	M26888	.	Male	trio	pM	68
PHASE I	16	2104360	2104360	G	A	TSC2	validated	paternal inherited	M15096	M15097	M15098	.	Male	trio	pM	44
PHASE I	16	2104384	2104384	G	A	TSC2	validated	paternal inherited	M20655	M20656	M20657	.	Female	trio	pF	83
PHASE I	16	2106226	2106226	C	T	TSC2	validated	paternal inherited	M23246	M23247	M23248	.	Female	trio	pF	na
PHASE I	16	2106226	2106226	C	T	TSC2	validated	paternal inherited	M21572	M21573	M21574	.	na	trio	na	na
PHASE I	16	2110765	2110765	C	T	TSC2	validated	paternal inherited	M18393	M18394	M18395	.	Male	trio	pM	na
PHASE I	16	2112989	2112989	G	A	TSC2	validated	paternal inherited	M17590	M17591	M17592	.	Female	trio	pF	na
PHASE I	16	2115530	2115530	G	A	TSC2	validated	paternal inherited	M13338	M13339	M13340	.	Male	trio	pM	61
PHASE I	16	2129284	2129284	G	A	TSC2	validated	paternal inherited	M08840	M08841	M08842	.	Male	trio	pM	70
PHASE I	16	2134269	2134269	C	T	TSC2	validated	paternal inherited	M20553	M20554	M20555	.	Male	trio	pM	103
PHASE I	16	2134692	2134692	A	G	TSC2	validated	paternal inherited	M23280	M23281	M23282	.	Male	trio	pM	na
PHASE I	16	2135023	2135023	A	G	TSC2	validated	paternal inherited	M16114	M16115	M16116	.	Female	trio	pF	50
PHASE I	16	2138229	2138229	T	C	TSC2	validated	paternal inherited	M08458	M08459	M08460	.	Male	trio	pM	56
PHASE I	16	2138544	2138544	C	G	TSC2	validated	paternal inherited	M18921	M18922	M18923	.	Male	trio	pM	na
PHASE I	10	28897166	28897166	C	C/T	WAC	validated	paternal inherited	M15033	M15034	M15035	.	Male	trio	pM	37
PHASE I	4	85626640	85626640	T	A	WDFY3	validated	paternal inherited	M08428	M08429	M08430	.	Male	trio	pM	108
PHASE I	4	85603536	85603536	C	T	WDFY3	validated	paternal inherited	M17563	M17564	M17565	.	Male	trio	pM	na
PHASE I	4	85617311	85617311	C	T	WDFY3	validated	paternal inherited	M17490	M17491	M17492	.	Male	trio	pM	na
PHASE I	4	85672820	85672820	G	A	WDFY3	validated	paternal inherited	M15222	M15223	M15224	.	Male	trio	pM	64
PHASE I	4	85674885	85674885	C	T	WDFY3	validated	paternal inherited	M08130	M08131	M08132	.	Male	trio	pM	54
PHASE I	4	85676502	85676502	C	T	WDFY3	validated	paternal inherited	M14999	M15000	M15001	.	Male	trio	pM	59
PHASE I	4	85716106	85716106	G	C	WDFY3	validated	paternal inherited	M08452	M08453	M08454	.	Male	trio	pM	30
PHASE I	4	85741301	85741301	G	A	WDFY3	validated	paternal inherited	M12352	M12353	M12354	.	Male	trio	pM	67
PHASE I	4	85748081	85748081	T	C	WDFY3	validated	paternal inherited	M23199	M23200	M23201	.	Male	trio	pM	na
PHASE I	6	87865334	87865334	G	C	ZNF292	validated	paternal inherited	M08903	M08904	M08905	.	Male	trio	pM	59
PHASE I	6	87925621	87925621	A	G	ZNF292	validated	paternal inherited	M10045	M10046	M10047	.	Male	trio	pM	na
PHASE I	6	87925706	87925706	A	A/G	ZNF292	validated	paternal inherited	M04453	M04451	M04452	.	na	trio	na	na
PHASE I	6	87953317	87953317	T	C	ZNF292	validated	paternal inherited	M23182	M23183	M23184	.	Male	trio	pM	na
PHASE I	6	87965560	87965560	A	G	ZNF292	validated	paternal inherited	M17637	M17638	M17639	.	Male	trio	pM	na
PHASE I	6	87965853	87965853	G	A	ZNF292	validated	paternal inherited	M15234	M15235	M15236	.	Female	trio	pF	64
PHASE I	6	87966129	87966129	C	A	ZNF292	validated	paternal inherited	M11397	M11398	M11399	.	Male	trio	pM	64
PHASE I	6	87966748	87966748	G	A	ZNF292	validated	paternal inherited	M08083	M08084	M08085	.	Female	trio	pF	127
PHASE I	6	87966915	87966915	C	C/T	ZNF292	validated	paternal inherited	M23597	M23598	M23599	.	Male	trio	pM	na
PHASE I	6	87967776	87967776	A	G	ZNF292	validated	paternal inherited	M27865	M27866	M27867	.	Male	trio	pM	69
PHASE I	6	87968363	87968363	T	G	ZNF292	validated	paternal inherited	M10153	M10154	M10155	.	Male	trio	pM	na
PHASE I	6	87968401	87968401	A	G	ZNF292	validated	paternal inherited	M08124	M08125	M08126	.	Male	trio	pM	62
PHASE I	6	87968401	87968401	A	A/G	ZNF292	validated	paternal inherited	M16053	M16054	M16055	.	Female	trio	pF	72
PHASE I	6	87970921	87970921	A	G	ZNF292	validated	paternal inherited	M08367	M08368	M08369	.	Male	trio	pM	36
PHASE I	6	87971379	87971379	A	G	ZNF292	validated	paternal inherited	M12431	M12432	M12433	.	Male	trio	pM	41
PHASE I	4	114276880	114276880	T	C/T	ANK2	validated	undetermined	M03133	M03131	M03132	.	na	trio	na	na
PHASE I	18	31320346	31320346	C	T	ASXL3	validated	undetermined	M03353	M03351	M03352	.	na	trio	na	na
PHASE I	7	117385918	117385918	T	C	CTTNBP2	validated	undetermined	M08434	M08435	M08436	.	Male	trio	pM	35
PHASE I	X	41204570	41204570	A	G	DDX3X	validated	undetermined	M08434	M08435	M08436	.	Male	trio	pM	35
PHASE I	21	41414453	41414453	G	A	DSCAM	validated	undetermined	M15207	M15208	M15209	.	Male	trio	pM	89
PHASE I	2	166172026	166172026	G	T	SCN2A	validated	undetermined	M03353	M03351	M03352	.	na	trio	na	na
PHASE I	1	155319144	155319144	T	G	ASH1L	validated	undetermined(non-paternity)	M08611	M08612	M08613	.	Male	trio	pM	60
PHASE I	6	72892536	72892536	T	A/T	RIMS1	validated	undetermined(non-paternity)	M08757	M08758	M08759	.	Male	trio	pM	61
PHASE I	4	114278416	114278416	A	A/G	ANK2	false positive	-	M20401	M20541	M20542	.	Male	trio	pM	79
PHASE I	1	155448280	155448280	G	A	ASH1L	false positive	-	M19708	M19709	M19710	.	Male	trio	pM	51
PHASE I	18	31324893	31324893	C	T	ASXL3	false positive	-	M08101	M08102	M08103	.	Male	trio	pM	111
PHASE I	X	18631388	18631388	G	A/G	CDKL5	false positive	-	M13295	M13476	M13296	.	Male	trio	pM	50
PHASE I	X	18631388	18631388	G	A/G	CDKL5	false positive	-	M13295	M13476	M13296	.	Male	trio	pM	50
PHASE I	15	93540500	93540500	G	A	CHD2	false positive	-	M15185	M15186	M15187	.	Male	trio	pM	48
PHASE I	21	41414453	41414453	G	A/G	DSCAM	false positive	-	M19708	M19709	M19710	.	Male	trio	pM	51
PHASE I	7	151845975	151845975	C	A/C	KMT2C	false positive	-	M20294	M20295	M20417	.	Male	trio	pM	29
PHASE I	7	151845975	151845975	C	A/C	KMT2C	false positive	-	M19786	M19787	M19788	.	Male	trio	pM	57
PHASE I	7	151845975	151845975	C	A/C	KMT2C	false positive	-	M20261	M20262	M20263	.	na	trio	na	44
PHASE I	7	151919658	151919658	C	T	KMT2C	false positive	-	M20638	M20639	M20640	.	Female	trio	pF	65
PHASE I	7	151945487	151945487	A	G	KMT2C	false positive	-	M17514	M17515	M17516	.	Female	trio	pF	na
PHASE I	X	153295997	153295997	C	T	MECP2	false positive	-	M08098	M08099	M08100	.	Female	trio	pF	57
PHASE I	X	153295997	153295997	C	T	MECP2	false positive	-	M08098	M08099	M08100	.	Female	trio	pF	57
PHASE I	22	40661786	40661786	G	A/G	TNRC6B	false positive	-	M16165	M16166	M16167	.	Male	trio	pM	74
PHASE I	16	2110758	2110758	G	T	TSC2	false positive	-	M16198	M16199	M16200	.	Male	trio	pM	52
PHASE I	4	85708793	85708793	T	C	WDFY3	false positive	-	M26830	M26831	M26832	.	Male	trio	pM	75
PHASE II-1	1	155408202	155408202	T	C	ASH1L	validated	de novo	GX0217.p1	GX0217.fa	GX0217.mo	GX0217.s1	Male	simplexQuad	pMsF	55
PHASE II-1	15	93527730	93527730	G	T	CHD2	validated	de novo	M30934	M30935	M30936	.	Male	trio	pM	44
PHASE II-1	14	21876490	21876490	A	C	CHD8	validated	de novo	GX0125.p1	GX0125.fa	GX0125.mo	.	Male	trio	pM	82
PHASE II-1	3	71008420	71008420	G	C	FOXP1	validated	de novo	GX0065.p1	GX0065.fa	GX0065.mo	.	Male	trio	pM	60
PHASE II-1	7	151949171	151949171	C	A	KMT2C	validated	de novo	GX0516.p1	GX0516.fa	GX0516.mo	GX0516.s1;GX0516.s2	Male	simplexQuint	pMs1Fs2M	48
PHASE II-1	X	153296207	153296207	C	C/T	MECP2	validated	de novo	GX0477.p1	GX0477.fa	GX0477.mo	.	Male	trio	pM	71
PHASE II-1	4	140255347	140255347	A	C	NAA15	validated	de novo	GX0410.p1	GX0410.fa	GX0410.mo	GX0410.s1	Male	simplexQuad	pMsM	65
PHASE II-1	20	37144936	37144936	A	G	RALGAPB	validated	de novo	GX0477.p1	GX0477.fa	GX0477.mo	.	Male	trio	pM	71
PHASE II-1	6	73000404	73000404	A	G	RIMS1	validated	de novo	GX0034.p1	GX0034.fa	GX0034.mo	.	Male	trio	pM	70
PHASE II-1	2	166201266	166201266	C	T	SCN2A	validated	de novo	GX0363.p1	GX0363.fa	GX0363.mo	.	Male	trio	pM	46
PHASE II-1	2	166245590	166245590	T	G	SCN2A	validated	de novo	GX0421.p1	GX0421.fa	GX0421.mo	GX0421.s1	Male	simplexQuad	pMsF	62
PHASE II-1	2	166170419	166170419	G	C	SCN2A	validated	de novo	M32128	M32129	M32130	.	Female	trio	pF	67
PHASE II-1	4	85750250	85750250	C	A	WDFY3	validated	de novo	HN0082.p1	HN0082.fa	HN0082.mo	.	Female	trio	pF	58
PHASE II-1	20	49508136	49508136	A	G	ADNP	validated	maternal inherited	GX0091.p1	GX0091.fa	GX0091.mo	.	Male	trio	pM	56
PHASE II-1	20	49508318	49508318	G	A	ADNP	validated	maternal inherited	GX0309.p1	GX0309.fa	GX0309.mo	.	Female	trio	pF	37
PHASE II-1	20	49508393	49508393	G	A	ADNP	validated	maternal inherited	GX0403.p1	GX0403.fa	GX0403.mo	GX0403.s1;GX0403.s2	Male	simplexQuint	pMs1Fs2F	76
PHASE II-1	20	49508505	49508505	T	C	ADNP	validated	maternal inherited	GX0033.p1	GX0033.fa	GX0033.mo	GX0033.s1	Male	simplexQuad	pMsF	74
PHASE II-1	20	49509029	49509029	A	C	ADNP	validated	maternal inherited	M30823	M30824	M30825	.	Male	trio	pM	42
PHASE II-1	4	114163351	114163351	G	A	ANK2	validated	maternal inherited	M32047	M32048	M32049	.	Male	trio	pM	47
PHASE II-1	4	114177063	114177063	G	A	ANK2	validated	maternal inherited	GX0100.p1	GX0100.fa	GX0100.mo	.	Male	trio	pM	50
PHASE II-1	4	114203993	114203993	C	G	ANK2	validated	maternal inherited	HN0059.p1	HN0059.fa	HN0059.mo	HN0059.s1	Male	simplexQuad	pMsF	50
PHASE II-1	4	114204012	114204012	T	A	ANK2	validated	maternal inherited	M30343	M30344	M30345	.	na	trio	na	na
PHASE II-1	4	114208825	114208825	C	A	ANK2	validated	maternal inherited	GX0313.p1	GX0313.fa	GX0313.mo	.	Male	trio	pM	52
PHASE II-1	4	114209578	114209578	A	G	ANK2	validated	maternal inherited	GX0085.p1	GX0085.fa	GX0085.mo	.	Male	trio	pM	53
PHASE II-1	4	114260477	114260477	A	T	ANK2	validated	maternal inherited	GX0080.p1	GX0080.fa	GX0080.mo	.	Male	trio	pM	66
PHASE II-1	4	114274551	114274551	G	T	ANK2	validated	maternal inherited	HN0025.p1	HN0025.fa	HN0025.mo	.	Female	trio	pF	40
PHASE II-1	4	114275205	114275205	C	G	ANK2	validated	maternal inherited	HN0120.p1	HN0120.fa	HN0120.mo	.	Male	trio	pM	45
PHASE II-1	4	114275790	114275790	C	T	ANK2	validated	maternal inherited	M30324	M30325	M30326	.	na	trio	na	na
PHASE II-1	4	114275956	114275956	C	T	ANK2	validated	maternal inherited	GX0507.p1	GX0507.fa	GX0507.mo	GX0507.s1	Female	simplexQuad	pFsF	44
PHASE II-1	4	114276064	114276064	A	G	ANK2	validated	maternal inherited	GX0001.p1	GX0001.fa	GX0001.mo	.	Male	trio	pM	37
PHASE II-1	4	114277417	114277417	A	A/G	ANK2	validated	maternal inherited	GX0358.p1	GX0358.fa	GX0358.mo	.	Male	trio	pM	97
PHASE II-1	4	114278236	114278236	A	G	ANK2	validated	maternal inherited	HN0120.p1	HN0120.fa	HN0120.mo	.	Male	trio	pM	45
PHASE II-1	4	114278984	114278984	G	A	ANK2	validated	maternal inherited	HN0071.p1	HN0071.fa	HN0071.mo	.	Male	trio	pM	44
PHASE II-1	4	114279330	114279330	G	A	ANK2	validated	maternal inherited	GX0107.p1	GX0107.fa	GX0107.mo	.	Male	trio	pM	31
PHASE II-1	4	114280401	114280401	A	G	ANK2	validated	maternal inherited	GX0208.p1	GX0208.fa	GX0208.mo	.	Male	trio	pM	49
PHASE II-1	4	114280401	114280401	A	G	ANK2	validated	maternal inherited	GX0200.p1	GX0200.fa	GX0200.mo	.	Male	trio	pM	73
PHASE II-1	4	114282005	114282005	G	A	ANK2	validated	maternal inherited	GX0029.p1	GX0029.fa	GX0029.mo	.	Male	trio	pM	78
PHASE II-1	4	114294462	114294462	C	T	ANK2	validated	maternal inherited	M30946	M30947	M30948	.	Male	trio	pM	75
PHASE II-1	1	155308042	155308042	G	A	ASH1L	validated	maternal inherited	GX0130.p1	GX0130.fa	GX0130.mo	.	Male	trio	pM	52
PHASE II-1	1	155327116	155327116	T	C	ASH1L	validated	maternal inherited	GX0290.p1	GX0290.fa	GX0290.mo	.	Male	trio	pM	56
PHASE II-1	1	155448078	155448078	T	C	ASH1L	validated	maternal inherited	HN0095.p1	HN0095.fa	HN0095.mo	.	Male	trio	pM	55
PHASE II-1	1	155448109	155448109	T	C	ASH1L	validated	maternal inherited	GX0008.p1	GX0008.fa	GX0008.mo	.	Female	trio	pF	31
PHASE II-1	1	155448565	155448565	T	C	ASH1L	validated	maternal inherited	HN0070.p1	HN0070.fa	HN0070.mo	.	Male	trio	pM	99
PHASE II-1	1	155449621	155449621	C	T	ASH1L	validated	maternal inherited	GX0271.p1	GX0271.fa	GX0271.mo	.	Male	trio	pM	67
PHASE II-1	1	155450475	155450475	C	T	ASH1L	validated	maternal inherited	HN0036.p1	HN0036.fa	HN0036.mo	.	Male	trio	pM	201
PHASE II-1	1	155450742	155450742	T	C	ASH1L	validated	maternal inherited	GX0329.p1	GX0329.fa	GX0329.mo	.	Female	trio	pF	52
PHASE II-1	18	31319536	31319536	C	G	ASXL3	validated	maternal inherited	GX0187.p1	GX0187.fa	GX0187.mo	.	Male	trio	pM	49
PHASE II-1	18	31320307	31320307	C	G	ASXL3	validated	maternal inherited	GX0516.p1	GX0516.fa	GX0516.mo	GX0516.s1;GX0516.s2	Male	simplexQuint	pMs1Fs2M	48
PHASE II-1	18	31322990	31322990	C	T	ASXL3	validated	maternal inherited	GX0024.p1	GX0024.fa	GX0024.mo	.	Female	trio	pF	39
PHASE II-1	18	31323051	31323051	C	T	ASXL3	validated	maternal inherited	GX0235.p1	GX0235.fa	GX0235.mo	.	Male	trio	pM	46
PHASE II-1	18	31323549	31323549	C	T	ASXL3	validated	maternal inherited	HN0122.p1	HN0122.fa	HN0122.mo	.	Male	trio	pM	70
PHASE II-1	18	31323788	31323788	T	C	ASXL3	validated	maternal inherited	HN0102.p1	HN0102.fa	HN0102.mo	.	Male	trio	pM	86
PHASE II-1	18	31324332	31324332	C	G	ASXL3	validated	maternal inherited	GX0180.p1	GX0180.fa	GX0180.mo	GX0180.s1	Male	simplexQuad	pMsM	63
PHASE II-1	18	31324983	31324983	C	G	ASXL3	validated	maternal inherited	GX0157.p1	GX0157.fa	GX0157.mo	.	Male	trio	pM	30
PHASE II-1	X	18622630	18622630	G	C	CDKL5	validated	maternal inherited	M30813	M30814	M30815	.	Male	trio	pM	80
PHASE II-1	X	18622983	18622983	C	A	CDKL5	validated	maternal inherited	GX0316.p1	GX0316.fa	GX0316.mo	.	Male	trio	pM	58
PHASE II-1	X	18668599	18668599	G	A	CDKL5	validated	maternal inherited	GX0214.p1	GX0214.fa	GX0214.mo	.	Male	trio	pM	49
PHASE II-1	X	18671639	18671639	A	G	CDKL5	validated	maternal inherited	HN0034.p1	HN0034.fa	HN0034.mo	.	Male	trio	pM	39
PHASE II-1	15	93467610	93467610	A	G	CHD2	validated	maternal inherited	M30955	M30956	M30957	.	Male	trio	pM	56
PHASE II-1	15	93482850	93482850	G	C	CHD2	validated	maternal inherited	GX0276.p1	GX0276.fa	GX0276.mo	.	Male	trio	pM	61
PHASE II-1	15	93489283	93489283	C	T	CHD2	validated	maternal inherited	GX0497.p1	GX0497.fa	GX0497.mo	.	Male	trio	pM	78
PHASE II-1	15	93540268	93540268	A	C	CHD2	validated	maternal inherited	M31820	M31821	M31822	.	na	trio	na	na
PHASE II-1	15	93543769	93543769	G	T	CHD2	validated	maternal inherited	M30916	M30917	M30918	.	Male	trio	pM	50
PHASE II-1	14	21853857	21853857	T	A	CHD8	validated	maternal inherited	GX0456.p1	GX0456.fa	GX0456.mo	.	Male	trio	pM	61
PHASE II-1	14	21854320	21854320	T	A	CHD8	validated	maternal inherited	GX0222.p1	GX0222.fa	GX0222.mo	.	Male	trio	pM	62
PHASE II-1	14	21860027	21860027	G	T	CHD8	validated	maternal inherited	GX0155.p1	GX0155.fa	GX0155.mo	.	Male	trio	pM	37
PHASE II-1	14	21861401	21861401	C	T	CHD8	validated	maternal inherited	GX0259.p1	GX0259.fa	GX0259.mo	.	Male	trio	pM	73
PHASE II-1	14	21865992	21865992	T	C	CHD8	validated	maternal inherited	GX0249.p1	GX0249.fa	GX0249.mo	GX0249.s1	Female	simplexQuad	pFsF	48
PHASE II-1	14	21870505	21870505	T	C	CHD8	validated	maternal inherited	GX0476.p1	GX0476.fa	GX0476.mo	.	Male	trio	pM	111
PHASE II-1	14	21871364	21871364	A	G	CHD8	validated	maternal inherited	GX0275.p1	GX0275.fa	GX0275.mo	.	Female	trio	pF	48
PHASE II-1	14	21896314	21896314	G	A	CHD8	validated	maternal inherited	GX0523.p1	GX0523.fa	GX0523.mo	GX0523.s1	Male	simplexQuad	pMsF	71
PHASE II-1	7	117358153	117358153	A	C	CTTNBP2	validated	maternal inherited	GX0318.p1	GX0318.fa	GX0318.mo	.	Male	trio	pM	96
PHASE II-1	7	117359610	117359610	A	G	CTTNBP2	validated	maternal inherited	GX0206.p1	GX0206.fa	GX0206.mo	.	Male	trio	pM	49
PHASE II-1	7	117368165	117368165	C	T	CTTNBP2	validated	maternal inherited	GX0184.p1	GX0184.fa	GX0184.mo	.	Male	trio	pM	50
PHASE II-1	7	117385890	117385890	C	A	CTTNBP2	validated	maternal inherited	GX0038.p1	GX0038.fa	GX0038.mo	GX0038.s1	Male	simplexQuad	pMsF	27
PHASE II-1	7	117431485	117431485	A	T	CTTNBP2	validated	maternal inherited	GX0094.p1	GX0094.fa	GX0094.mo	.	Female	trio	pF	82
PHASE II-1	7	117431485	117431485	A	T	CTTNBP2	validated	maternal inherited	HN0093.p1	HN0093.fa	HN0093.mo	.	Male	trio	pM	83
PHASE II-1	7	117432327	117432327	T	C	CTTNBP2	validated	maternal inherited	GX0448.p1	GX0448.fa	GX0448.mo	GX0448.s1	Female	simplexQuad	pFsM	83
PHASE II-1	7	117432411	117432411	G	C	CTTNBP2	validated	maternal inherited	HN0051.p1	HN0051.fa	HN0051.mo	.	Male	trio	pM	97
PHASE II-1	7	117432593	117432593	T	G	CTTNBP2	validated	maternal inherited	GX0232.p1	GX0232.fa	GX0232.mo	GX0232.s1	Male	simplexQuad	pMsF	61
PHASE II-1	2	225346756	225346756	C	T	CUL3	validated	maternal inherited	GX0260.p1	GX0260.fa	GX0260.mo	.	Male	trio	pM	65
PHASE II-1	2	225376128	225376128	T	C	CUL3	validated	maternal inherited	M30853	M30854	M30855	.	Male	trio	pM	40
PHASE II-1	2	225422384	225422384	T	C	CUL3	validated	maternal inherited	GX0166.p1	GX0166.fa	GX0166.mo	GX0166.p2	Male	multiplexQuad	p1Mp2M	68
PHASE II-1	X	41201782	41201782	A	G	DDX3X	validated	maternal inherited	GX0527.p1	GX0527.fa	GX0527.mo	.	Male	trio	pM	25
PHASE II-1	9	215007	215007	G	G/T	DOCK8	validated	maternal inherited	GX0332.p1	GX0332.fa	GX0332.mo	.	Male	trio	pM	42
PHASE II-1	9	215020	215020	A	G	DOCK8	validated	maternal inherited	GX0154.p1	GX0154.fa	GX0154.mo	.	Male	trio	pM	40
PHASE II-1	9	304652	304652	C	T	DOCK8	validated	maternal inherited	GX0393.p1	GX0393.fa	GX0393.mo	.	Male	trio	pM	61
PHASE II-1	9	311973	311973	A	G	DOCK8	validated	maternal inherited	HN0002.p1	HN0002.fa	HN0002.mo	.	Male	trio	pM	44
PHASE II-1	9	312024	312024	A	G	DOCK8	validated	maternal inherited	HN0081.p1	HN0081.fa	HN0081.mo	.	Male	trio	pM	61
PHASE II-1	9	328163	328163	G	A	DOCK8	validated	maternal inherited	M32128	M32129	M32130	.	Female	trio	pF	67
PHASE II-1	9	328163	328163	G	A	DOCK8	validated	maternal inherited	GX0476.p1	GX0476.fa	GX0476.mo	.	Male	trio	pM	111
PHASE II-1	9	404995	404995	G	C	DOCK8	validated	maternal inherited	M31875	M31876	M31877	.	na	trio	na	na
PHASE II-1	9	405056	405056	C	T	DOCK8	validated	maternal inherited	GX0437.p1	GX0437.fa	GX0437.mo	GX0437.s1	Male	simplexQuad	pMsF	48
PHASE II-1	9	407057	407057	C	A	DOCK8	validated	maternal inherited	HN0128.p1	HN0128.fa	HN0128.mo	.	Male	trio	pM	99
PHASE II-1	9	420958	420958	A	G	DOCK8	validated	maternal inherited	M32056	M32057	M32058	.	Male	trio	pM	56
PHASE II-1	9	443497	443497	C	T	DOCK8	validated	maternal inherited	HN0001.p1	HN0001.fa	HN0001.mo	.	Male	trio	pM	81
PHASE II-1	9	463635	463635	C	G	DOCK8	validated	maternal inherited	M31956	M31957	M31958	.	Female	trio	pF	36
PHASE II-1	21	41457637	41457637	C	T	DSCAM	validated	maternal inherited	M32047	M32048	M32049	.	Male	trio	pM	47
PHASE II-1	21	41457647	41457647	G	C	DSCAM	validated	maternal inherited	M30618	M30619	M30620	.	na	trio	na	na
PHASE II-1	21	41457688	41457688	C	T	DSCAM	validated	maternal inherited	M32089	M32090	M32091	.	Male	trio	pM	67
PHASE II-1	21	41496134	41496134	G	T	DSCAM	validated	maternal inherited	M31833	M31834	M31835	M31836;M31837	na	simplexQuint	pnas1Ms2F	na
PHASE II-1	21	41514597	41514597	T	C	DSCAM	validated	maternal inherited	HN0125.p1	HN0125.fa	HN0125.mo	.	Male	trio	pM	96
PHASE II-1	21	41725407	41725407	G	A	DSCAM	validated	maternal inherited	HN0030.p1	HN0030.fa	HN0030.mo	.	Female	trio	pF	32
PHASE II-1	21	41725626	41725626	G	A	DSCAM	validated	maternal inherited	M32047	M32048	M32049	.	Male	trio	pM	47
PHASE II-1	21	38850543	38850543	A	G	DYRK1A	validated	maternal inherited	HN0091.p1	HN0091.fa	HN0091.mo	.	Male	trio	pM	56
PHASE II-1	3	71247153	71247153	G	T	FOXP1	validated	maternal inherited	GX0296.p1	GX0296.fa	GX0296.mo	.	Male	trio	pM	68
PHASE II-1	2	233659479	233659479	A	G	GIGYF2	validated	maternal inherited	M31959	M31960	M31961	.	Male	trio	pM	75
PHASE II-1	2	233659563	233659563	G	A	GIGYF2	validated	maternal inherited	M32295	M32296	M32297	.	na	trio	na	na
PHASE II-1	2	233704620	233704620	C	T	GIGYF2	validated	maternal inherited	GX0527.p1	GX0527.fa	GX0527.mo	.	Male	trio	pM	25
PHASE II-1	12	14019115	14019115	G	A	GRIN2B	validated	maternal inherited	GX0019.p1	GX0019.fa	GX0019.mo	.	Male	trio	pM	57
PHASE II-1	3	4669539	4669539	G	A	ITPR1	validated	maternal inherited	HN0005.p1	HN0005.fa	HN0005.mo	.	Male	trio	pM	60
PHASE II-1	3	4714914	4714914	C	T	ITPR1	validated	maternal inherited	GX0284.p1	GX0284.fa	GX0284.mo	.	Male	trio	pM	35
PHASE II-1	3	4716870	4716870	C	G	ITPR1	validated	maternal inherited	M31956	M31957	M31958	.	Female	trio	pF	36
PHASE II-1	3	4725426	4725426	G	A	ITPR1	validated	maternal inherited	GX0372.p1	GX0372.fa	GX0372.mo	.	Male	trio	pM	157
PHASE II-1	3	4732872	4732872	C	G	ITPR1	validated	maternal inherited	GX0523.p1	GX0523.fa	GX0523.mo	GX0523.s1	Male	simplexQuad	pMsF	71
PHASE II-1	3	4732872	4732872	C	G	ITPR1	validated	maternal inherited	GX0307.p1	GX0307.fa	GX0307.mo	.	Male	trio	pM	106
PHASE II-1	3	4767243	4767243	C	T	ITPR1	validated	maternal inherited	HN0037.p1	HN0037.fa	HN0037.mo	.	Male	trio	pM	72
PHASE II-1	3	4810270	4810270	C	A	ITPR1	validated	maternal inherited	GX0219.p2	GX0219.fa	GX0219.mo	GX0219.p1	Male	multiplexQuad	p1Mp2M	63
PHASE II-1	3	4810270	4810270	C	A	ITPR1	validated	maternal inherited	GX0219.p1	GX0219.fa	GX0219.mo	GX0219.p2	Male	multiplexQuad	p1Mp2M	43
PHASE II-1	3	4842276	4842276	G	A	ITPR1	validated	maternal inherited	HN0121.p1	HN0121.fa	HN0121.mo	.	Male	trio	pM	63
PHASE II-1	7	151853118	151853118	G	C	KMT2C	validated	maternal inherited	GX0311.p1	GX0311.fa	GX0311.mo	.	Male	trio	pM	72
PHASE II-1	7	151855985	151855985	A	G	KMT2C	validated	maternal inherited	M30618	M30619	M30620	.	na	trio	na	na
PHASE II-1	7	151856042	151856042	T	C	KMT2C	validated	maternal inherited	HN0043.p1	HN0043.fa	HN0043.mo	.	Female	trio	pF	99
PHASE II-1	7	151859564	151859564	C	T	KMT2C	validated	maternal inherited	GX0358.p1	GX0358.fa	GX0358.mo	.	Male	trio	pM	97
PHASE II-1	7	151873816	151873816	A	T	KMT2C	validated	maternal inherited	GX0281.p1	GX0281.fa	GX0281.mo	.	Male	trio	pM	46
PHASE II-1	7	151873816	151873816	A	T	KMT2C	validated	maternal inherited	GX0224.p1	GX0224.fa	GX0224.mo	.	Male	trio	pM	62
PHASE II-1	7	151873887	151873887	C	T	KMT2C	validated	maternal inherited	GX0083.p1	GX0083.fa	GX0083.mo	GX0083.s1	Male	simplexQuad	pMsF	53
PHASE II-1	7	151873990	151873990	C	T	KMT2C	validated	maternal inherited	M31959	M31960	M31961	.	Male	trio	pM	75
PHASE II-1	7	151873990	151873990	C	T	KMT2C	validated	maternal inherited	M30901	M30902	M30903	.	Male	trio	pM	46
PHASE II-1	7	151877157	151877157	C	T	KMT2C	validated	maternal inherited	HN0030.p1	HN0030.fa	HN0030.mo	.	Female	trio	pF	32
PHASE II-1	7	151879294	151879294	G	A	KMT2C	validated	maternal inherited	GX0074.p1	GX0074.fa	GX0074.mo	.	Male	trio	pM	43
PHASE II-1	7	151948024	151948024	C	T	KMT2C	validated	maternal inherited	HN0099.p1	HN0099.fa	HN0099.mo	.	Male	trio	pM	72
PHASE II-1	7	151949068	151949068	C	C/T	KMT2C	validated	maternal inherited	GX0434.p1	GX0434.fa	GX0434.mo	GX0434.s1	Male	simplexQuad	pMsF	75
PHASE II-1	7	152055717	152055717	T	A	KMT2C	validated	maternal inherited	M30340	M30341	M30342	.	na	trio	na	na
PHASE II-1	X	153296213	153296213	T	C	MECP2	validated	maternal inherited	M30377	M30378	M30379	.	na	trio	na	na
PHASE II-1	12	116413495	116413495	T	C	MED13L	validated	maternal inherited	GX0264.p1	GX0264.fa	GX0264.mo	.	Male	trio	pM	46
PHASE II-1	12	116420283	116420283	G	A	MED13L	validated	maternal inherited	GX0414.p1	GX0414.fa	GX0414.mo	.	Male	trio	pM	65
PHASE II-1	12	116429103	116429103	T	G	MED13L	validated	maternal inherited	GX0071.p1	GX0071.fa	GX0071.mo	.	Male	trio	pM	38
PHASE II-1	12	116434303	116434303	T	G	MED13L	validated	maternal inherited	GX0426.p1	GX0426.fa	GX0426.mo	.	Male	trio	pM	60
PHASE II-1	12	116444143	116444143	G	C	MED13L	validated	maternal inherited	HN0071.p1	HN0071.fa	HN0071.mo	.	Male	trio	pM	44
PHASE II-1	12	116445244	116445244	G	A	MED13L	validated	maternal inherited	GX0213.p1	GX0213.fa	GX0213.mo	.	Female	trio	pF	64
PHASE II-1	12	116446329	116446329	T	C	MED13L	validated	maternal inherited	GX0328.p1	GX0328.fa	GX0328.mo	.	Male	trio	pM	72
PHASE II-1	12	116457645	116457645	G	A	MED13L	validated	maternal inherited	GX0191.p1	GX0191.fa	GX0191.mo	.	Male	trio	pM	53
PHASE II-1	12	116457747	116457747	G	A	MED13L	validated	maternal inherited	GX0486.p1	GX0486.fa	GX0486.mo	.	Male	trio	pM	67
PHASE II-1	2	1796185	1796185	T	C	MYT1L	validated	maternal inherited	GX0194.p1	GX0194.fa	GX0194.mo	GX0194.s1	Male	simplexQuad	pMsM	92
PHASE II-1	2	1843002	1843002	A	G	MYT1L	validated	maternal inherited	GX0182.p1	GX0182.fa	GX0182.mo	.	Male	trio	pM	70
PHASE II-1	2	1843002	1843002	A	G	MYT1L	validated	maternal inherited	GX0176.p1	GX0176.fa	GX0176.mo	.	Male	trio	pM	62
PHASE II-1	2	1926456	1926456	C	T	MYT1L	validated	maternal inherited	GX0247.p1	GX0247.fa	GX0247.mo	.	Male	trio	pM	71
PHASE II-1	4	140270660	140270660	G	A	NAA15	validated	maternal inherited	GX0330.p1	GX0330.fa	GX0330.mo	.	Female	trio	pF	37
PHASE II-1	4	140272359	140272359	C	T	NAA15	validated	maternal inherited	GX0279.p1	GX0279.fa	GX0279.mo	GX0279.s1	Male	simplexQuad	pMsF	62
PHASE II-1	2	183866975	183866975	T	C	NCKAP1	validated	maternal inherited	GX0233.p1	GX0233.fa	GX0233.mo	GX0233.s1	Female	simplexQuad	pFsM	33
PHASE II-1	2	183867972	183867972	T	C	NCKAP1	validated	maternal inherited	GX0529.p2	GX0529.fa	GX0529.mo	GX0529.p1	Female	multiplexQuad	p2Fp1F	57
PHASE II-1	6	79655879	79655879	T	C	PHIP	validated	maternal inherited	GX0396.p1	GX0396.fa	GX0396.mo	.	Male	trio	pM	67
PHASE II-1	6	79672819	79672819	G	T	PHIP	validated	maternal inherited	GX0335.p1	GX0335.fa	GX0335.mo	.	Male	trio	pM	76
PHASE II-1	6	79679863	79679863	T	G	PHIP	validated	maternal inherited	GX0485.p1	GX0485.fa	GX0485.mo	.	Female	trio	pF	57
PHASE II-1	6	79727264	79727264	A	G	PHIP	validated	maternal inherited	GX0515.p1	GX0515.fa	GX0515.mo	.	Male	trio	pM	32
PHASE II-1	6	79735718	79735718	C	T	PHIP	validated	maternal inherited	HN0077.p1	HN0077.fa	HN0077.mo	.	Male	trio	pM	62
PHASE II-1	1	151378903	151378903	C	T	POGZ	validated	maternal inherited	HN0044.p1	HN0044.fa	HN0044.mo	.	Male	trio	pM	84
PHASE II-1	1	151381283	151381283	T	G	POGZ	validated	maternal inherited	GX0284.p1	GX0284.fa	GX0284.mo	.	Male	trio	pM	35
PHASE II-1	1	151400435	151400435	G	C	POGZ	validated	maternal inherited	GX0164.p1	GX0164.fa	GX0164.mo	GX0164.s1	Male	simplexQuad	pMsF	83
PHASE II-1	1	151400435	151400435	G	C	POGZ	validated	maternal inherited	GX0440.p1	GX0440.fa	GX0440.mo	GX0440.s1	Male	simplexQuad	pMsF	92
PHASE II-1	1	151400628	151400628	T	C	POGZ	validated	maternal inherited	GX0311.p1	GX0311.fa	GX0311.mo	.	Male	trio	pM	72
PHASE II-1	1	151400833	151400833	T	A	POGZ	validated	maternal inherited	GX0486.p1	GX0486.fa	GX0486.mo	.	Male	trio	pM	67
PHASE II-1	1	151402148	151402148	T	C	POGZ	validated	maternal inherited	GX0471.p1	GX0471.fa	GX0471.mo	.	Male	trio	pM	41
PHASE II-1	20	37128145	37128145	G	T	RALGAPB	validated	maternal inherited	GX0252.p1	GX0252.fa	GX0252.mo	.	Male	trio	pM	40
PHASE II-1	20	37161478	37161478	G	A	RALGAPB	validated	maternal inherited	GX0312.p1	GX0312.fa	GX0312.mo	.	Male	trio	pM	50
PHASE II-1	20	37174895	37174895	G	C	RALGAPB	validated	maternal inherited	GX0304.p1	GX0304.fa	GX0304.mo	.	Male	trio	pM	57
PHASE II-1	20	37182541	37182541	G	A	RALGAPB	validated	maternal inherited	GX0195.p1	GX0195.fa	GX0195.mo	.	Female	trio	pF	45
PHASE II-1	20	37194104	37194104	C	T	RALGAPB	validated	maternal inherited	GX0132.p1	GX0132.fa	GX0132.mo	.	Male	trio	pM	69
PHASE II-1	6	72968735	72968735	A	G	RIMS1	validated	maternal inherited	M32001	M32002	M32003	.	Male	trio	pM	66
PHASE II-1	6	72993800	72993800	G	T	RIMS1	validated	maternal inherited	GX0042.p1	GX0042.fa	GX0042.mo	.	Male	trio	pM	45
PHASE II-1	6	73043331	73043331	C	T	RIMS1	validated	maternal inherited	GX0195.p1	GX0195.fa	GX0195.mo	.	Female	trio	pF	45
PHASE II-1	2	166171982	166171982	C	T	SCN2A	validated	maternal inherited	GX0086.p1	GX0086.fa	GX0086.mo	.	Male	trio	pM	58
PHASE II-1	2	166183412	166183412	T	A	SCN2A	validated	maternal inherited	M30880	M30881	M30882	.	Male	trio	pM	52
PHASE II-1	2	166201225	166201225	A	G	SCN2A	validated	maternal inherited	M30813	M30814	M30815	.	Male	trio	pM	80
PHASE II-1	2	166245244	166245244	C	G	SCN2A	validated	maternal inherited	GX0272.p1	GX0272.fa	GX0272.mo	.	Male	trio	pM	40
PHASE II-1	2	166245478	166245478	C	T	SCN2A	validated	maternal inherited	M30340	M30341	M30342	.	na	trio	na	na
PHASE II-1	19	51170017	51170017	C	T	SHANK1	validated	maternal inherited	GX0002.p1	GX0002.fa	GX0002.mo	.	Male	trio	pM	33
PHASE II-1	19	51219609	51219609	C	T	SHANK1	validated	maternal inherited	M30363	M30364	M30365	.	na	trio	na	na
PHASE II-1	11	70332470	70332470	A	A/C	SHANK2	validated	maternal inherited	GX0432.p1	GX0432.fa	GX0432.mo	.	Female	trio	pF	77
PHASE II-1	11	70332709	70332709	G	C	SHANK2	validated	maternal inherited	GX0444.p1	GX0444.fa	GX0444.mo	GX0444.s1	Male	simplexQuad	pMsM	63
PHASE II-1	11	70805614	70805614	G	C/G	SHANK2	validated	maternal inherited	GX0430.p1	GX0430.fa	GX0430.mo	GX0430.s1;GX0430.s2	Female	simplexQuint	pFs1Fs2M	60
PHASE II-1	11	70830059	70830059	G	C/G	SHANK2	validated	maternal inherited	GX0358.p1	GX0358.fa	GX0358.mo	.	Male	trio	pM	97
PHASE II-1	11	70858251	70858251	G	A/G	SHANK2	validated	maternal inherited	GX0240.p1	GX0240.fa	GX0240.mo	.	Male	trio	pM	101
PHASE II-1	9	130423440	130423440	A	T	STXBP1	validated	maternal inherited	M30943	M30944	M30945	.	Female	trio	pF	49
PHASE II-1	6	33405577	33405577	C	T	SYNGAP1	validated	maternal inherited	GX0132.p1	GX0132.fa	GX0132.mo	.	Male	trio	pM	69
PHASE II-1	6	33411159	33411159	G	A	SYNGAP1	validated	maternal inherited	GX0313.p1	GX0313.fa	GX0313.mo	.	Male	trio	pM	52
PHASE II-1	6	33411594	33411594	G	C	SYNGAP1	validated	maternal inherited	GX0345.p1	GX0345.fa	GX0345.mo	.	Male	trio	pM	52
PHASE II-1	22	40657967	40657967	G	A	TNRC6B	validated	maternal inherited	GX0493.p1	GX0493.fa	GX0493.mo	.	Female	trio	pF	46
PHASE II-1	22	40658058	40658058	C	T	TNRC6B	validated	maternal inherited	GX0384.p1	GX0384.fa	GX0384.mo	.	Male	trio	pM	32
PHASE II-1	22	40660977	40660977	C	T	TNRC6B	validated	maternal inherited	M30377	M30378	M30379	.	na	trio	na	na
PHASE II-1	22	40676052	40676052	G	A	TNRC6B	validated	maternal inherited	GX0279.p1	GX0279.fa	GX0279.mo	GX0279.s1	Male	simplexQuad	pMsF	62
PHASE II-1	22	40677193	40677193	C	A	TNRC6B	validated	maternal inherited	GX0531.p1	GX0531.fa	GX0531.mo	GX0531.s1	Male	simplexQuad	pMsF	130
PHASE II-1	16	2106732	2106732	A	G	TSC2	validated	maternal inherited	GX0310.p1	GX0310.fa	GX0310.mo	.	Male	trio	pM	39
PHASE II-1	16	2115529	2115529	C	T	TSC2	validated	maternal inherited	HN0092.p1	HN0092.fa	HN0092.mo	.	Male	trio	pM	51
PHASE II-1	16	2129068	2129068	G	A	TSC2	validated	maternal inherited	GX0013.p1	GX0013.fa	GX0013.mo	.	Male	trio	pM	49
PHASE II-1	16	2131656	2131656	A	T	TSC2	validated	maternal inherited	HN0047.p1	HN0047.fa	HN0047.mo	.	Male	trio	pM	99
PHASE II-1	16	2136789	2136789	G	A	TSC2	validated	maternal inherited	GX0255.p1	GX0255.fa	GX0255.mo	.	Male	trio	pM	53
PHASE II-1	10	28824552	28824552	G	A/G	WAC	validated	maternal inherited	GX0247.p1	GX0247.fa	GX0247.mo	.	Male	trio	pM	71
PHASE II-1	4	85600180	85600180	T	C	WDFY3	validated	maternal inherited	M32004	M32005	M32006	.	Male	trio	pM	46
PHASE II-1	4	85605260	85605260	C	T	WDFY3	validated	maternal inherited	HN0121.p1	HN0121.fa	HN0121.mo	.	Male	trio	pM	63
PHASE II-1	4	85654590	85654590	A	G	WDFY3	validated	maternal inherited	HN0045.p1	HN0045.fa	HN0045.mo	.	Male	trio	pM	52
PHASE II-1	4	85661491	85661491	G	A	WDFY3	validated	maternal inherited	GX0150.p1	GX0150.fa	GX0150.mo	GX0150.s1	Male	simplexQuad	pMsF	44
PHASE II-1	4	85696278	85696278	G	A	WDFY3	validated	maternal inherited	GX0330.p1	GX0330.fa	GX0330.mo	.	Female	trio	pF	37
PHASE II-1	4	85708833	85708833	C	T	WDFY3	validated	maternal inherited	GX0414.p1	GX0414.fa	GX0414.mo	.	Male	trio	pM	65
PHASE II-1	4	85748022	85748022	T	C	WDFY3	validated	maternal inherited	GX0518.p1	GX0518.fa	GX0518.mo	.	Male	trio	pM	32
PHASE II-1	4	85781714	85781714	G	A	WDFY3	validated	maternal inherited	GX0256.p1	GX0256.fa	GX0256.mo	.	Female	trio	pF	68
PHASE II-1	6	87964902	87964902	A	G	ZNF292	validated	maternal inherited	GX0409.p1	GX0409.fa	GX0409.mo	GX0409.s1	Male	simplexQuad	pMsF	39
PHASE II-1	6	87965174	87965174	G	C	ZNF292	validated	maternal inherited	HN0038.p1	HN0038.fa	HN0038.mo	.	Male	trio	pM	42
PHASE II-1	6	87966182	87966182	G	C	ZNF292	validated	maternal inherited	M32019	M32020	M32021	.	Male	trio	pM	61
PHASE II-1	6	87966826	87966826	C	T	ZNF292	validated	maternal inherited	GX0317.p1	GX0317.fa	GX0317.mo	.	Male	trio	pM	35
PHASE II-1	6	87968497	87968497	C	G	ZNF292	validated	maternal inherited	GX0014.p1	GX0014.fa	GX0014.mo	.	Male	trio	pM	80
PHASE II-1	6	87968635	87968635	A	G	ZNF292	validated	maternal inherited	GX0529.p2	GX0529.fa	GX0529.mo	GX0529.p1	Female	multiplexQuad	p2Fp1F	57
PHASE II-1	6	87968635	87968635	A	G	ZNF292	validated	maternal inherited	GX0529.p1	GX0529.fa	GX0529.mo	GX0529.p2	Female	multiplexQuad	p1Fp2F	69
PHASE II-1	6	87970887	87970887	T	G	ZNF292	validated	maternal inherited	GX0495.p1	GX0495.fa	GX0495.mo	.	Male	trio	pM	62
PHASE II-1	6	87971421	87971421	G	A	ZNF292	validated	maternal inherited	GX0326.p1	GX0326.fa	GX0326.mo	.	Male	trio	pM	59
PHASE II-1	20	49507974	49507974	C	T	ADNP	validated	paternal inherited	HN0125.p1	HN0125.fa	HN0125.mo	.	Male	trio	pM	96
PHASE II-1	20	49508073	49508073	G	A	ADNP	validated	paternal inherited	M32301	M32302	M32303	.	na	trio	na	na
PHASE II-1	20	49508141	49508141	T	G	ADNP	validated	paternal inherited	GX0124.p1	GX0124.fa	GX0124.mo	.	Female	trio	pF	65
PHASE II-1	20	49508520	49508520	G	A	ADNP	validated	paternal inherited	M30841	M30842	M30843	.	Male	trio	pM	52
PHASE II-1	20	49509666	49509666	C	T	ADNP	validated	paternal inherited	GX0471.p1	GX0471.fa	GX0471.mo	.	Male	trio	pM	41
PHASE II-1	20	49510592	49510592	C	T	ADNP	validated	paternal inherited	GX0435.p1	GX0435.fa	GX0435.mo	GX0435.s1	Male	simplexQuad	pMsF	74
PHASE II-1	20	49510928	49510928	T	C	ADNP	validated	paternal inherited	GX0202.p1	GX0202.fa	GX0202.mo	.	Male	trio	pM	61
PHASE II-1	4	114120255	114120255	C	T	ANK2	validated	paternal inherited	HN0104.p1	HN0104.fa	HN0104.mo	.	Female	trio	pF	80
PHASE II-1	4	114195749	114195749	G	A	ANK2	validated	paternal inherited	GX0493.p1	GX0493.fa	GX0493.mo	.	Female	trio	pF	46
PHASE II-1	4	114203951	114203951	C	A	ANK2	validated	paternal inherited	GX0094.p1	GX0094.fa	GX0094.mo	.	Female	trio	pF	82
PHASE II-1	4	114203993	114203993	C	G	ANK2	validated	paternal inherited	GX0159.p1	GX0159.fa	GX0159.mo	.	Male	trio	pM	33
PHASE II-1	4	114204012	114204012	T	A	ANK2	validated	paternal inherited	M30585	M30586	M30587	M30588;M30589	na	simplexQuint	pnas1Ms2F	na
PHASE II-1	4	114274923	114274923	G	A	ANK2	validated	paternal inherited	GX0068.p1	GX0068.fa	GX0068.mo	.	Male	trio	pM	81
PHASE II-1	4	114274977	114274977	G	C	ANK2	validated	paternal inherited	GX0013.p1	GX0013.fa	GX0013.mo	.	Male	trio	pM	49
PHASE II-1	4	114275991	114275991	A	G	ANK2	validated	paternal inherited	M32007	M32008	M32009	.	Male	trio	pM	67
PHASE II-1	4	114276360	114276360	G	A	ANK2	validated	paternal inherited	GX0227.p1	GX0227.fa	GX0227.mo	.	Male	trio	pM	40
PHASE II-1	4	114276512	114276512	C	G	ANK2	validated	paternal inherited	GX0044.p1	GX0044.fa	GX0044.mo	GX0044.s1	Male	simplexQuad	pMsF	53
PHASE II-1	4	114277747	114277747	G	A	ANK2	validated	paternal inherited	HN0105.p1	HN0105.fa	HN0105.mo	.	Male	trio	pM	54
PHASE II-1	4	114278367	114278367	A	G	ANK2	validated	paternal inherited	GX0481.p1	GX0481.fa	GX0481.mo	.	Male	trio	pM	48
PHASE II-1	4	114279462	114279462	A	G	ANK2	validated	paternal inherited	GX0221.p1	GX0221.fa	GX0221.mo	GX0221.p2	Male	multiplexQuad	p1Mp2F	80
PHASE II-1	4	114279462	114279462	A	G	ANK2	validated	paternal inherited	GX0315.p1	GX0315.fa	GX0315.mo	.	Male	trio	pM	55
PHASE II-1	4	114281999	114281999	C	T	ANK2	validated	paternal inherited	M30916	M30917	M30918	.	Male	trio	pM	50
PHASE II-1	4	114288808	114288808	G	A	ANK2	validated	paternal inherited	HN0095.p1	HN0095.fa	HN0095.mo	.	Male	trio	pM	55
PHASE II-1	4	114290759	114290759	C	T	ANK2	validated	paternal inherited	M30337	M30338	M30339	.	na	trio	na	na
PHASE II-1	4	114294462	114294462	C	T	ANK2	validated	paternal inherited	GX0279.p1	GX0279.fa	GX0279.mo	GX0279.s1	Male	simplexQuad	pMsF	62
PHASE II-1	1	155408266	155408266	T	C	ASH1L	validated	paternal inherited	GX0086.p1	GX0086.fa	GX0086.mo	.	Male	trio	pM	58
PHASE II-1	1	155408695	155408695	G	A	ASH1L	validated	paternal inherited	M31944	M31945	M31946	.	Male	trio	pM	55
PHASE II-1	1	155408695	155408695	G	A	ASH1L	validated	paternal inherited	HN0047.p1	HN0047.fa	HN0047.mo	.	Male	trio	pM	99
PHASE II-1	1	155448094	155448094	C	T	ASH1L	validated	paternal inherited	GX0489.p1	GX0489.fa	GX0489.mo	.	Male	trio	pM	118
PHASE II-1	1	155449170	155449170	G	A	ASH1L	validated	paternal inherited	GX0232.p1	GX0232.fa	GX0232.mo	GX0232.s1	Male	simplexQuad	pMsF	61
PHASE II-1	1	155449182	155449182	C	T	ASH1L	validated	paternal inherited	GX0271.p1	GX0271.fa	GX0271.mo	.	Male	trio	pM	67
PHASE II-1	1	155450188	155450188	T	C	ASH1L	validated	paternal inherited	GX0415.p1	GX0415.fa	GX0415.mo	.	Male	trio	pM	45
PHASE II-1	1	155450407	155450407	T	C	ASH1L	validated	paternal inherited	GX0183.p1	GX0183.fa	GX0183.mo	GX0183.s1	Male	simplexQuad	pMsF	77
PHASE II-1	1	155450971	155450971	C	T	ASH1L	validated	paternal inherited	M30346	M30347	M30348	.	na	trio	na	na
PHASE II-1	1	155451004	155451004	T	C	ASH1L	validated	paternal inherited	M30862	M30863	M30864	.	Male	trio	pM	71
PHASE II-1	1	155452054	155452054	C	T	ASH1L	validated	paternal inherited	GX0003.p1	GX0003.fa	GX0003.mo	.	Male	trio	pM	33
PHASE II-1	1	155452158	155452158	T	A	ASH1L	validated	paternal inherited	HN0048.p1	HN0048.fa	HN0048.mo	.	Male	trio	pM	26
PHASE II-1	1	155491016	155491016	G	T	ASH1L	validated	paternal inherited	GX0316.p1	GX0316.fa	GX0316.mo	.	Male	trio	pM	58
PHASE II-1	18	31226221	31226221	T	C	ASXL3	validated	paternal inherited	GX0074.p1	GX0074.fa	GX0074.mo	.	Male	trio	pM	43
PHASE II-1	18	31319536	31319536	C	G	ASXL3	validated	paternal inherited	GX0103.p1	GX0103.fa	GX0103.mo	.	Female	trio	pF	44
PHASE II-1	18	31320129	31320129	A	G	ASXL3	validated	paternal inherited	M30928	M30929	M30930	.	Male	trio	pM	65
PHASE II-1	18	31324022	31324022	A	G	ASXL3	validated	paternal inherited	GX0410.p1	GX0410.fa	GX0410.mo	GX0410.s1	Male	simplexQuad	pMsM	65
PHASE II-1	18	31324118	31324118	A	G	ASXL3	validated	paternal inherited	M32098	M32099	M32100	.	Male	trio	pM	48.5
PHASE II-1	18	31324343	31324343	G	A	ASXL3	validated	paternal inherited	M30366	M30367	M30368	.	na	trio	na	na
PHASE II-1	18	31324892	31324892	C	T	ASXL3	validated	paternal inherited	M30363	M30364	M30365	.	na	trio	na	na
PHASE II-1	18	31325064	31325064	C	T	ASXL3	validated	paternal inherited	GX0007.p1	GX0007.fa	GX0007.mo	.	Female	trio	pF	37
PHASE II-1	18	31325261	31325261	C	G	ASXL3	validated	paternal inherited	GX0197.p1	GX0197.fa	GX0197.mo	.	Male	trio	pM	24
PHASE II-1	18	31326285	31326285	A	C	ASXL3	validated	paternal inherited	GX0466.p1	GX0466.fa	GX0466.mo	.	Male	trio	pM	48
PHASE II-1	X	18622983	18622983	C	A	CDKL5	validated	paternal inherited	GX0431.p1	GX0431.fa	GX0431.mo	GX0431.s1;GX0431.s2	Female	simplexQuint	pFs1Fs2M	78
PHASE II-1	15	93467733	93467733	C	G	CHD2	validated	paternal inherited	GX0026.p1	GX0026.fa	GX0026.mo	.	Male	trio	pM	48
PHASE II-1	15	93482850	93482850	G	C	CHD2	validated	paternal inherited	GX0321.p1	GX0321.fa	GX0321.mo	GX0321.s1	Male	simplexQuad	pMsF	53
PHASE II-1	15	93487683	93487683	A	G	CHD2	validated	paternal inherited	GX0393.p1	GX0393.fa	GX0393.mo	.	Male	trio	pM	61
PHASE II-1	15	93547866	93547866	A	G	CHD2	validated	paternal inherited	GX0036.p1	GX0036.fa	GX0036.mo	.	Male	trio	pM	47
PHASE II-1	15	93567648	93567648	C	G	CHD2	validated	paternal inherited	GX0516.p1	GX0516.fa	GX0516.mo	GX0516.s1;GX0516.s2	Male	simplexQuint	pMs1Fs2M	48
PHASE II-1	14	21869112	21869112	C	T	CHD8	validated	paternal inherited	GX0456.p1	GX0456.fa	GX0456.mo	.	Male	trio	pM	61
PHASE II-1	14	21875047	21875047	T	G	CHD8	validated	paternal inherited	M30377	M30378	M30379	.	na	trio	na	na
PHASE II-1	14	21876948	21876948	G	C	CHD8	validated	paternal inherited	HN0077.p1	HN0077.fa	HN0077.mo	.	Male	trio	pM	62
PHASE II-1	14	21878042	21878042	T	C	CHD8	validated	paternal inherited	GX0221.p2	GX0221.fa	GX0221.mo	GX0221.p1	Female	multiplexQuad	p1Mp2F	33
PHASE II-1	14	21878042	21878042	T	C	CHD8	validated	paternal inherited	GX0221.p1	GX0221.fa	GX0221.mo	GX0221.p2	Male	multiplexQuad	p1Mp2F	80
PHASE II-1	14	21881132	21881132	G	T	CHD8	validated	paternal inherited	GX0076.p1	GX0076.fa	GX0076.mo	.	Male	trio	pM	79
PHASE II-1	14	21896314	21896314	G	A	CHD8	validated	paternal inherited	GX0515.p1	GX0515.fa	GX0515.mo	.	Male	trio	pM	32
PHASE II-1	7	117364646	117364646	G	A	CTTNBP2	validated	paternal inherited	GX0120.p1	GX0120.fa	GX0120.mo	.	Male	trio	pM	60
PHASE II-1	7	117368165	117368165	C	T	CTTNBP2	validated	paternal inherited	HN0079.p1	HN0079.fa	HN0079.mo	.	Male	trio	pM	39
PHASE II-1	7	117368299	117368299	G	C	CTTNBP2	validated	paternal inherited	GX0425.p1	GX0425.fa	GX0425.mo	.	Male	trio	pM	54
PHASE II-1	7	117385890	117385890	C	A	CTTNBP2	validated	paternal inherited	HN0099.p1	HN0099.fa	HN0099.mo	.	Male	trio	pM	72
PHASE II-1	7	117400525	117400525	C	T	CTTNBP2	validated	paternal inherited	M30901	M30902	M30903	.	Male	trio	pM	46
PHASE II-1	7	117407211	117407211	C	A	CTTNBP2	validated	paternal inherited	GX0054.p1	GX0054.fa	GX0054.mo	.	Male	trio	pM	53
PHASE II-1	7	117431668	117431668	T	C	CTTNBP2	validated	paternal inherited	M32047	M32048	M32049	.	Male	trio	pM	47
PHASE II-1	7	117432661	117432661	C	T	CTTNBP2	validated	paternal inherited	M30790	M30791	M30792	.	Male	trio	pM	57
PHASE II-1	9	328050	328050	A	G	DOCK8	validated	paternal inherited	M30029	M30030	M30031	.	na	trio	na	na
PHASE II-1	9	334271	334271	G	C	DOCK8	validated	paternal inherited	HN0117.p1	HN0117.fa	HN0117.mo	.	Male	trio	pM	40
PHASE II-1	9	382573	382573	C	T	DOCK8	validated	paternal inherited	GX0131.p1	GX0131.fa	GX0131.mo	.	Male	trio	pM	61
PHASE II-1	9	404978	404978	.	C	DOCK8	validated	paternal inherited	GX0070.p1	GX0070.fa	GX0070.mo	.	Male	trio	pM	36
PHASE II-1	9	414888	414888	G	A	DOCK8	validated	paternal inherited	GX0152.p1	GX0152.fa	GX0152.mo	.	Male	trio	pM	50
PHASE II-1	9	414900	414900	C	G	DOCK8	validated	paternal inherited	HN0038.p1	HN0038.fa	HN0038.mo	.	Male	trio	pM	42
PHASE II-1	9	439308	439308	G	A	DOCK8	validated	paternal inherited	GX0415.p1	GX0415.fa	GX0415.mo	.	Male	trio	pM	45
PHASE II-1	9	439381	439381	T	G	DOCK8	validated	paternal inherited	GX0200.p1	GX0200.fa	GX0200.mo	.	Male	trio	pM	73
PHASE II-1	9	463535	463535	G	C	DOCK8	validated	paternal inherited	GX0415.p1	GX0415.fa	GX0415.mo	.	Male	trio	pM	45
PHASE II-1	9	463687	463687	G	A	DOCK8	validated	paternal inherited	M31830	M31831	M31832	.	na	trio	na	na
PHASE II-1	21	41385123	41385125	TTC	-	DSCAM	validated	paternal inherited	HN0070.p1	HN0070.fa	HN0070.mo	.	Male	trio	pM	99
PHASE II-1	21	41514631	41514631	A	G	DSCAM	validated	paternal inherited	M30585	M30586	M30587	M30588;M30589	na	simplexQuint	pnas1Ms2F	na
PHASE II-1	21	41684085	41684085	A	G	DSCAM	validated	paternal inherited	GX0128.p1	GX0128.fa	GX0128.mo	GX0128.s1	Male	simplexQuad	pMsF	67
PHASE II-1	21	41719644	41719644	C	A	DSCAM	validated	paternal inherited	M30859	M30860	M30861	.	Female	trio	pF	55
PHASE II-1	21	41719720	41719720	T	C	DSCAM	validated	paternal inherited	GX0447.p1	GX0447.fa	GX0447.mo	.	Male	trio	pM	99
PHASE II-1	21	41725407	41725407	G	A	DSCAM	validated	paternal inherited	M32128	M32129	M32130	.	Female	trio	pF	67
PHASE II-1	21	41725407	41725407	G	A	DSCAM	validated	paternal inherited	HN0097.p1	HN0097.fa	HN0097.mo	.	Male	trio	pM	41
PHASE II-1	21	41725560	41725560	A	T	DSCAM	validated	paternal inherited	GX0512.p1	GX0512.fa	GX0512.mo	GX0512.s1	Male	simplexQuad	pMsM	51
PHASE II-1	21	38877632	38877632	T	C	DYRK1A	validated	paternal inherited	M30369	M30370	M30371	.	na	trio	na	na
PHASE II-1	21	38878596	38878596	G	T	DYRK1A	validated	paternal inherited	HN0045.p1	HN0045.fa	HN0045.mo	.	Male	trio	pM	52
PHASE II-1	3	71027165	71027165	T	C	FOXP1	validated	paternal inherited	GX0101.p1	GX0101.fa	GX0101.mo	.	Male	trio	pM	46
PHASE II-1	3	71247125	71247125	G	A	FOXP1	validated	paternal inherited	HN0001.p1	HN0001.fa	HN0001.mo	.	Male	trio	pM	81
PHASE II-1	2	233655725	233655725	A	G	GIGYF2	validated	paternal inherited	GX0287.p1	GX0287.fa	GX0287.mo	.	Male	trio	pM	81
PHASE II-1	2	233681597	233681597	G	A	GIGYF2	validated	paternal inherited	GX0022.p1	GX0022.fa	GX0022.mo	.	Male	trio	pM	61
PHASE II-1	2	233709178	233709178	A	G	GIGYF2	validated	paternal inherited	M31863	M31864	M31865	.	na	trio	na	na
PHASE II-1	2	233715059	233715059	G	C	GIGYF2	validated	paternal inherited	M30940	M30941	M30942	.	Male	trio	pM	64
PHASE II-1	12	13717061	13717061	G	T	GRIN2B	validated	paternal inherited	GX0024.p1	GX0024.fa	GX0024.mo	.	Female	trio	pF	39
PHASE II-1	12	13717061	13717061	G	T	GRIN2B	validated	paternal inherited	GX0394.p1	GX0394.fa	GX0394.mo	.	Male	trio	pM	53
PHASE II-1	12	13828782	13828782	T	C	GRIN2B	validated	paternal inherited	GX0485.p1	GX0485.fa	GX0485.mo	.	Female	trio	pF	57
PHASE II-1	12	13906497	13906497	G	A	GRIN2B	validated	paternal inherited	HN0099.p1	HN0099.fa	HN0099.mo	.	Male	trio	pM	72
PHASE II-1	3	4732872	4732872	C	G	ITPR1	validated	paternal inherited	GX0283.p1	GX0283.fa	GX0283.mo	.	Male	trio	pM	71
PHASE II-1	3	4747952	4747952	C	T	ITPR1	validated	paternal inherited	GX0325.p1	GX0325.fa	GX0325.mo	GX0325.s1	Male	simplexQuad	pMsF	19
PHASE II-1	3	4856118	4856118	G	A	ITPR1	validated	paternal inherited	M32029	M32030	M32031	.	Male	trio	pM	46
PHASE II-1	3	4856118	4856118	G	A	ITPR1	validated	paternal inherited	HN0117.p1	HN0117.fa	HN0117.mo	.	Male	trio	pM	40
PHASE II-1	3	4856128	4856128	C	T	ITPR1	validated	paternal inherited	M30790	M30791	M30792	.	Male	trio	pM	57
PHASE II-1	7	151845382	151845382	G	A	KMT2C	validated	paternal inherited	GX0177.p1	GX0177.fa	GX0177.mo	.	Male	trio	pM	62
PHASE II-1	7	151846191	151846191	G	A	KMT2C	validated	paternal inherited	GX0469.p1	GX0469.fa	GX0469.mo	.	Female	trio	pF	104
PHASE II-1	7	151851183	151851183	T	G	KMT2C	validated	paternal inherited	GX0489.p1	GX0489.fa	GX0489.mo	.	Male	trio	pM	118
PHASE II-1	7	151859998	151859998	G	C	KMT2C	validated	paternal inherited	GX0306.p1	GX0306.fa	GX0306.mo	.	Male	trio	pM	58
PHASE II-1	7	151873443	151873443	A	G	KMT2C	validated	paternal inherited	GX0326.p1	GX0326.fa	GX0326.mo	.	Male	trio	pM	59
PHASE II-1	7	151874358	151874358	C	T	KMT2C	validated	paternal inherited	GX0344.p1	GX0344.fa	GX0344.mo	.	Male	trio	pM	58
PHASE II-1	7	151874425	151874425	C	G	KMT2C	validated	paternal inherited	M30343	M30344	M30345	.	na	trio	na	na
PHASE II-1	7	151874907	151874907	T	C	KMT2C	validated	paternal inherited	GX0301.p1	GX0301.fa	GX0301.mo	.	Male	trio	pM	58
PHASE II-1	7	151947971	151947971	C	T	KMT2C	validated	paternal inherited	GX0003.p1	GX0003.fa	GX0003.mo	.	Male	trio	pM	33
PHASE II-1	X	153295940	153295940	C	T	MECP2	validated	paternal inherited	GX0507.p1	GX0507.fa	GX0507.mo	GX0507.s1	Female	simplexQuad	pFsF	44
PHASE II-1	12	116410005	116410005	G	A	MED13L	validated	paternal inherited	GX0516.p1	GX0516.fa	GX0516.mo	GX0516.s1;GX0516.s2	Male	simplexQuint	pMs1Fs2M	48
PHASE II-1	12	116418593	116418593	G	A	MED13L	validated	paternal inherited	HN0057.p1	HN0057.fa	HN0057.mo	.	Male	trio	pM	62
PHASE II-1	12	116444143	116444143	G	C	MED13L	validated	paternal inherited	M30585	M30586	M30587	M30588;M30589	na	simplexQuint	pnas1Ms2F	na
PHASE II-1	12	116445394	116445394	T	C	MED13L	validated	paternal inherited	GX0491.p1	GX0491.fa	GX0491.mo	.	Male	trio	pM	58
PHASE II-1	12	116446308	116446308	C	T	MED13L	validated	paternal inherited	M31840	M31841	M31842	.	na	trio	na	na
PHASE II-1	12	116446851	116446851	G	C	MED13L	validated	paternal inherited	GX0128.p1	GX0128.fa	GX0128.mo	GX0128.s1	Male	simplexQuad	pMsF	67
PHASE II-1	12	116446851	116446851	G	C	MED13L	validated	paternal inherited	GX0215.p1	GX0215.fa	GX0215.mo	.	Male	trio	pM	70
PHASE II-1	12	116457645	116457645	G	A	MED13L	validated	paternal inherited	M30330	M30331	M30332	.	na	trio	na	na
PHASE II-1	12	116457747	116457747	G	A	MED13L	validated	paternal inherited	HN0061.p1	HN0061.fa	HN0061.mo	.	Male	trio	pM	121
PHASE II-1	2	1893018	1893018	T	C	MYT1L	validated	paternal inherited	M31968	M31969	M31970	.	Male	trio	pM	72
PHASE II-1	2	1926132	1926132	G	A	MYT1L	validated	paternal inherited	GX0051.p1	GX0051.fa	GX0051.mo	.	Male	trio	pM	30
PHASE II-1	2	1926132	1926132	G	A	MYT1L	validated	paternal inherited	M32313	M32314	M32315	.	na	trio	na	na
PHASE II-1	2	1926363	1926363	G	A	MYT1L	validated	paternal inherited	M30904	M30905	M30906	.	Male	trio	pM	56
PHASE II-1	2	1926651	1926651	A	G	MYT1L	validated	paternal inherited	M30874	M30875	M30876	.	Male	trio	pM	67
PHASE II-1	2	1983321	1983321	C	T	MYT1L	validated	paternal inherited	M31995	M31996	M31997	.	Male	trio	pM	75
PHASE II-1	4	140283079	140283079	G	A	NAA15	validated	paternal inherited	GX0410.p1	GX0410.fa	GX0410.mo	GX0410.s1	Male	simplexQuad	pMsM	65
PHASE II-1	6	79688358	79688358	G	A	PHIP	validated	paternal inherited	M31875	M31876	M31877	.	na	trio	na	na
PHASE II-1	6	79752720	79752720	G	A	PHIP	validated	paternal inherited	GX0077.p1	GX0077.fa	GX0077.mo	.	Male	trio	pM	44
PHASE II-1	1	151413476	151413476	C	T	POGZ	validated	paternal inherited	GX0091.p1	GX0091.fa	GX0091.mo	.	Male	trio	pM	56
PHASE II-1	20	37117109	37117109	A	G	RALGAPB	validated	paternal inherited	GX0153.p1	GX0153.fa	GX0153.mo	.	Male	trio	pM	34
PHASE II-1	20	37144863	37144863	A	G	RALGAPB	validated	paternal inherited	GX0207.p1	GX0207.fa	GX0207.mo	.	Male	trio	pM	51
PHASE II-1	20	37144918	37144918	C	T	RALGAPB	validated	paternal inherited	M30952	M30953	M30954	.	Male	trio	pM	55
PHASE II-1	20	37150142	37150142	A	T	RALGAPB	validated	paternal inherited	GX0302.p1	GX0302.fa	GX0302.mo	GX0302.s1	Male	simplexQuad	pMsM	57
PHASE II-1	20	37150142	37150142	A	T	RALGAPB	validated	paternal inherited	M30624	M30625	M30626	.	na	trio	na	na
PHASE II-1	20	37154615	37154615	G	C	RALGAPB	validated	paternal inherited	M32098	M32099	M32100	.	Male	trio	pM	48.5
PHASE II-1	20	37161410	37161410	C	T	RALGAPB	validated	paternal inherited	HN0102.p1	HN0102.fa	HN0102.mo	.	Male	trio	pM	86
PHASE II-1	20	37182552	37182552	C	G	RALGAPB	validated	paternal inherited	GX0107.p1	GX0107.fa	GX0107.mo	.	Male	trio	pM	31
PHASE II-1	20	37182601	37182601	A	G	RALGAPB	validated	paternal inherited	M30901	M30902	M30903	.	Male	trio	pM	46
PHASE II-1	6	72892217	72892217	A	G	RIMS1	validated	paternal inherited	GX0245.p1	GX0245.fa	GX0245.mo	.	Male	trio	pM	53
PHASE II-1	6	72926893	72926893	T	C	RIMS1	validated	paternal inherited	M30943	M30944	M30945	.	Female	trio	pF	49
PHASE II-1	6	72926893	72926893	T	C/T	RIMS1	validated	paternal inherited	HN0027.p1	HN0027.fa	HN0027.mo	.	Male	trio	pM	51
PHASE II-1	6	72957765	72957765	G	A	RIMS1	validated	paternal inherited	GX0291.p1	GX0291.fa	GX0291.mo	.	Male	trio	pM	48
PHASE II-1	6	72993800	72993800	G	T	RIMS1	validated	paternal inherited	GX0255.p1	GX0255.fa	GX0255.mo	.	Male	trio	pM	53
PHASE II-1	2	166152542	166152542	C	T	SCN2A	validated	paternal inherited	GX0356.p1	GX0356.fa	GX0356.mo	.	Male	trio	pM	140
PHASE II-1	2	166179898	166179898	T	C/T	SCN2A	validated	paternal inherited	GX0080.p1	GX0080.fa	GX0080.mo	.	Male	trio	pM	66
PHASE II-1	2	166210825	166210825	G	A	SCN2A	validated	paternal inherited	HN0049.p1	HN0049.fa	HN0049.mo	.	Male	trio	pM	75
PHASE II-1	2	166223867	166223867	A	G	SCN2A	validated	paternal inherited	GX0152.p1	GX0152.fa	GX0152.mo	.	Male	trio	pM	50
PHASE II-1	2	166246069	166246069	G	A	SCN2A	validated	paternal inherited	GX0019.p1	GX0019.fa	GX0019.mo	.	Male	trio	pM	57
PHASE II-1	19	51165616	51165616	C	T	SHANK1	validated	paternal inherited	HN0040.p1	HN0040.fa	HN0040.mo	.	Male	trio	pM	71
PHASE II-1	19	51165728	51165728	G	C	SHANK1	validated	paternal inherited	M32001	M32002	M32003	.	Male	trio	pM	66
PHASE II-1	19	51165736	51165736	C	T	SHANK1	validated	paternal inherited	HN0043.p1	HN0043.fa	HN0043.mo	.	Female	trio	pF	99
PHASE II-1	19	51205805	51205805	C	T	SHANK1	validated	paternal inherited	M30340	M30341	M30342	.	na	trio	na	na
PHASE II-1	11	70332443	70332443	C	T	SHANK2	validated	paternal inherited	HN0074.p1	HN0074.fa	HN0074.mo	.	Male	trio	pM	87
PHASE II-1	11	70332912	70332912	C	G	SHANK2	validated	paternal inherited	HN0037.p1	HN0037.fa	HN0037.mo	.	Male	trio	pM	72
PHASE II-1	11	70336401	70336401	A	G	SHANK2	validated	paternal inherited	GX0325.p1	GX0325.fa	GX0325.mo	GX0325.s1	Male	simplexQuad	pMsF	19
PHASE II-1	11	70507869	70507869	T	C	SHANK2	validated	paternal inherited	GX0409.p1	GX0409.fa	GX0409.mo	GX0409.s1	Male	simplexQuad	pMsF	39
PHASE II-1	11	70666515	70666515	C	C/T	SHANK2	validated	paternal inherited	M32019	M32020	M32021	.	Male	trio	pM	61
PHASE II-1	11	70666746	70666746	G	A/G	SHANK2	validated	paternal inherited	GX0233.p1	GX0233.fa	GX0233.mo	GX0233.s1	Female	simplexQuad	pFsM	33
PHASE II-1	11	70666755	70666755	G	A/G	SHANK2	validated	paternal inherited	M30889	M30890	M30891	.	Male	trio	pM	67
PHASE II-1	11	70821058	70821058	C	C/T	SHANK2	validated	paternal inherited	GX0441.p1	GX0441.fa	GX0441.mo	.	Male	trio	pM	105
PHASE II-1	9	130423410	130423410	G	A	STXBP1	validated	paternal inherited	GX0012.p1	GX0012.fa	GX0012.mo	.	Male	trio	pM	40
PHASE II-1	6	33410757	33410757	C	T	SYNGAP1	validated	paternal inherited	GX0516.p1	GX0516.fa	GX0516.mo	GX0516.s1;GX0516.s2	Male	simplexQuint	pMs1Fs2M	48
PHASE II-1	22	40661049	40661049	A	G	TNRC6B	validated	paternal inherited	HN0078.p1	HN0078.fa	HN0078.mo	.	Male	trio	pM	91
PHASE II-1	22	40662575	40662575	G	A	TNRC6B	validated	paternal inherited	GX0315.p1	GX0315.fa	GX0315.mo	.	Male	trio	pM	55
PHASE II-1	22	40662795	40662795	C	T	TNRC6B	validated	paternal inherited	HN0057.p1	HN0057.fa	HN0057.mo	.	Male	trio	pM	62
PHASE II-1	22	40717206	40717206	C	T	TNRC6B	validated	paternal inherited	HN0013.p1	HN0013.fa	HN0013.mo	.	Male	trio	pM	69
PHASE II-1	22	40718984	40718984	G	T	TNRC6B	validated	paternal inherited	GX0080.p1	GX0080.fa	GX0080.mo	.	Male	trio	pM	66
PHASE II-1	16	2100429	2100429	A	G	TSC2	validated	paternal inherited	HN0023.p1	HN0023.fa	HN0023.mo	.	Male	trio	pM	63
PHASE II-1	16	2130243	2130243	C	T	TSC2	validated	paternal inherited	M32044	M32045	M32046	.	Male	trio	pM	56
PHASE II-1	16	2134245	2134245	G	A	TSC2	validated	paternal inherited	GX0086.p1	GX0086.fa	GX0086.mo	.	Male	trio	pM	58
PHASE II-1	10	28824533	28824533	C	A/C	WAC	validated	paternal inherited	GX0414.p1	GX0414.fa	GX0414.mo	.	Male	trio	pM	65
PHASE II-1	10	28879722	28879722	G	A/G	WAC	validated	paternal inherited	HN0009.p2	HN0009.fa	HN0009.mo	HN0009.p1	Male	multiplexQuad	p1Fp2M	96
PHASE II-1	10	28879758	28879758	G	A/G	WAC	validated	paternal inherited	GX0345.p1	GX0345.fa	GX0345.mo	.	Male	trio	pM	52
PHASE II-1	10	28899675	28899675	A	A/C	WAC	validated	paternal inherited	M30327	M30328	M30329	.	na	trio	na	na
PHASE II-1	10	28906595	28906595	T	A/T	WAC	validated	paternal inherited	GX0213.p1	GX0213.fa	GX0213.mo	.	Female	trio	pF	64
PHASE II-1	4	85600258	85600258	C	T	WDFY3	validated	paternal inherited	HN0060.p1	HN0060.fa	HN0060.mo	.	Female	trio	pF	50
PHASE II-1	4	85609276	85609276	C	T	WDFY3	validated	paternal inherited	M30862	M30863	M30864	.	Male	trio	pM	71
PHASE II-1	4	85617241	85617241	A	G	WDFY3	validated	paternal inherited	GX0113.p1	GX0113.fa	GX0113.mo	.	Female	trio	pF	70
PHASE II-1	4	85654590	85654590	A	G	WDFY3	validated	paternal inherited	GX0041.p1	GX0041.fa	GX0041.mo	GX0041.s1	Male	simplexQuad	pMsF	62
PHASE II-1	4	85657441	85657441	G	A	WDFY3	validated	paternal inherited	GX0253.p1	GX0253.fa	GX0253.mo	.	Male	trio	pM	36
PHASE II-1	4	85672836	85672836	C	T	WDFY3	validated	paternal inherited	GX0423.p1	GX0423.fa	GX0423.mo	.	Male	trio	pM	50
PHASE II-1	4	85676502	85676502	C	C/T	WDFY3	validated	paternal inherited	GX0024.p1	GX0024.fa	GX0024.mo	.	Female	trio	pF	39
PHASE II-1	4	85704134	85704134	C	T	WDFY3	validated	paternal inherited	M32128	M32129	M32130	.	Female	trio	pF	67
PHASE II-1	4	85715779	85715779	C	T	WDFY3	validated	paternal inherited	GX0299.p1	GX0299.fa	GX0299.mo	.	Male	trio	pM	62
PHASE II-1	4	85724610	85724610	G	A	WDFY3	validated	paternal inherited	GX0487.p1	GX0487.fa	GX0487.mo	GX0487.s1	Male	simplexQuad	pMsF	53
PHASE II-1	6	87966174	87966174	C	G	ZNF292	validated	paternal inherited	GX0257.p1	GX0257.fa	GX0257.mo	.	Male	trio	pM	42
PHASE II-1	6	87966391	87966391	A	G	ZNF292	validated	paternal inherited	GX0205.p1	GX0205.fa	GX0205.mo	.	Male	trio	pM	74
PHASE II-1	6	87967393	87967393	G	C	ZNF292	validated	paternal inherited	GX0240.p1	GX0240.fa	GX0240.mo	.	Male	trio	pM	101
PHASE II-1	6	87967761	87967761	C	G	ZNF292	validated	paternal inherited	HN0017.p1	HN0017.fa	HN0017.mo	.	Female	trio	pF	50
PHASE II-1	6	87968263	87968263	T	C	ZNF292	validated	paternal inherited	GX0128.p1	GX0128.fa	GX0128.mo	GX0128.s1	Male	simplexQuad	pMsF	67
PHASE II-1	6	87969145	87969145	T	C	ZNF292	validated	paternal inherited	GX0019.p1	GX0019.fa	GX0019.mo	.	Male	trio	pM	57
PHASE II-1	6	87969211	87969211	C	T	ZNF292	validated	paternal inherited	GX0404.p1	GX0404.fa	GX0404.mo	GX0404.s1	Male	simplexQuad	pMsF	32
PHASE II-1	6	87969480	87969480	G	A/G	ZNF292	validated	paternal inherited	GX0230.p1	GX0230.fa	GX0230.mo	.	Male	trio	pM	113
PHASE II-1	6	87969552	87969552	A	G	ZNF292	validated	paternal inherited	GX0194.p1	GX0194.fa	GX0194.mo	GX0194.s1	Male	simplexQuad	pMsM	92
PHASE II-1	6	87970017	87970017	A	G	ZNF292	validated	paternal inherited	GX0213.p1	GX0213.fa	GX0213.mo	.	Female	trio	pF	64
PHASE II-1	6	87970390	87970390	T	G	ZNF292	validated	paternal inherited	GX0332.p1	GX0332.fa	GX0332.mo	.	Male	trio	pM	42
PHASE II-1	11	70332529	70332529	C	T	SHANK2	validated	undetermined	GX0379.p1	GX0379.fa	GX0379.mo	.	Male	trio	pM	55
PHASE II-1	4	114280136	114280136	G	C	ANK2	validated	undetermined(non-paternity)	M31980	M31981	M31982	.	Female	trio	pF	75
PHASE II-1	1	155449633	155449633	T	C	ASH1L	validated	undetermined(non-paternity)	GX0274.p1	GX0274.fa	GX0274.mo	GX0274.s1	Male	simplexQuad	pMsM	54
PHASE II-1	1	155451759	155451759	T	C	ASH1L	validated	undetermined(non-paternity)	M32295	M32296	M32297	.	na	trio	na	na
PHASE II-1	4	114117597	114117597	G	C	ANK2	false positive	-	GX0221.p2	GX0221.fa	GX0221.mo	GX0221.p1	Female	multiplexQuad	p1Mp2F	33
PHASE II-1	14	21861710	21861712	AAG	-	CHD8	false positive	-	HN0047.p1	HN0047.fa	HN0047.mo	.	Male	trio	pM	99
PHASE II-1	21	41550994	41550994	T	C	DSCAM	false positive	-	GX0515.p1	GX0515.fa	GX0515.mo	.	Male	trio	pM	32
PHASE II-1	2	233684688	233684688	G	A	GIGYF2	false positive	-	HN0023.p1	HN0023.fa	HN0023.mo	.	Male	trio	pM	63
PHASE II-1	7	151935841	151935841	A	G	KMT2C	false positive	-	GX0224.p1	GX0224.fa	GX0224.mo	.	Male	trio	pM	62
PHASE II-1	7	151945561	151945561	A	G	KMT2C	false positive	-	GX0232.p1	GX0232.fa	GX0232.mo	GX0232.s1	Male	simplexQuad	pMsF	61
PHASE II-1	X	153296213	153296213	T	C	MECP2	false positive	-	M30892	M30893	M30894	.	Male	trio	pM	23
PHASE II-1	11	70666569	70666569	C	C/T	SHANK2	false positive	-	M32301	M32302	M32303	.	na	trio	na	na
PHASE II-1	9	130430372	130430372	G	A	STXBP1	false positive	-	GX0098.p1	GX0098.fa	GX0098.mo	.	Male	trio	pM	68
PHASE II-1	16	2106732	2106732	A	G	TSC2	false positive	-	GX0306.p1	GX0306.fa	GX0306.mo	.	Male	trio	pM	58
PHASE II-1	16	2137898	2137898	C	T	TSC2	false positive	-	GX0487.p1	GX0487.fa	GX0487.mo	GX0487.s1	Male	simplexQuad	pMsF	53
PHASE II-2	18	31325507	31325507	C	C/T	ASXL3	validated	de novo	JS0003.p1	JS0003.fa	JS0003.mo	.	na	trio	na	na
PHASE II-2	21	41516424	41516424	C	T	DSCAM	validated	de novo	HEN0296.p1	HEN0296.fa	HEN0296.mo	.	Male	trio	pM	74
PHASE II-2	2	166245220	166245220	G	A	SCN2A	validated	de novo	HEN0138.p1	HEN0138.fa	HEN0138.mo	.	Male	trio	pM	36
PHASE II-2	2	166245546	166245546	G	A	SCN2A	validated	de novo	SX0006.p1	SX0006.fa	SX0006.mo	.	Male	trio	pM	27
PHASE II-2	2	166237617	166237617	C	G	SCN2A	validated	de novo	SX0030.p1	SX0030.fa	SX0030.mo	SX0030.s1	Male	simplexQuad	pFsF	146
PHASE II-2	2	166245632	166245632	C	G	SCN2A	validated	de novo	HEN0278.p1	HEN0278.fa	HEN0278.mo	.	Male	trio	pM	31
PHASE II-2	4	85704149	85704149	G	A	WDFY3	validated	de novo	SX0018.p1	SX0018.fa	SX0018.mo	.	Male	trio	pM	75
PHASE II-2	20	49508283	49508283	C	T	ADNP	validated	maternal inherited	HEN0171.p1	HEN0171.fa	HEN0171.mo	.	Male	trio	pM	61
PHASE II-2	20	49508442	49508442	C	T	ADNP	validated	maternal inherited	SX0011.p1	SX0011.fa	SX0011.mo	.	Male	trio	pM	75
PHASE II-2	20	49510164	49510164	A	T	ADNP	validated	maternal inherited	HEN0258.p1	HEN0258.fa	HEN0258.mo	.	Male	trio	pM	93
PHASE II-2	20	49510604	49510604	C	T	ADNP	validated	maternal inherited	GX0536.p1	GX0536.fa	GX0536.mo	.	Male	trio	pM	137
PHASE II-2	4	114257060	114257060	C	G	ANK2	validated	maternal inherited	HEN0129.p1	HEN0129.fa	HEN0129.mo	.	Female	trio	pF	32
PHASE II-2	4	114267077	114267077	C	A	ANK2	validated	maternal inherited	HEN0140.p1	HEN0140.fa	HEN0140.mo	.	Male	trio	pM	63
PHASE II-2	4	114275524	114275524	C	C/T	ANK2	validated	maternal inherited	HEN0207.p1	HEN0207.fa	HEN0207.mo	.	Male	trio	pM	31
PHASE II-2	4	114275847	114275847	G	A/G	ANK2	validated	maternal inherited	SX0011.p1	SX0011.fa	SX0011.mo	.	Male	trio	pM	75
PHASE II-2	4	114276654	114276654	G	A/G	ANK2	validated	maternal inherited	HN0148.p1	HN0148.fa	HN0148.mo	HN0148.s1	Female	simplexQuad	pFsM	43
PHASE II-2	4	114276880	114276880	T	C/T	ANK2	validated	maternal inherited	HEN0306.p1	HEN0306.fa	HEN0306.mo	HEN0306.s1	Male	simplexQuad	pMsM	40
PHASE II-2	4	114279793	114279793	A	G	ANK2	validated	maternal inherited	SX0011.p1	SX0011.fa	SX0011.mo	.	Male	trio	pM	75
PHASE II-2	4	114279979	114279979	A	C	ANK2	validated	maternal inherited	SD0010.p1	SD0010.fa	SD0010.mo	.	Male	trio	pM	52
PHASE II-2	4	114290873	114290873	C	C/T	ANK2	validated	maternal inherited	HN0139.p1	HN0139.fa	HN0139.mo	.	Male	trio	pM	76
PHASE II-2	4	114294252	114294252	G	A	ANK2	validated	maternal inherited	SX0034.p1	SX0034.fa	SX0034.mo	.	Male	trio	pM	58
PHASE II-2	1	155309150	155309150	C	T	ASH1L	validated	maternal inherited	HN0148.p1	HN0148.fa	HN0148.mo	HN0148.s1	Female	simplexQuad	pFsM	43
PHASE II-2	1	155324419	155324419	T	G	ASH1L	validated	maternal inherited	GX0538.p1	GX0538.fa	GX0538.mo	GX0538.s1	Male	simplexQuad	pMsF	121
PHASE II-2	1	155408676	155408676	C	T	ASH1L	validated	maternal inherited	SD0077.p1	SD0077.fa	SD0077.mo	.	Male	trio	pM	47
PHASE II-2	1	155447814	155447814	A	G	ASH1L	validated	maternal inherited	SX0005.p1	SX0005.fa	SX0005.mo	.	Male	trio	pM	99
PHASE II-2	1	155447943	155447943	G	A	ASH1L	validated	maternal inherited	HEN0281.p1	HEN0281.fa	HEN0281.mo	.	Male	trio	pM	47
PHASE II-2	1	155450469	155450469	G	C	ASH1L	validated	maternal inherited	SD0073.p1	SD0073.fa	SD0073.mo	.	Male	trio	pM	47
PHASE II-2	1	155452104	155452104	G	A	ASH1L	validated	maternal inherited	HEN0334.p1	HEN0334.fa	HEN0334.mo	HEN0334.s1	Male	simplexQuad	pMsF	60
PHASE II-2	1	155491136	155491136	C	T	ASH1L	validated	maternal inherited	SD0008.p1	SD0008.fa	SD0008.mo	.	Male	trio	pM	46
PHASE II-2	18	31226219	31226219	C	T	ASXL3	validated	maternal inherited	SD0061.p1	SD0061.fa	SD0061.mo	.	Male	trio	pM	48
PHASE II-2	18	31319823	31319823	G	A	ASXL3	validated	maternal inherited	SD0008.p1	SD0008.fa	SD0008.mo	.	Male	trio	pM	46
PHASE II-2	15	93499791	93499791	T	C	CHD2	validated	maternal inherited	HN0146.p1	HN0146.fa	HN0146.mo	.	Male	trio	pM	68
PHASE II-2	15	93555667	93555667	A	C	CHD2	validated	maternal inherited	HEN0219.p1	HEN0219.fa	HEN0219.mo	.	Male	trio	pM	63
PHASE II-2	14	21860027	21860027	G	T	CHD8	validated	maternal inherited	HN0187.p1	HN0187.fa	HN0187.mo	.	Female	trio	pF	146
PHASE II-2	14	21860668	21860668	C	T	CHD8	validated	maternal inherited	GX0569.p1	GX0569.fa	GX0569.mo	.	Male	trio	pM	27
PHASE II-2	14	21862037	21862037	G	A	CHD8	validated	maternal inherited	HEN0001.p1	HEN0001.fa	HEN0001.mo	.	Male	trio	pM	73
PHASE II-2	14	21875152	21875152	T	C	CHD8	validated	maternal inherited	JS0046.p1	JS0046.fa	JS0046.mo	.	na	trio	na	na
PHASE II-2	14	21876872	21876872	C	A	CHD8	validated	maternal inherited	SD0066.p1	SD0066.fa	SD0066.mo	.	Male	trio	pM	46
PHASE II-2	14	21897250	21897250	T	G	CHD8	validated	maternal inherited	HN0142.p1	HN0142.fa	HN0142.mo	.	Male	trio	pM	25
PHASE II-2	14	21899657	21899657	A	C	CHD8	validated	maternal inherited	HEN0228.p1	HEN0228.fa	HEN0228.mo	.	Male	trio	pM	47
PHASE II-2	7	117365112	117365112	T	C	CTTNBP2	validated	maternal inherited	HEN0273.p1	HEN0273.fa	HEN0273.mo	.	Male	trio	pM	31
PHASE II-2	7	117368147	117368147	C	T	CTTNBP2	validated	maternal inherited	HEN0099.p1	HEN0099.fa	HEN0099.mo	.	Female	trio	pF	45
PHASE II-2	7	117397982	117397982	G	A	CTTNBP2	validated	maternal inherited	SX0019.p1	SX0019.fa	SX0019.mo	.	Male	trio	pM	48
PHASE II-2	7	117397991	117397991	G	A	CTTNBP2	validated	maternal inherited	HEN0211.p1	HEN0211.fa	HEN0211.mo	.	Female	trio	pF	86
PHASE II-2	7	117431785	117431785	G	C	CTTNBP2	validated	maternal inherited	HEN0137.p1	HEN0137.fa	HEN0137.mo	.	Male	trio	pM	66
PHASE II-2	7	117431853	117431853	G	A/G	CTTNBP2	validated	maternal inherited	M32724	M32725	M32726	.	na	trio	na	na
PHASE II-2	7	117432154	117432154	T	A	CTTNBP2	validated	maternal inherited	HEN0079.p1	HEN0079.fa	HEN0079.mo	.	Male	trio	pM	48
PHASE II-2	7	117432453	117432453	A	G	CTTNBP2	validated	maternal inherited	HN0190.p1	HN0190.fa	HN0190.mo	.	Female	trio	pF	40
PHASE II-2	21	41385179	41385179	T	C	DSCAM	validated	maternal inherited	JS0029.p1	JS0029.fa	JS0029.mo	.	na	trio	na	na
PHASE II-2	21	41447089	41447089	G	A	DSCAM	validated	maternal inherited	GX0542.p1	GX0542.fa	GX0542.mo	.	Male	trio	pM	150
PHASE II-2	21	41505922	41505922	T	C	DSCAM	validated	maternal inherited	JS0059.p1	JS0059.fa	JS0059.mo	.	na	trio	na	na
PHASE II-2	21	41551021	41551021	T	C	DSCAM	validated	maternal inherited	HEN0114.p1	HEN0114.fa	HEN0114.mo	.	Male	trio	pM	45
PHASE II-2	21	41668000	41668000	C	T	DSCAM	validated	maternal inherited	HEN0250.p1	HEN0250.fa	HEN0250.mo	.	Male	trio	pM	59
PHASE II-2	21	41719761	41719761	C	C/T	DSCAM	validated	maternal inherited	SX0019.p1	SX0019.fa	SX0019.mo	.	Male	trio	pM	48
PHASE II-2	21	41725503	41725503	C	T	DSCAM	validated	maternal inherited	HEN0021.p1	HEN0021.fa	HEN0021.mo	.	Male	trio	pM	42
PHASE II-2	21	38850489	38850489	C	G	DYRK1A	validated	maternal inherited	JS0001.p1	JS0001.fa	JS0001.mo	.	na	trio	na	na
PHASE II-2	21	38884422	38884422	G	A	DYRK1A	validated	maternal inherited	YN0002.p1	YN0002.fa	YN0002.mo	.	na	trio	na	na
PHASE II-2	3	71102906	71102906	T	C	FOXP1	validated	maternal inherited	HEN0212.p1	HEN0212.fa	HEN0212.mo	HEN0212.p2	Male	multiplexQuad	p1Mp2M	47
PHASE II-2	2	233675961	233675961	T	C	GIGYF2	validated	maternal inherited	HEN0158.p1	HEN0158.fa	HEN0158.mo	.	Male	trio	pM	97
PHASE II-2	2	233709178	233709178	A	G	GIGYF2	validated	maternal inherited	HN0190.p1	HN0190.fa	HN0190.mo	.	Female	trio	pF	40
PHASE II-2	12	13715830	13715830	T	C	GRIN2B	validated	maternal inherited	HEN0101.p1	HEN0101.fa	HEN0101.mo	.	Male	trio	pM	34
PHASE II-2	12	13716168	13716168	G	A	GRIN2B	validated	maternal inherited	SD0032.p1	SD0032.fa	SD0032.mo	.	Female	trio	pF	45
PHASE II-2	12	13906263	13906263	T	C	GRIN2B	validated	maternal inherited	HEN0197.p1	HEN0197.fa	HEN0197.mo	.	Male	trio	pM	63
PHASE II-2	X	153296584	153296584	C	C/G	MECP2	validated	maternal inherited	HN0142.p1	HN0142.fa	HN0142.mo	.	Male	trio	pM	25
PHASE II-2	X	153296689	153296689	G	A/G	MECP2	validated	maternal inherited	HEN0338.p1	HEN0338.fa	HEN0338.mo	.	Male	trio	pM	65
PHASE II-2	12	116409976	116409976	G	A	MED13L	validated	maternal inherited	JS0072.p1	JS0072.fa	JS0072.mo	.	na	trio	na	na
PHASE II-2	12	116422077	116422077	A	G	MED13L	validated	maternal inherited	HEN0261.p1	HEN0261.fa	HEN0261.mo	.	Male	trio	pM	36
PHASE II-2	2	183868002	183868002	C	T	NCKAP1	validated	maternal inherited	HEN0090.p1	HEN0090.fa	HEN0090.mo	.	Male	trio	pM	49
PHASE II-2	2	183888587	183888587	C	A	NCKAP1	validated	maternal inherited	SX0013.p1	SX0013.fa	SX0013.mo	.	Male	trio	pM	70
PHASE II-2	6	79651012	79651012	T	C/T	PHIP	validated	maternal inherited	JS0062.p1	JS0062.fa	JS0062.mo	.	na	trio	na	na
PHASE II-2	6	79655047	79655047	G	A/G	PHIP	validated	maternal inherited	HEN0251.p1	HEN0251.fa	HEN0251.mo	.	Male	trio	pM	143
PHASE II-2	6	79664653	79664653	T	G/T	PHIP	validated	maternal inherited	HEN0281.p1	HEN0281.fa	HEN0281.mo	.	Male	trio	pM	47
PHASE II-2	6	79698041	79698041	T	C/T	PHIP	validated	maternal inherited	HN0189.p1	HN0189.fa	HN0189.mo	.	Male	trio	pM	58
PHASE II-2	6	79727264	79727264	A	G	PHIP	validated	maternal inherited	HEN0136.p1	HEN0136.fa	HEN0136.mo	.	Male	trio	pM	64
PHASE II-2	1	151378903	151378903	C	T	POGZ	validated	maternal inherited	HEN0280.p1	HEN0280.fa	HEN0280.mo	.	Male	trio	pM	41
PHASE II-2	1	151400628	151400628	T	C	POGZ	validated	maternal inherited	GX0532.p1	GX0532.fa	GX0532.mo	.	Female	trio	pF	202
PHASE II-2	1	151400709	151400709	T	C	POGZ	validated	maternal inherited	GX0567.p1	GX0567.fa	GX0567.mo	.	Male	trio	pM	47
PHASE II-2	20	37126030	37126030	T	A	RALGAPB	validated	maternal inherited	GX0545.p1	GX0545.fa	GX0545.mo	.	Male	trio	pM	93
PHASE II-2	20	37126129	37126129	G	A	RALGAPB	validated	maternal inherited	HEN0249.p1	HEN0249.fa	HEN0249.mo	.	Male	trio	pM	53
PHASE II-2	20	37146290	37146290	C	T	RALGAPB	validated	maternal inherited	HEN0142.p1	HEN0142.fa	HEN0142.mo	.	Male	trio	pM	55
PHASE II-2	20	37174905	37174905	G	T	RALGAPB	validated	maternal inherited	JS0003.p1	JS0003.fa	JS0003.mo	.	na	trio	na	na
PHASE II-2	2	166170605	166170605	A	G	SCN2A	validated	maternal inherited	SX0013.p1	SX0013.fa	SX0013.mo	.	Male	trio	pM	70
PHASE II-2	2	166172033	166172033	G	T	SCN2A	validated	maternal inherited	SD0014.p1	SD0014.fa	SD0014.mo	.	Male	trio	pM	56
PHASE II-2	2	166179706	166179706	G	A	SCN2A	validated	maternal inherited	SD0071.p1	SD0071.fa	SD0071.mo	.	Female	trio	pF	59
PHASE II-2	19	51215283	51215283	G	A	SHANK1	validated	maternal inherited	HEN0213.p1	HEN0213.fa	HEN0213.mo	.	Female	trio	pF	210
PHASE II-2	11	70644650	70644650	C	T	SHANK2	validated	maternal inherited	HEN0141.p1	HEN0141.fa	HEN0141.mo	.	Male	trio	pM	57
PHASE II-2	11	70666515	70666515	C	T	SHANK2	validated	maternal inherited	HEN0080.p1	HEN0080.fa	HEN0080.mo	HEN0080.s1	Female	simplexQuad	pFsF	67
PHASE II-2	11	70666542	70666542	G	A	SHANK2	validated	maternal inherited	HEN0344.p1	HEN0344.fa	HEN0344.mo	.	Female	trio	pF	79
PHASE II-2	11	70805714	70805714	C	T	SHANK2	validated	maternal inherited	HEN0214.p1	HEN0214.fa	HEN0214.mo	.	Male	trio	pM	100
PHASE II-2	11	70829919	70829919	G	A	SHANK2	validated	maternal inherited	HEN0031.p1	HEN0031.fa	HEN0031.mo	.	Male	trio	pM	86
PHASE II-2	9	130438954	130438954	C	G	STXBP1	validated	maternal inherited	HEN0060.p1	HEN0060.fa	HEN0060.mo	.	Female	trio	pF	164
PHASE II-2	22	40661513	40661513	G	A	TNRC6B	validated	maternal inherited	HEN0265.p1	HEN0265.fa	HEN0265.mo	.	Male	trio	pM	158
PHASE II-2	22	40681704	40681704	C	T	TNRC6B	validated	maternal inherited	JS0058.p1	JS0058.fa	JS0058.mo	.	na	trio	na	na
PHASE II-2	22	40696576	40696576	C	T	TNRC6B	validated	maternal inherited	HEN0270.p1	HEN0270.fa	HEN0270.mo	.	Male	trio	pM	46
PHASE II-2	10	28897340	28897340	A	A/G	WAC	validated	maternal inherited	HN0172.p1	HN0172.fa	HN0172.mo	.	Male	trio	pM	50
PHASE II-2	4	85609394	85609394	C	T	WDFY3	validated	maternal inherited	SD0059.p1	SD0059.fa	SD0059.mo	.	Male	trio	pM	42
PHASE II-2	4	85678099	85678099	G	A/G	WDFY3	validated	maternal inherited	HEN0218.p1	HEN0218.fa	HEN0218.mo	.	Male	trio	pM	81
PHASE II-2	4	85715816	85715816	G	G/T	WDFY3	validated	maternal inherited	HEN0157.p1	HEN0157.fa	HEN0157.mo	.	Male	trio	pM	105
PHASE II-2	6	87966826	87966826	C	T	ZNF292	validated	maternal inherited	HEN0132.p1	HEN0132.fa	HEN0132.mo	.	Male	trio	pM	63
PHASE II-2	6	87969480	87969480	G	A	ZNF292	validated	maternal inherited	GX0560.p1	GX0560.fa	GX0560.mo	.	Male	trio	pM	36
PHASE II-2	6	87969899	87969899	A	A/C	ZNF292	validated	maternal inherited	HEN0331.p1	HEN0331.fa	HEN0331.mo	.	Male	trio	pM	55
PHASE II-2	20	49508024	49508024	T	C	ADNP	validated	paternal inherited	SD0063.p1	SD0063.fa	SD0063.mo	.	Male	trio	pM	55
PHASE II-2	20	49509029	49509029	A	C	ADNP	validated	paternal inherited	GX0558.p1	GX0558.fa	GX0558.mo	GX0558.s1	Male	simplexQuad	pMsM	28
PHASE II-2	20	49510232	49510232	C	A	ADNP	validated	paternal inherited	HEN0265.p1	HEN0265.fa	HEN0265.mo	.	Male	trio	pM	158
PHASE II-2	20	49511018	49511018	G	A	ADNP	validated	paternal inherited	HEN0250.p1	HEN0250.fa	HEN0250.mo	.	Male	trio	pM	59
PHASE II-2	4	114257004	114257004	C	G	ANK2	validated	paternal inherited	HEN0096.p1	HEN0096.fa	HEN0096.mo	.	Male	trio	pM	66
PHASE II-2	4	114274362	114274362	G	T	ANK2	validated	paternal inherited	HEN0095.p1	HEN0095.fa	HEN0095.mo	.	Male	trio	pM	73
PHASE II-2	4	114274622	114274622	T	G	ANK2	validated	paternal inherited	SX0002.p1	SX0002.fa	SX0002.mo	.	Female	trio	pF	39
PHASE II-2	4	114275205	114275205	C	G	ANK2	validated	paternal inherited	JS0053.p1	JS0053.fa	JS0053.mo	.	na	trio	na	na
PHASE II-2	4	114275283	114275283	G	A	ANK2	validated	paternal inherited	HEN0078.p1	HEN0078.fa	HEN0078.mo	.	Female	trio	pF	43
PHASE II-2	4	114275362	114275362	C	T	ANK2	validated	paternal inherited	GX0545.p1	GX0545.fa	GX0545.mo	.	Male	trio	pM	93
PHASE II-2	4	114279294	114279294	A	G	ANK2	validated	paternal inherited	SD0021.p1	SD0021.fa	SD0021.mo	.	Male	trio	pM	64
PHASE II-2	4	114280233	114280233	A	A/C	ANK2	validated	paternal inherited	HEN0250.p1	HEN0250.fa	HEN0250.mo	.	Male	trio	pM	59
PHASE II-2	4	114294267	114294267	C	C/T	ANK2	validated	paternal inherited	SD0060.p1	SD0060.fa	SD0060.mo	.	Male	trio	pM	47
PHASE II-2	4	114294267	114294267	C	C/T	ANK2	validated	paternal inherited	HN0138.p1	HN0138.fa	HN0138.mo	.	Male	trio	pM	48
PHASE II-2	1	155447943	155447943	G	A	ASH1L	validated	paternal inherited	SX0031.p1	SX0031.fa	SX0031.mo	.	Male	trio	pM	39
PHASE II-2	1	155448027	155448027	G	A	ASH1L	validated	paternal inherited	HEN0278.p1	HEN0278.fa	HEN0278.mo	.	Male	trio	pM	31
PHASE II-2	1	155452104	155452104	G	A	ASH1L	validated	paternal inherited	HEN0058.p1	HEN0058.fa	HEN0058.mo	.	Male	trio	pM	39
PHASE II-2	1	155491209	155491209	C	G	ASH1L	validated	paternal inherited	JS0046.p1	JS0046.fa	JS0046.mo	.	na	trio	na	na
PHASE II-2	18	31226219	31226219	C	T	ASXL3	validated	paternal inherited	SD0088.p1	SD0088.fa	SD0088.mo	.	Male	trio	pM	60
PHASE II-2	18	31323195	31323195	G	A	ASXL3	validated	paternal inherited	HEN0162.p1	HEN0162.fa	HEN0162.mo	HEN0162.s1	Male	simplexQuad	pMsM	78
PHASE II-2	18	31324716	31324716	A	G	ASXL3	validated	paternal inherited	HEN0037.p1	HEN0037.fa	HEN0037.mo	.	Male	trio	pM	167
PHASE II-2	18	31324877	31324877	C	G	ASXL3	validated	paternal inherited	GX0539.p1	GX0539.fa	GX0539.mo	.	Male	trio	pM	138
PHASE II-2	18	31325804	31325804	G	C	ASXL3	validated	paternal inherited	HEN0003.p1	HEN0003.fa	HEN0003.mo	.	Male	trio	pM	46
PHASE II-2	15	93567807	93567807	C	A	CHD2	validated	paternal inherited	HEN0103.p1	HEN0103.fa	HEN0103.mo	.	Female	trio	pF	29
PHASE II-2	14	21862285	21862285	A	G	CHD8	validated	paternal inherited	GX0565.p1	GX0565.fa	GX0565.mo	.	Male	trio	pM	36
PHASE II-2	14	21862582	21862582	T	C	CHD8	validated	paternal inherited	SX0022.p1	SX0022.fa	SX0022.mo	.	Male	trio	pM	53
PHASE II-2	14	21875083	21875083	T	C	CHD8	validated	paternal inherited	HEN0021.p1	HEN0021.fa	HEN0021.mo	.	Male	trio	pM	42
PHASE II-2	14	21882552	21882552	T	C	CHD8	validated	paternal inherited	HN0141.p1	HN0141.fa	HN0141.mo	.	Male	trio	pM	36
PHASE II-2	14	21896252	21896252	C	A/C	CHD8	validated	paternal inherited	JS0029.p1	JS0029.fa	JS0029.mo	.	na	trio	na	na
PHASE II-2	7	117431443	117431443	G	C	CTTNBP2	validated	paternal inherited	HEN0251.p1	HEN0251.fa	HEN0251.mo	.	Male	trio	pM	143
PHASE II-2	7	117431814	117431814	C	T	CTTNBP2	validated	paternal inherited	JS0056.p1	JS0056.fa	JS0056.mo	.	na	trio	na	na
PHASE II-2	7	117432661	117432661	C	T	CTTNBP2	validated	paternal inherited	SD0003.p1	SD0003.fa	SD0003.mo	.	Male	trio	pM	61
PHASE II-2	7	117432661	117432661	C	T	CTTNBP2	validated	paternal inherited	HN0137.p1	HN0137.fa	HN0137.mo	.	Male	trio	pM	37
PHASE II-2	X	41202482	41202482	A	C	DDX3X	validated	paternal inherited	HEN0078.p1	HEN0078.fa	HEN0078.mo	.	Female	trio	pF	43
PHASE II-2	21	41385089	41385089	A	C	DSCAM	validated	paternal inherited	HEN0273.p1	HEN0273.fa	HEN0273.mo	.	Male	trio	pM	31
PHASE II-2	21	41427654	41427654	A	G	DSCAM	validated	paternal inherited	SD0085.p1	SD0085.fa	SD0085.mo	.	Male	trio	pM	46
PHASE II-2	21	41550907	41550907	C	T	DSCAM	validated	paternal inherited	HEN0243.p1	HEN0243.fa	HEN0243.mo	.	Male	trio	pM	44
PHASE II-2	21	41684059	41684059	C	T	DSCAM	validated	paternal inherited	M32733	M32734	M32735	.	na	trio	na	na
PHASE II-2	21	41719669	41719669	C	T	DSCAM	validated	paternal inherited	JS0074.p1	JS0074.fa	JS0074.mo	.	na	trio	na	na
PHASE II-2	21	38878564	38878564	C	T	DYRK1A	validated	paternal inherited	HEN0229.p1	HEN0229.fa	HEN0229.mo	.	Male	trio	pM	46
PHASE II-2	3	71096193	71096193	C	T	FOXP1	validated	paternal inherited	SX0015.p1	SX0015.fa	SX0015.mo	.	Male	trio	pM	57
PHASE II-2	2	233671311	233671311	A	G	GIGYF2	validated	paternal inherited	GX0552.p1	GX0552.fa	GX0552.mo	.	Male	trio	pM	27
PHASE II-2	2	233671353	233671353	C	T	GIGYF2	validated	paternal inherited	HN0144.p1	HN0144.fa	HN0144.mo	.	Male	trio	pM	70
PHASE II-2	2	233677147	233677147	G	A/G	GIGYF2	validated	paternal inherited	HEN0297.p1	HEN0297.fa	HEN0297.mo	.	Male	trio	pM	71
PHASE II-2	2	233681692	233681692	G	A	GIGYF2	validated	paternal inherited	HEN0100.p1	HEN0100.fa	HEN0100.mo	.	Male	trio	pM	42
PHASE II-2	12	13716157	13716157	T	C	GRIN2B	validated	paternal inherited	JS0047.p1	JS0047.fa	JS0047.mo	.	na	trio	na	na
PHASE II-2	12	13761764	13761764	G	C	GRIN2B	validated	paternal inherited	HEN0293.p1	HEN0293.fa	HEN0293.mo	.	Male	trio	pM	60
PHASE II-2	12	13906263	13906263	T	C	GRIN2B	validated	paternal inherited	HEN0329.p1	HEN0329.fa	HEN0329.mo	.	Female	trio	pF	38
PHASE II-2	3	4687341	4687341	G	A	ITPR1	validated	paternal inherited	JS0059.p1	JS0059.fa	JS0059.mo	.	na	trio	na	na
PHASE II-2	12	116399115	116399115	C	G	MED13L	validated	paternal inherited	HEN0310.p1	HEN0310.fa	HEN0310.mo	.	Male	trio	pM	91
PHASE II-2	12	116406771	116406771	C	T	MED13L	validated	paternal inherited	GX0553.p1	GX0553.fa	GX0553.mo	.	Male	trio	pM	50
PHASE II-2	12	116434281	116434281	T	C	MED13L	validated	paternal inherited	HEN0102.p1	HEN0102.fa	HEN0102.mo	.	Male	trio	pM	76
PHASE II-2	2	1893044	1893044	C	T	MYT1L	validated	paternal inherited	HEN0306.p1	HEN0306.fa	HEN0306.mo	HEN0306.s1	Male	simplexQuad	pMsM	40
PHASE II-2	2	183846087	183846087	A	G	NCKAP1	validated	paternal inherited	SX0005.p1	SX0005.fa	SX0005.mo	.	Male	trio	pM	99
PHASE II-2	6	79655763	79655763	T	C/T	PHIP	validated	paternal inherited	HEN0180.p1	HEN0180.fa	HEN0180.mo	.	Male	trio	pM	61
PHASE II-2	6	79672862	79672862	C	C/T	PHIP	validated	paternal inherited	HEN0310.p1	HEN0310.fa	HEN0310.mo	.	Male	trio	pM	91
PHASE II-2	1	151377631	151377631	A	G	POGZ	validated	paternal inherited	HEN0014.p1	HEN0014.fa	HEN0014.mo	.	Male	trio	pM	46
PHASE II-2	1	151396521	151396521	C	T	POGZ	validated	paternal inherited	HEN0353.p1	HEN0353.fa	HEN0353.mo	.	Male	trio	pM	55
PHASE II-2	1	151400628	151400628	T	C	POGZ	validated	paternal inherited	SD0063.p1	SD0063.fa	SD0063.mo	.	Male	trio	pM	55
PHASE II-2	20	37137722	37137722	T	C	RALGAPB	validated	paternal inherited	HEN0254.p1	HEN0254.fa	HEN0254.mo	.	Male	trio	pM	46
PHASE II-2	20	37169834	37169834	T	C	RALGAPB	validated	paternal inherited	HEN0062.p1	HEN0062.fa	HEN0062.mo	.	Male	trio	pM	116
PHASE II-2	20	37174902	37174902	G	A	RALGAPB	validated	paternal inherited	HEN0094.p1	HEN0094.fa	HEN0094.mo	.	Male	trio	pM	42
PHASE II-2	2	166170611	166170611	A	C	SCN2A	validated	paternal inherited	GX0563.p1	GX0563.fa	GX0563.mo	GX0563.s1	Female	simplexQuad	pFsM	44
PHASE II-2	2	166179963	166179963	G	A	SCN2A	validated	paternal inherited	GX0570.p1	GX0570.fa	GX0570.mo	.	Male	trio	pM	26
PHASE II-2	2	166231397	166231397	G	A	SCN2A	validated	paternal inherited	HEN0138.p1	HEN0138.fa	HEN0138.mo	.	Male	trio	pM	36
PHASE II-2	19	51217490	51217490	G	A	SHANK1	validated	paternal inherited	HEN0243.p1	HEN0243.fa	HEN0243.mo	.	Male	trio	pM	44
PHASE II-2	11	70332577	70332577	C	T	SHANK2	validated	paternal inherited	HEN0361.p1	HEN0361.fa	HEN0361.mo	.	Male	trio	pM	98
PHASE II-2	6	33412222	33412222	A	A/C	SYNGAP1	validated	paternal inherited	JS0008.p1	JS0008.fa	JS0008.mo	.	na	trio	na	na
PHASE II-2	22	40661089	40661089	G	T	TNRC6B	validated	paternal inherited	SD0084.p1	SD0084.fa	SD0084.mo	.	Female	trio	pF	28
PHASE II-2	22	40718970	40718970	G	C	TNRC6B	validated	paternal inherited	HEN0167.p1	HEN0167.fa	HEN0167.mo	.	Male	trio	pM	214
PHASE II-2	4	85598439	85598439	C	T	WDFY3	validated	paternal inherited	HEN0064.p1	HEN0064.fa	HEN0064.mo	.	Male	trio	pM	108
PHASE II-2	4	85605205	85605205	T	C	WDFY3	validated	paternal inherited	HEN0150.p1	HEN0150.fa	HEN0150.mo	.	Female	trio	pF	39
PHASE II-2	4	85676502	85676502	C	C/T	WDFY3	validated	paternal inherited	HN0149.p1	HN0149.fa	HN0149.mo	.	Male	trio	pM	76
PHASE II-2	4	85678252	85678252	A	C	WDFY3	validated	paternal inherited	HEN0005.p1	HEN0005.fa	HEN0005.mo	.	Male	trio	pM	59
PHASE II-2	6	87964852	87964852	G	T	ZNF292	validated	paternal inherited	HEN0037.p1	HEN0037.fa	HEN0037.mo	.	Male	trio	pM	167
PHASE II-2	6	87968497	87968497	C	G	ZNF292	validated	paternal inherited	GX0567.p1	GX0567.fa	GX0567.mo	.	Male	trio	pM	47
PHASE II-2	6	87968769	87968769	G	T	ZNF292	validated	paternal inherited	SD0043.p1	SD0043.fa	SD0043.mo	.	Male	trio	pM	59
PHASE II-2	6	87969306	87969306	C	A	ZNF292	validated	paternal inherited	JS0059.p1	JS0059.fa	JS0059.mo	.	na	trio	na	na
PHASE II-2	6	87969636	87969636	C	G	ZNF292	validated	paternal inherited	HEN0005.p1	HEN0005.fa	HEN0005.mo	.	Male	trio	pM	59
PHASE II-2	6	87970945	87970945	T	A	ZNF292	validated	paternal inherited	JS0050.p1	JS0050.fa	JS0050.mo	.	na	trio	na	na
PHASE II-2	18	31318749	31318749	A	G	ASXL3	validated	undetermined(non-paternity)	HEN0294.p1	HEN0294.fa	HEN0294.mo	.	Female	trio	pF	43
PHASE II-2	18	31319823	31319823	G	A	ASXL3	validated	undetermined(non-paternity)	HEN0252.p1	HEN0252.fa	HEN0252.mo	.	Male	trio	pM	65
PHASE II-2	11	70805627	70805627	C	T	SHANK2	validated	undetermined(non-paternity)	HEN0171.p1	HEN0171.fa	HEN0171.mo	.	Male	trio	pM	61
PHASE II-2	4	85594140	85594140	T	C/T	WDFY3	validated	undetermined(non-paternity)	HEN0171.p1	HEN0171.fa	HEN0171.mo	.	Male	trio	pM	61
PHASE II-2	20	49508390	49508390	T	C	ADNP	false positive	-	HEN0029.p1	HEN0029.fa	HEN0029.mo	.	Male	trio	pM	43
PHASE II-2	4	114275512	114275512	G	A	ANK2	false positive	-	GX0552.p1	GX0552.fa	GX0552.mo	.	Male	trio	pM	27
PHASE II-2	4	114294267	114294267	C	C/T	ANK2	false positive	-	JS0016.p1	JS0016.fa	JS0016.mo	.	na	trio	na	na
PHASE II-2	1	155324419	155324419	T	G/T	ASH1L	false positive	-	GD0006.p1	GD0006.fa	GD0006.mo	GD0006.s1	na	simplexQuad	pnasM	na
PHASE II-2	14	21882552	21882552	T	C	CHD8	false positive	-	JS0029.p1	JS0029.fa	JS0029.mo	.	na	trio	na	na
PHASE II-2	21	41505922	41505922	T	C	DSCAM	false positive	-	HEN0051.p1	HEN0051.fa	HEN0051.mo	.	Male	trio	pM	83
PHASE II-2	12	116429353	116429353	A	G	MED13L	false positive	-	HEN0012.p1	HEN0012.fa	HEN0012.mo	.	Male	trio	pM	49
PHASE II-2	4	140272662	140272662	A	A/G	NAA15	false positive	-	HN0181.p1	HN0181.fa	HN0181.mo	.	Female	trio	pF	32
PHASE II-2	2	183867976	183867976	A	T	NCKAP1	false positive	-	HEN0344.p1	HEN0344.fa	HEN0344.mo	.	Female	trio	pF	79
PHASE II-2	20	37144972	37144972	G	A	RALGAPB	false positive	-	JS0003.p1	JS0003.fa	JS0003.mo	.	na	trio	na	na
PHASE II-2	2	166170611	166170611	A	A/C	SCN2A	false positive	-	M32733	M32734	M32735	.	na	trio	na	na
PHASE II-2	19	51165602	51165602	G	A	SHANK1	false positive	-	HEN0163.p1	HEN0163.fa	HEN0163.mo	.	Male	trio	pM	44
PHASE II-2	4	85598439	85598439	C	C/T	WDFY3	false positive	-	M32727	M32728	M32729	.	na	trio	na	na
PHASE II-2	6	87968007	87968007	T	C	ZNF292	false positive	-	HEN0090.p1	HEN0090.fa	HEN0090.mo	.	Male	trio	pM	49
