# Supplementary material for: Inherited and multiple de novo mutations in autism/developmental delay risk genes suggest a multifactorial model
Source: Mol Autism. 2018 Dec 13;9:64. doi: 10.1186/s13229-018-0247-z (PMC6293633; doi:10.1186/s13229-018-0247-z)
Supplement: Supplementary file 7 — Data 4. Summary of DNMs detected in this study. (XLSX 25 kb) [file 13229_2018_247_MOESM7_ESM.xlsx]

## Sheet: all validated DNMs
PHASE	Chr	Start	End	Ref	Alt	funcGVS	CADD	AAChange.refgene	GeneID	inheritance	ProID	FaID	MoID	proSex	Disease
PHASE I	20	49510619	49510619	A	T	stop-gained	39	ADNP:NM_001282532:exon4:c.T632A:p.L211X;ADNP:NM_181442:exon4:c.T632A:p.L211X;ADNP:NM_015339:exon5:c.T632A:p.L211X;ADNP:NM_001282531:exon6:c.T632A:p.L211X	ADNP	de novo	M27882	M27883	M27884	Male	ASD
PHASE I	4	114281999	114281999	C	T	missense30-	19.9	ANK2:NM_020977:exon38:c.C4447T:p.R1483W;ANK2:NM_001148:exon39:c.C10702T:p.R3568W;ANK2:NM_001127493:exon40:c.C4420T:p.R1474W	ANK2	de novo	M01673	M01671	M01672	na	ASD
PHASE I	1	155429689	155429689	C	T	missense30-	18.33	ASH1L:NM_018489:exon4:c.G4985A:p.G1662D	ASH1L	de novo	M23227	M23228	M23229	Male	ASD
PHASE I	18	31241618	31241618	C	G	missense30-	19.39	ASXL3:NM_030632:exon5:c.C394G:p.R132G	ASXL3	de novo	M23834	M23835	M23836	Male	ASD
PHASE I	X	18668586	18668586	C	T	stop-gained	38	CDKL5:NM_003159:exon20:c.C2854T:p.R952X;CDKL5:NM_001037343:exon21:c.C2854T:p.R952X	CDKL5	de novo	M01813	M01811	M01812	na	ASD
PHASE I	14	21871185	21871186	AT	A	frameshift	unknown	CHD8:NM_001170629:exon17:c.3704delA:p.N1235fs;CHD8:NM_020920:exon18:c.2867delA:p.N956fs	CHD8	de novo	M02193	M02191	M02192	na	ASD
PHASE I	14	21878123	21878124	AT	A	frameshift	unknown	CHD8:NM_001170629:exon10:c.2250delA:p.K750fs;CHD8:NM_020920:exon11:c.1413delA:p.K471fs	CHD8	de novo	M08656	M08657	M08658	Male	ASD
PHASE I	14	21882530	21882530	T	C	missense30-	24.2	CHD8:NM_001170629:exon8:c.A2072G:p.D691G;CHD8:NM_020920:exon9:c.A1235G:p.D412G	CHD8	de novo	M16139	M16140	M16141	Male	ASD
PHASE I	14	21862265	21862265	G	GT	frameshift	unknown	CHD8:NM_001170629:exon31:c.5688dupA:p.L1896fs;CHD8:NM_020920:exon32:c.4851dupA:p.L1617fs	CHD8	de novo	M17463	M17464	M17465	Female	ASD
PHASE I	7	117361145	117361145	C	T	missense30-	11.2	CTTNBP2:NM_033427:exon20:c.G4487A:p.R1496K	CTTNBP2	de novo	M08781	M08782	M08783	Male	ASD
PHASE I	2	225370672	225370672	C	A	splice-donor	23.5	NM_001257197:exon7:c.1008+1G>T;NM_003590:exon8:c.1206+1G>T;NM_001257198:exon8:c.1224+1G>T	CUL3	de novo	M03563	M03561	M03562	na	ASD
PHASE I	X	41202082	41202082	T	C	missense30-	16.7	DDX3X:NM_001193417:exon5:c.T488C:p.I163T;DDX3X:NM_001193416:exon6:c.T536C:p.I179T;DDX3X:NM_001356:exon6:c.T536C:p.I179T	DDX3X	de novo	M23673	M23674	M23675	Male	ASD
PHASE I	9	339101	339101	T	C	splice-donor	25.2	NM_203447:exon13:c.1516+2T>C;NM_001190458:exon12:c.1312+2T>C;NM_001193536:exon12:c.1312+2T>C	DOCK8	de novo	M08458	M08459	M08460	Male	ASD
PHASE I	21	41719739	41719740	AG	A	frameshift	unknown	DSCAM:NM_001271534:exon6:c.1067_1068T;DSCAM:NM_001389:exon6:c.1067_1068T	DSCAM	de novo	M27851	M27852	M27853	Male	ASD
PHASE I	21	41446967	41446967	G	A	stop-gained	41	DSCAM:NM_001271534:exon27:c.C4885T:p.R1629X;DSCAM:NM_001389:exon27:c.C4885T:p.R1629X	DSCAM	de novo	M17551	M17552	M17553	Male	ASD
PHASE I	21	38877659	38877659	G	A	missense30-	27.5	DYRK1A:NM_001396:exon9:c.G1313A:p.R438H;DYRK1A:NM_130436:exon9:c.G1286A:p.R429H;DYRK1A:NM_130438:exon9:c.G1313A:p.R438H;DYRK1A:NM_101395:exon11:c.G1313A:p.R438H	DYRK1A	de novo	M12327	M12328	M12329	Male	ASD
PHASE I	21	38853069	38853069	G	T	stop-gained	49	DYRK1A:NM_001396:exon4:c.G457T:p.E153X;DYRK1A:NM_130436:exon4:c.G430T:p.E144X;DYRK1A:NM_130438:exon4:c.G457T:p.E153X;DYRK1A:NM_101395:exon6:c.G457T:p.E153X	DYRK1A	de novo	M20274	M20275	M20276	Male	ASD
PHASE I	2	233675964	233675964	G	A	missense30-	13.45	GIGYF2:NM_001103148:exon16:c.G1891A:p.A631T;GIGYF2:NM_001103146:exon17:c.G1909A:p.A637T;GIGYF2:NM_001103147:exon19:c.G1972A:p.A658T;GIGYF2:NM_015575:exon19:c.G1909A:p.A637T	GIGYF2	de novo	M08308	M08309	M08310	Male	ASD
PHASE I	2	233655745	233655745	G	T	stop-gained	34	GIGYF2:NM_001103148:exon10:c.G940T:p.E314X;GIGYF2:NM_001103146:exon11:c.G958T:p.E320X;GIGYF2:NM_001103147:exon13:c.G1024T:p.E342X;GIGYF2:NM_015575:exon13:c.G958T:p.E320X	GIGYF2	de novo	M23762	M23763	M23764	Male	ASD
PHASE I	12	13768147	13768147	G	A	stop-gained	40	GRIN2B:NM_000834:exon7:c.C1555T:p.R519X	GRIN2B	de novo	M20277	M20278	M20279	Male	ASD
PHASE I	3	4752093	4752093	G	A	missense30+	36	ITPR1:NM_001168272:exon37:c.G4882A:p.E1628K;ITPR1:NM_002222:exon37:c.G4855A:p.E1619K;ITPR1:NM_001099952:exon38:c.G4900A:p.E1634K	ITPR1	de novo	M14999	M15000	M15001	Male	ASD
PHASE I	7	151884896	151884896	A	T	missense30-	18.92	KMT2C:NM_170606:exon32:c.T4697A:p.I1566N	KMT2C	de novo	M02033	M02031	M02032	na	ASD
PHASE I	X	153296806	153296806	G	A	missense30-	19.61	MECP2:NM_001110792:exon3:c.C509T:p.T170M;MECP2:NM_004992:exon4:c.C473T:p.T158M	MECP2	de novo	M02473	M02471	M02472	na	ASD
PHASE I	X	153296806	153296806	G	A	missense30-	19.61	MECP2:NM_001110792:exon3:c.C509T:p.T170M;MECP2:NM_004992:exon4:c.C473T:p.T158M	MECP2	de novo	M03713	M03711	M03712	na	ASD
PHASE I	X	153297719	153297719	G	A	missense30-	19.94	MECP2:NM_001110792:exon2:c.C352T:p.R118W;MECP2:NM_004992:exon3:c.C316T:p.R106W	MECP2	de novo	M02493	M02491	M02492	na	ASD
PHASE I	X	153296516	153296516	G	A	stop-gained	33	MECP2:NM_001110792:exon3:c.C799T:p.R267X;MECP2:NM_004992:exon4:c.C763T:p.R255X	MECP2	de novo	M03323	M03321	M03322	na	ASD
PHASE I	12	116443746	116443748	CTG	C	frameshift	unknown	MED13L:NM_015335:exon13:c.2395_2396del:p.Q799fs	MED13L	de novo	M23196	M23197	M23198	Female	ASD
PHASE I	2	1891360	1891360	G	A	stop-gained	47	MYT1L:NM_015025:exon17:c.C2536T:p.Q846X	MYT1L	de novo	M20699	M20700	M20701	Male	ASD
PHASE I	2	183792844	183792844	C	T	splice-donor	24.2	NM_205842:exon30:c.3198+1G>A;NM_013436:exon29:c.3180+1G>A	NCKAP1	de novo	M23209	M23210	M23211	Male	ASD
PHASE I	6	79650574	79650576	TTC	T	frameshift	unknown	PHIP:NM_017934:exon40:c.5300_5301del:p.R1767fs	PHIP	de novo	M15024	M15025	M15026	Male	ASD
PHASE I	1	151379747	151379747	C	T	missense30+	32	POGZ:NM_145796:exon14:c.G2111A:p.S704N;POGZ:NM_207171:exon14:c.G2237A:p.S746N;POGZ:NM_001194938:exon15:c.G2210A:p.S737N;POGZ:NM_001194937:exon16:c.G2369A:p.S790N;POGZ:NM_015100:exon16:c.G2396A:p.S799N	POGZ	de novo	M21552	M21554	M21553	Male	ASD
PHASE I	1	151402109	151402109	G	A	stop-gained	37	POGZ:NM_207171:exon3:c.C379T:p.Q127X;POGZ:NM_001194938:exon4:c.C379T:p.Q127X;POGZ:NM_001194937:exon5:c.C538T:p.Q180X;POGZ:NM_015100:exon5:c.C538T:p.Q180X	POGZ	de novo	M19813	M19814	M19815	Female	ASD
PHASE I	2	166179814	166179816	GAA	G	frameshift	unknown	SCN2A:NM_001040143:exon11:c.1821_1822del:p.R607fs;SCN2A:NM_001040142:exon12:c.1821_1822del:p.R607fs;SCN2A:NM_021007:exon12:c.1821_1822del:p.R607fs	SCN2A	de novo	M01813	M01811	M01812	na	ASD
PHASE I	2	166152561	166152561	G	GC	frameshift	unknown	SCN2A:NM_001040143:exon1:c.229dupC:p.P77fs;SCN2A:NM_001040142:exon2:c.229dupC:p.P77fs;SCN2A:NM_021007:exon2:c.229dupC:p.P77fs	SCN2A	de novo	M12434	M12435	M12436	Male	ASD
PHASE I	2	166246026	166246028	CAA	C	frameshift	unknown	SCN2A:NM_001040143:exon26:c.5711_5712del:p.Q1904fs;SCN2A:NM_001040142:exon27:c.5711_5712del:p.Q1904fs;SCN2A:NM_021007:exon27:c.5711_5712del:p.Q1904fs	SCN2A	de novo	M21522	M21523	M21524	Male	ASD
PHASE I	2	166243497	166243499	ATT	A	frameshift	unknown	SCN2A:NM_001040143:exon25:c.4794_4795del:p.D1598fs;SCN2A:NM_001040142:exon26:c.4794_4795del:p.D1598fs;SCN2A:NM_021007:exon26:c.4794_4795del:p.D1598fs	SCN2A	de novo	M23243	M23244	M23245	Male	ASD
PHASE I	2	166170189	166170189	C	T	missense30-	26.7	SCN2A:NM_001040143:exon8:c.C1094T:p.T365M;SCN2A:NM_001040142:exon9:c.C1094T:p.T365M;SCN2A:NM_021007:exon9:c.C1094T:p.T365M	SCN2A	de novo	M19672	M19673	M19674	Male	ASD
PHASE I	2	166245634	166245634	C	T	missense30-	18.44	SCN2A:NM_001040143:exon26:c.C5318T:p.A1773V;SCN2A:NM_001040142:exon27:c.C5318T:p.A1773V;SCN2A:NM_021007:exon27:c.C5318T:p.A1773V	SCN2A	de novo	M23149	M23150	M23151	Male	ASD
PHASE I	2	166229841	166229841	G	C	missense30+	32	SCN2A:NM_001040143:exon20:c.G3956C:p.R1319P;SCN2A:NM_001040142:exon21:c.G3956C:p.R1319P;SCN2A:NM_021007:exon21:c.G3956C:p.R1319P	SCN2A	de novo	M15222	M15223	M15224	Male	ASD
PHASE I	2	166229733	166229733	A	C	splice-acceptor	25.5	NM_001040142:exon21:c.3850-2A>C;NM_021007:exon21:c.3850-2A>C;NM_001040143:exon20:c.3850-2A>C	SCN2A	de novo	M08856	M08857	M08858	Male	ASD
PHASE I	2	166201068	166201068	C	T	stop-gained	41	SCN2A:NM_001040143:exon15:c.C2566T:p.R856X;SCN2A:NM_001040142:exon16:c.C2566T:p.R856X;SCN2A:NM_021007:exon16:c.C2566T:p.R856X	SCN2A	de novo	M11451	M11452	M11453	Male	ASD
PHASE I	2	166167003	166167003	A	G	missense30-	5.129	SCN2A:NM_001040143:exon6:c.A868G:p.I290V;SCN2A:NM_001040142:exon7:c.A868G:p.I290V;SCN2A:NM_021007:exon7:c.A868G:p.I290V	SCN2A	de novo	M21701	M21702	M21703	Female	ASD
PHASE I	19	51190000	51190000	C	T	splice-donor	20.4	NM_016148:exon19:c.2458+1G>A	SHANK1	de novo	M23139	M23140	M23141	Female	ASD
PHASE I	9	130428475	130428477	ATC	A	frameshift	unknown	STXBP1:NM_001032221:exon9:c.695_696del:p.I232fs;STXBP1:NM_003165:exon9:c.695_696del:p.I232fs	STXBP1	de novo	M12428	M12429	M12430	Male	ASD
PHASE I	6	33405522	33405522	C	G	stop-gained	34	SYNGAP1:NM_006772:exon8:c.C840G:p.Y280X	SYNGAP1	de novo	M02073	M02071	M02072	na	ASD
PHASE I	16	2124222	2124222	G	A	missense30+	32	TSC2:NM_000548:exon22:c.G2377A:p.E793K;TSC2:NM_001077183:exon22:c.G2377A:p.E793K;TSC2:NM_001114382:exon22:c.G2377A:p.E793K	TSC2	de novo	M08470	M08471	M08472	Male	ASD
PHASE I	4	85781627	85781627	G	A	missense30-	23.4	WDFY3:NM_014991:exon4:c.C118T:p.R40W	WDFY3	de novo	M20641	M20642	M20643	Male	ASD
PHASE I	4	85678225	85678225	G	A	stop-gained	49	WDFY3:NM_014991:exon33:c.C5278T:p.Q1760X	WDFY3	de novo	M18477	M18478	M18479	Male	ASD
PHASE I	6	87965835	87965835	G	GATCAC	frameshift	unknown	ZNF292:NM_015021:exon8:c.2489_2490insATCAC:p.D830fs	ZNF292	de novo	M02463	M02461	M02462	na	ASD
PHASE II-1	4	114251508	114251508	C	T	stop-gained	39	ANK2:NM_001148:exon27:c.C3007T:p.R1003X;ANK2:NM_020977:exon27:c.C3007T:p.R1003X;ANK2:NM_001127493:exon29:c.C2980T:p.R994X	ANK2	de novo	M32110	M32111	M32112	Male	ASD
PHASE II-1	1	155408202	155408202	T	C	missense30-	21.6	ASH1L:NM_018489:exon5:c.A5744G:p.K1915R	ASH1L	de novo	GX0217.p1	GX0217.fa	GX0217.mo	Male	ASD
PHASE II-1	18	31319462	31319463	AC	A	frameshift	unknown	ASXL3:NM_030632:exon11:c.2094_2095A	ASXL3	de novo	GX0384.p1	GX0384.fa	GX0384.mo	Male	ASD
PHASE II-1	18	31325279	31325279	C	T	stop-gained	44	ASXL3:NM_030632:exon12:c.C5467T:p.R1823X	ASXL3	de novo	GX0083.p1	GX0083.fa	GX0083.mo	Male	ASD
PHASE II-1	18	31323981	31323983	CTG	C	frameshift	unknown	ASXL3:NM_030632:exon12:c.4170_4171del:p.T1390fs	ASXL3	de novo	GX0149.p1	GX0149.fa	GX0149.mo	Female	ASD
PHASE II-1	X	18627650	18627650	C	G	stop-gained	41	CDKL5:NM_003159:exon14:c.C2112G:p.Y704X;CDKL5:NM_001037343:exon15:c.C2112G:p.Y704X	CDKL5	de novo	GX0251.p1	GX0251.fa	GX0251.mo	Female	ASD
PHASE II-1	15	93527730	93527730	G	T	missense30-	17.81	CHD2:NM_001271:exon25:c.G3237T:p.K1079N	CHD2	de novo	M30934	M30935	M30936	Male	ASD
PHASE II-1	14	21876490	21876490	A	C	missense30-	23	CHD8:NM_001170629:exon12:c.T2711G:p.M904R;CHD8:NM_020920:exon13:c.T1874G:p.M625R	CHD8	de novo	GX0125.p1	GX0125.fa	GX0125.mo	Male	ASD
PHASE II-1	14	21899169	21899169	G	A	stop-gained	36	CHD8:NM_001170629:exon1:c.C634T:p.R212X	CHD8	de novo	GX0493.p1	GX0493.fa	GX0493.mo	Female	ASD
PHASE II-1	7	117385943	117385947	TCTCA	T	frameshift	unknown	CTTNBP2:NM_033427:exon14:c.3473_3476del:p.V1158fs	CTTNBP2	de novo	M32001	M32002	M32003	Male	ASD
PHASE II-1	7	117417690	117417692	CAA	C	frameshift	unknown	CTTNBP2:NM_033427:exon8:c.2651_2652del:p.F884fs	CTTNBP2	de novo	M31980	M31981	M31982	Female	ASD
PHASE II-1	2	225346695	225346695	G	A	missense30+	33	CUL3:NM_001257197:exon13:c.C1745T:p.P582L;CUL3:NM_001257198:exon14:c.C1961T:p.P654L;CUL3:NM_003590:exon14:c.C1943T:p.P648L	CUL3	de novo	GX0263.p1	GX0263.fa	GX0263.mo	Male	ASD
PHASE II-1	X	41196659	41196659	A	G	splice-acceptor	18.98	NM_001356:exon2:c.46-2A>G;NM_001193417:exon2:c.46-2A>G;NM_001193416:exon2:c.46-2A>G	DDX3X	de novo	HN0072.p1	HN0072.fa	HN0072.mo	Female	ASD
PHASE II-1	21	38862503	38862503	C	T	stop-gained	50	DYRK1A:NM_001396:exon6:c.C691T:p.R231X;DYRK1A:NM_130436:exon6:c.C664T:p.R222X;DYRK1A:NM_130438:exon6:c.C691T:p.R231X;DYRK1A:NM_101395:exon8:c.C691T:p.R231X	DYRK1A	de novo	HN0026.p1	HN0026.fa	HN0026.mo	Female	ASD
PHASE II-1	3	71027085	71027086	CA	C	frameshift	unknown	FOXP1:NM_001244813:exon9:c.941delT:p.L314fs;FOXP1:NM_001244812:exon10:c.1013delT:p.L338fs;FOXP1:NM_001244815:exon10:c.1247delT:p.L416fs;FOXP1:NM_001244814:exon11:c.1241delT:p.L414fs;FOXP1:NM_001244816:exon14:c.1241delT:p.L414fs;FOXP1:NM_001244808:exon15:c.1241delT:p.L414fs;FOXP1:NM_001244810:exon15:c.1241delT:p.L414fs;FOXP1:NM_032682:exon15:c.1241delT:p.L414fs	FOXP1	de novo	HN0004.p1	HN0004.fa	HN0004.mo	Male	ASD
PHASE II-1	3	71008420	71008420	G	C	missense30-	11.36	FOXP1:NM_001244813:exon15:c.C1712G:p.P571R;FOXP1:NM_001244812:exon16:c.C1784G:p.P595R;FOXP1:NM_001244815:exon16:c.C2018G:p.P673R;FOXP1:NM_001244814:exon17:c.C2012G:p.P671R;FOXP1:NM_001244816:exon20:c.C2012G:p.P671R;FOXP1:NM_001244808:exon21:c.C2009G:p.P670R;FOXP1:NM_001244810:exon21:c.C2060G:p.P687R;FOXP1:NM_032682:exon21:c.C2012G:p.P671R	FOXP1	de novo	GX0065.p1	GX0065.fa	GX0065.mo	Male	ASD
PHASE II-1	7	151949171	151949171	C	A	missense30-	14.73	KMT2C:NM_170606:exon11:c.G1474T:p.V492F	KMT2C	de novo	GX0516.p1	GX0516.fa	GX0516.mo	Male	ASD
PHASE II-1	X	153296207	153296207	C	T	missense30-	4.014	MECP2:NM_001110792:exon3:c.G1108A:p.A370T;MECP2:NM_004992:exon4:c.G1072A:p.A358T	MECP2	de novo	GX0477.p1	GX0477.fa	GX0477.mo	Male	ASD
PHASE II-1	X	153296516	153296516	G	A	stop-gained	33	MECP2:NM_001110792:exon3:c.C799T:p.R267X;MECP2:NM_004992:exon4:c.C763T:p.R255X	MECP2	de novo	M31872	M31873	M31874	Female	ASD
PHASE II-1	12	116429039	116429039	C	CA	frameshift	unknown	MED13L:NM_015335:exon17:c.3719dupT:p.L1240fs	MED13L	de novo	HN0070.p1	HN0070.fa	HN0070.mo	Male	ASD
PHASE II-1	4	140255347	140255347	A	C	missense30-	22.4	NAA15:NM_057175:exon2:c.A74C:p.Q25P	NAA15	de novo	GX0410.p1	GX0410.fa	GX0410.mo	Male	ASD
PHASE II-1	4	140282877	140282877	G	A	splice-acceptor	24.4	NM_057175:exon14:c.1540-1G>A	NAA15	de novo	M30862	M30863	M30864	Male	ASD
PHASE II-1	20	37144936	37144936	A	G	missense30-	22.7	RALGAPB:NM_001282917:exon7:c.A974G:p.Y325C;RALGAPB:NM_001282918:exon7:c.A974G:p.Y325C;RALGAPB:NM_020336:exon7:c.A974G:p.Y325C	RALGAPB	de novo	GX0477.p1	GX0477.fa	GX0477.mo	Male	ASD
PHASE II-1	20	37154561	37154561	T	TA	frameshift	unknown	RALGAPB:NM_001282917:exon13:c.1927dupA:p.N643fs;RALGAPB:NM_001282918:exon13:c.1927dupA:p.N643fs;RALGAPB:NM_020336:exon13:c.1927dupA:p.N643fs	RALGAPB	de novo	GX0341.p1	GX0341.fa	GX0341.mo	Female	ASD
PHASE II-1	6	73000404	73000404	A	G	missense30-	21.9	RIMS1:NM_014989:exon25:c.A3577G:p.R1193G	RIMS1	de novo	GX0034.p1	GX0034.fa	GX0034.mo	Male	ASD
PHASE II-1	2	166170175	166170176	CA	C	frameshift	unknown	SCN2A:NM_001040143:exon8:c.1081delA:p.N361fs;SCN2A:NM_001040142:exon9:c.1081delA:p.N361fs;SCN2A:NM_021007:exon9:c.1081delA:p.N361fs	SCN2A	de novo	GX0205.p1	GX0205.fa	GX0205.mo	Male	ASD
PHASE II-1	2	166245590	166245590	T	G	missense30-	14.6	SCN2A:NM_001040143:exon26:c.T5274G:p.S1758R;SCN2A:NM_001040142:exon27:c.T5274G:p.S1758R;SCN2A:NM_021007:exon27:c.T5274G:p.S1758R	SCN2A	de novo	GX0421.p1	GX0421.fa	GX0421.mo	Male	ASD
PHASE II-1	2	166201266	166201266	C	T	missense30-	24.3	SCN2A:NM_001040143:exon15:c.C2764T:p.R922C;SCN2A:NM_001040142:exon16:c.C2764T:p.R922C;SCN2A:NM_021007:exon16:c.C2764T:p.R922C	SCN2A	de novo	GX0363.p1	GX0363.fa	GX0363.mo	Male	ASD
PHASE II-1	2	166234155	166234155	C	T	stop-gained	40	SCN2A:NM_001040143:exon22:c.C4303T:p.R1435X;SCN2A:NM_001040142:exon23:c.C4303T:p.R1435X;SCN2A:NM_021007:exon23:c.C4303T:p.R1435X	SCN2A	de novo	GX0234.p1	GX0234.fa	GX0234.mo	Male	ASD
PHASE II-1	2	166170536	166170538	CCA	C	frameshift	unknown	SCN2A:NM_001040143:exon9:c.1302_1303del:p.A434fs;SCN2A:NM_001040142:exon10:c.1302_1303del:p.A434fs;SCN2A:NM_021007:exon10:c.1302_1303del:p.A434fs	SCN2A	de novo	HN0130.p1	HN0130.fa	HN0130.mo	Female	ASD
PHASE II-1	2	166170419	166170419	G	C	missense30-	27.3	SCN2A:NM_001040143:exon9:c.G1184C:p.R395P;SCN2A:NM_001040142:exon10:c.G1184C:p.R395P;SCN2A:NM_021007:exon10:c.G1184C:p.R395P	SCN2A	de novo	M32128	M32129	M32130	Female	ASD
PHASE II-1	2	166168598	166168598	G	A	missense30+	34	SCN2A:NM_001040143:exon7:c.G1034A:p.G345D;SCN2A:NM_001040142:exon8:c.G1034A:p.G345D;SCN2A:NM_021007:exon8:c.G1034A:p.G345D	SCN2A	de novo	M30337	M30338	M30339	Female	ASD
PHASE II-1	2	166201312	166201312	G	A	missense30+	33	SCN2A:NM_001040143:exon15:c.G2810A:p.R937H;SCN2A:NM_001040142:exon16:c.G2810A:p.R937H;SCN2A:NM_021007:exon16:c.G2810A:p.R937H	SCN2A	de novo	M30859	M30860	M30861	Female	ASD
PHASE II-1	11	70507786	70507786	G	C	stop-gained	37	SHANK2:NM_133266:exon1:c.C87G:p.Y29X	SHANK2	de novo	HN0112.p1	HN0112.fa	HN0112.mo	Male	ASD
PHASE II-1	22	40662113	40662113	C	T	stop-gained	39	TNRC6B:NM_001162501:exon5:c.C1879T:p.Q627X;TNRC6B:NM_015088:exon5:c.C1879T:p.Q627X	TNRC6B	de novo	GX0159.p1	GX0159.fa	GX0159.mo	Male	ASD
PHASE II-1	22	40711475	40711476	AG	A	frameshift	unknown	TNRC6B:NM_015088:exon18:c.4537_4538A;TNRC6B:NM_001162501:exon20:c.4867_4868A;TNRC6B:NM_001024843:exon21:c.2455_2456A	TNRC6B	de novo	M30985	M30986	M30987	Female	ASD
PHASE II-1	4	85750250	85750250	C	A	missense30-	26.6	WDFY3:NM_014991:exon9:c.G863T:p.C288F	WDFY3	de novo	HN0082.p1	HN0082.fa	HN0082.mo	Female	ASD
PHASE II-1	4	1978364	1978364	G	T	missense30+	34	WHSC1:NM_001042424:exon21:c.G3784T:p.A1262S;WHSC1:NM_133335:exon21:c.G3784T:p.A1262S;WHSC1:NM_133331:exon22:c.G3784T:p.A1262S;WHSC1:NM_133330:exon23:c.G3784T:p.A1262S	WHSC1	de novo	GX0086.p1	GX0086.fa	GX0086.mo	Male	ASD
PHASE II-1	6	87967763	87967763	A	AT	frameshift	unknown	ZNF292:NM_015021:exon8:c.4417dupT:p.S1473fs	ZNF292	de novo	M32023	M32024	M32025	Male	ASD
PHASE II-2	18	31325507	31325507	C	T	missense30-	12.65	ASXL3:NM_030632:exon12:c.C5695T:p.R1899W	ASXL3	de novo	JS0003.p1	JS0003.fa	JS0003.mo	Male	ASD
PHASE II-2	15	93518107	93518107	A	G	splice-acceptor	24	NM_001271:exon20:c.2506-2A>G	CHD2	de novo	HEN0362.p1	HEN0362.fa	HEN0362.mo	Female	ASD
PHASE II-2	14	21868156	21868157	CT	C	frameshift	unknown	CHD8:NM_001170629:exon24:c.4800delA:p.L1600fs;CHD8:NM_020920:exon25:c.3963delA:p.L1321fs	CHD8	de novo	HEN0083.p1	HEN0083.fa	HEN0083.mo	Male	ASD
PHASE II-2	21	41516424	41516424	C	T	missense30-	24.5	DSCAM:NM_001271534:exon17:c.G3253A:p.E1085K;DSCAM:NM_001389:exon17:c.G3253A:p.E1085K	DSCAM	de novo	HEN0296.p1	HEN0296.fa	HEN0296.mo	Male	ASD
PHASE II-2	21	38878525	38878526	AG	A	frameshift	unknown	DYRK1A:NM_001396:exon10:c.1670_1671A;DYRK1A:NM_130436:exon10:c.1643_1644A;DYRK1A:NM_101395:exon12:c.1670_1671A	DYRK1A	de novo	HEN0102.p1	HEN0102.fa	HEN0102.mo	Male	ASD
PHASE II-2	3	71027086	71027086	A	AG	frameshift	unknown	FOXP1:NM_001244813:exon9:c.939dupC:p.L314fs;FOXP1:NM_001244812:exon10:c.1011dupC:p.L338fs;FOXP1:NM_001244815:exon10:c.1245dupC:p.L416fs;FOXP1:NM_001244814:exon11:c.1239dupC:p.L414fs;FOXP1:NM_001244816:exon14:c.1239dupC:p.L414fs;FOXP1:NM_001244808:exon15:c.1239dupC:p.L414fs;FOXP1:NM_001244810:exon15:c.1239dupC:p.L414fs;FOXP1:NM_032682:exon15:c.1239dupC:p.L414fs	FOXP1	de novo	JS0070.p1	JS0070.fa	JS0070.mo	Male	ASD
PHASE II-2	X	153296777	153296777	G	A	stop-gained	32	MECP2:NM_001110792:exon3:c.C538T:p.R180X;MECP2:NM_004992:exon4:c.C502T:p.R168X	MECP2	de novo	JS0024.p1	JS0024.fa	JS0024.mo	Female	ASD
PHASE II-2	2	166245220	166245220	G	A	missense30-	18.57	SCN2A:NM_001040143:exon26:c.G4904A:p.R1635Q;SCN2A:NM_001040142:exon27:c.G4904A:p.R1635Q;SCN2A:NM_021007:exon27:c.G4904A:p.R1635Q	SCN2A	de novo	HEN0138.p1	HEN0138.fa	HEN0138.mo	Male	ASD
PHASE II-2	2	166245546	166245546	G	A	missense30-	18.99	SCN2A:NM_001040143:exon26:c.G5230A:p.G1744R;SCN2A:NM_001040142:exon27:c.G5230A:p.G1744R;SCN2A:NM_021007:exon27:c.G5230A:p.G1744R	SCN2A	de novo	SX0006.p1	SX0006.fa	SX0006.mo	Male	ASD
PHASE II-2	2	166237617	166237617	C	G	missense30-	16.92	SCN2A:NM_001040143:exon24:c.C4461G:p.D1487E;SCN2A:NM_001040142:exon25:c.C4461G:p.D1487E;SCN2A:NM_021007:exon25:c.C4461G:p.D1487E	SCN2A	de novo	SX0030.p1	SX0030.fa	SX0030.mo	Male	ASD
PHASE II-2	2	166245632	166245632	C	G	missense30-	10.84	SCN2A:NM_001040143:exon26:c.C5316G:p.I1772M;SCN2A:NM_001040142:exon27:c.C5316G:p.I1772M;SCN2A:NM_021007:exon27:c.C5316G:p.I1772M	SCN2A	de novo	HEN0278.p1	HEN0278.fa	HEN0278.mo	Male	ASD
PHASE II-2	2	166165305	166165305	G	A	splice-donor	17.27	NM_001040142:exon5:c.605+1G>A;NM_021007:exon5:c.605+1G>A;NM_001040143:exon4:c.605+1G>A;NM_001040142:exon5:c.605+1G>A;NM_021007:exon5:c.605+1G>A;NM_001040143:exon4:c.605+1G>A;NM_001040142:exon5:c.605+1G>A;NM_021007:exon5:c.605+1G>A;NM_001040143:exon4:c.605+1G>A	SCN2A	de novo	GX0569.p1	GX0569.fa	GX0569.mo	Male	ASD
PHASE II-2	2	166201068	166201068	C	T	stop-gained	41	SCN2A:NM_001040143:exon15:c.C2566T:p.R856X;SCN2A:NM_001040142:exon16:c.C2566T:p.R856X;SCN2A:NM_021007:exon16:c.C2566T:p.R856X	SCN2A	de novo	HEN0329.p1	HEN0329.fa	HEN0329.mo	Female	ASD
PHASE II-2	10	28824670	28824674	TAGAG	T	frameshift	unknown	WAC:NM_016628:exon3:c.259_262del:p.R87fs;WAC:NM_100264:exon3:c.124_127del:p.R42fs;WAC:NM_100486:exon3:c.259_262del:p.R87fs	WAC	de novo	HN0181.p1	HN0181.fa	HN0181.mo	Female	ASD
PHASE II-2	10	28824677	28824678	AG	A	frameshift	unknown	WAC:NM_016628:exon3:c.265_266A;WAC:NM_100264:exon3:c.130_131A;WAC:NM_100486:exon3:c.265_266A	WAC	de novo	GX0532.p1	GX0532.fa	GX0532.mo	Female	ASD
PHASE II-2	4	85704149	85704149	G	A	missense30-	19.06	WDFY3:NM_014991:exon25:c.C4141T:p.R1381W	WDFY3	de novo	SX0018.p1	SX0018.fa	SX0018.mo	Male	ASD
